# Supplementary material for: Conservative oxygen therapy in critically ill and perioperative period of patients with sepsis-associated encephalopathy
Source: Front Immunol. 2022 Oct 19;13:1035298. doi: 10.3389/fimmu.2022.1035298 (PMC9626799; doi:10.3389/fimmu.2022.1035298)
Supplement: Supplementary file 1 [file DataSheet_1.csv]

subject_id	Uri0ry..infection	lung.infection	Catheter.related	Skin.and.soft.tissue	Abdomi0l.cavity	gaoxueya	tangniaobing	age	gender	los	hemoglobin_min	platelets_min	wbc_max	bun_max	creatinine_max	glucose_max.x	sodium_max	resp_rate_max	血氧饱和度	spo2_min	氧分压	po2_min	FiO2	氧合指数	pao2fio2	pco2_max	GROUP	hospital_expire_flag	gcs_min	sofa	lung	re0l	vasopressin	ventdurations	jinpu	tonglv	baoman	feike	dachang	Fungus	Lac
18825230	0	0	0	0	0	0	0	77	M	2	7.9	183	11	16	0.9	89	143	22	1	99	1	192	40	0	770	37	1	0	9	6	0	1	0	0	0	0	0	1	0	0	1.2
11576106	0	0	0	0	0	0	1	67	M	1.5	9.7	127	14.8	27	1.1	148	140	27	1	97	1	174	23	0	727	46	1	0	3	6	0	0	1	1	0	0	0	0	0	1	1
17858668	0	0	0	0	0	1	0	61	M	7.9	6.9	192	31.6	28	1.7	193	141	28	1	98	1	188	30	0	726.7	29	1	0	11	6	1	0	0	1	0	0	0	0	1	0	0.9
16796985	0	0	0	0	0	0	0	71	M	16.9	8.8	153	13.6	47	1.2	175	150	21	1	99	1	250	35	0	717.3	37	1	0	3	5	0	0	0	0	0	0	0	0	0	0	1.7
10739819	0	0	0	0	0	1	0	76	M	1	10.6	131	9.4	21	0.9	78	137	22	1	99	1	276	40	0	690	64	0	0	15	2	0	0	0	1	0	0	0	0	1	0	2.1
15642865	0	0	0	0	0	0	0	57	M	3.3	8.3	244	36.3	15	0.9	130	139	25	1	99	1	275	40	0	687.5	29	1	0	13	2	0	0	0	1	0	0	0	0	0	0	2.4
12078788	0	0	0	0	0	0	1	72	M	6	6.9	98	17.1	35	1.9	102	143	22	1	100	1	195	50	0	679	34	1	0	14	4	0	1	1	1	0	0	0	0	0	0	1.3
10308342	1	1	1	0	0	0	0	48	M	18.2	9	80	8.4	39	5	149	143	18	1	100	1	189	50	0	678	49	1	0	8	9	1	1	1	1	0	0	0	0	0	1	0.7
12851357	0	0	0	0	0	0	0	73	M	15.2	10.4	135	12.9	35	3.3	106	143	19	1	98	1	194	30	0	640	46	0	0	15	5	0	0	0	0	0	0	0	1	1	1	1.6
19271372	0	0	0	0	0	0	0	25	M	1.3	13	280	15.6	9	1.1	110	142	29	1	98	1	138	30	0	639	22	1	0	14	5	0	1	0	1	0	0	0	0	0	0	1.8
19460532	0	1	0	0	0	0	0	74	F	7	10	85	10.8	13	0.9	142	138	24	1	100	1	152	24	0	633	41	0	0	15	3	0	1	0	0	0	0	0	0	0	0	3.2
14216270	0	0	0	0	0	0	0	78	M	1.3	9.7	111	12.9	14	0.7	98	142	27	1	97	1	137	22	0	622	26	0	0	15	6	0	1	0	1	0	0	0	0	1	1	2.9
16653498	0	0	0	0	0	0	1	88	M	0.4	4.8	32	5.4	82	5	97	145	36	1	100	1	180	22	1	618	50	0	1	15	3	0	1	0	0	0	0	0	1	0	1	2.4
15546847	0	0	0	0	0	0	0	71	F	2.2	11.9	120	22.7	19	1.3	293	142	25	1	99	1	307	50	1	614	42	1	0	6	3	0	0	0	1	0	0	0	0	0	0	2
14241279	0	0	0	0	0	1	0	54	F	4.2	9	82	11.3	14	1.4	112	143	31	1	98	1	214	35	1	611.4	47	1	0	13	2	0	0	1	0	0	0	0	0	0	0	2
13405151	0	0	0	0	0	0	0	78	F	3.2	7.4	142	15.4	16	0.8	97	143	22	1	100	1	111	40	1	610	40	1	0	7	7	1	1	1	1	0	0	0	0	0	1	1.1
15851543	0	0	0	0	0	0	0	74	M	4.1	7.7	113	27	13	0.9	200	143	53	1	100	1	103	50	1	608	40	1	0	9	4	0	0	1	1	0	0	0	0	0	0	1.4
13963824	1	0	0	0	0	0	0	69	F	2.1	8.4	170	14.2	11	0.6	102	143	25	1	99	0	353	50	1	607	42	1	0	13	2	0	0	0	1	0	0	0	0	0	0	1.6
14648419	0	0	0	0	0	0	0	91.4	F	0.5	10.8	165	15.9	29	0.9	161	148	22	1	100	1	121	40	1	602.5	36	1	0	10	5	1	0	0	1	0	0	0	0	0	0	0.7
12995945	0	0	0	0	0	0	1	72	M	1.2	9.5	58	22.6	20	1	157	139	22	1	97	1	180	30	1	600	37	1	0	13	9	1	1	1	1	0	0	0	1	0	0	2.8
17975345	0	0	0	0	0	0	0	66	M	1.1	10.6	137	10.5	13	0.9	112	138	26	0	90	1	131	22	1	595	42	0	0	15	8	0	1	1	1	0	0	0	0	0	0	0.8
15143318	0	0	0	0	0	0	0	60	M	0.8	8.2	310	20.8	39	1.9	103	148	36	1	100	1	130	22	1	590	51	1	1	3	5	0	0	1	1	0	0	0	0	0	0	0.6
12430540	0	0	0	0	0	1	0	74	F	1.1	9.4	196	12.1	17	0.6	105	138	24	1	99	1	294	50	1	588	34	1	0	14	7	0	1	1	0	0	0	0	0	0	0	2
15071240	0	0	0	0	0	0	0	84	F	0.7	7.1	75	6.5	48	1.8	115	139	40	1	96	1	129	22	1	586	45	0	1	15	5	1	1	0	0	0	0	0	0	0	1	1.3
19545081	0	0	0	0	0	0	0	66	M	1.5	7.3	228	6.5	26	5.3	110	140	36	1	96	1	129	22	1	586	61	0	0	15	4	0	1	0	0	0	0	0	0	0	0	2.2
14881763	0	0	0	0	0	0	0	71	M	0.5	9.4	108	18.8	28	1.2	248	137	30	1	99	1	241	42	1	575.7	32	1	0	13	4	0	1	1	1	0	0	0	0	0	0	4.5
13858744	0	0	0	0	0	0	0	60	M	1.3	9.8	169	18.8	13	0.8	134	140	29	1	97	1	164	29	1	575	19	1	0	14	4	0	1	0	1	0	0	0	0	0	0	1.1
18676539	0	0	0	0	0	0	0	52	F	5.2	9.5	301	8.8	28	0.6	137	136	18	1	97	1	172	30	1	573.3	43	1	0	13	2	0	0	0	1	0	0	0	0	0	0	2.1
16108683	0	1	0	0	0	0	1	42	M	7.2	10.8	202	6.7	7	0.4	92	142	22	1	99	1	146	40	1	569	28	0	0	15	10	0	1	1	1	0	0	0	0	0	0	3.5
12134903	0	0	0	0	0	0	0	73	M	2.9	5.6	159	6.5	168	11.8	218	150	20	1	100	1	191	29	1	568.6	43	1	0	12	6	1	1	0	1	0	0	0	0	0	0	1.2
12316990	0	0	0	0	0	0	0	38	M	1.2	0	0	0	0	0	160	139	29	1	97	1	170	30	1	566.7	40	0	0	15	2	0	0	0	0	0	0	0	0	0	0	0.9
15289024	0	0	0	0	0	0	0	31	M	3.4	12	185	14.7	18	1.6	129	141	39	1	99	1	268	48	1	564.2	41	0	0	15	5	0	1	0	0	0	0	0	0	0	0	1.2
10104732	0	0	0	0	0	0	0	50	M	12.6	11.1	388	23.9	13	1.9	120	146	27.5	1	97	1	169	30	1	563.3	28	0	0	15	3	0	0	0	1	0	0	0	1	1	0	1.7
15510911	0	0	0	0	0	0	0	22	F	3.8	5.6	218	14	18	0.3	120	138	48	1	100	1	124	22	1	563	26	0	0	15	9	0	1	1	0	0	0	0	1	0	0	17.3
12761215	0	0	0	0	0	0	0	55	F	5.1	7.2	118	10.5	11	0.4	142	146	19	1	99	1	319	57	1	561.4	39	0	0	15	2	0	0	0	0	0	0	0	0	0	0	1.8
19607985	0	0	0	0	0	0	0	78	M	39.1	11.3	171	15	12	1	173	134	33	1	100	0	559	100	1	559	36	1	0	14	3	0	1	0	1	0	0	0	0	1	0	5.6
11172882	0	0	0	0	0	0	1	64	M	5.2	13.1	114	13.7	20	1.2	126	141	14	1	99	1	279	50	1	558	37	1	0	14	2	0	1	0	0	0	0	0	0	0	0	0.9
19371747	0	0	0	0	0	0	0	73	F	6.3	7.9	166	13.1	39	1.8	223	139	33	1	100	0	557	100	1	557	50	1	0	9	9	0	1	0	1	0	0	0	0	0	0	2.7
14254392	0	0	0	1	0	1	0	86	M	1.3	8	75	13.7	28	1	160	138	26	1	99	1	278	51	1	544.6	26	1	0	14	3	0	0	0	0	0	0	0	0	0	0	2
15427474	0	0	0	0	0	0	0	84	M	4.1	8.4	193	47.7	23	1.5	146	138	20	1	98	1	216	40	1	540	33	1	0	3	8	0	1	1	1	0	0	0	0	0	0	4.5
17019493	0	0	0	0	0	0	0	41	M	4.2	11.6	186	11.8	10	0.8	137	143	20	1	98	1	216	40	1	540	29	1	0	6	6	0	0	1	1	0	0	0	0	0	0	1.7
17662996	0	0	0	0	0	0	0	65	M	12.8	8.8	293	6.2	9	0.9	98	139	29	1	97	1	137	50	1	537	75	0	0	15	6	0	0	1	1	0	0	0	0	0	0	9.9
19728718	0	0	0	0	0	0	0	73	M	10.2	8.1	263	21.1	11	1	202	129	33	1	99	1	268	50	1	536	46	1	0	14	5	1	1	0	0	0	0	0	1	0	0	0.8
12547374	0	0	0	0	0	0	0	76	M	4.5	9.4	48	23.5	16	1.1	126	136	20	1	97	1	163	30	1	535	33	1	0	3	4	0	1	0	0	0	0	0	0	1	1	21.5
19414345	0	0	0	0	0	0	0	71	M	13.2	8.2	136	27.1	30	1.6	108	142	29	1	99	1	266	50	1	532	38	0	0	15	4	0	1	0	1	0	0	0	0	0	0	0.9
15727720	0	0	0	0	0	0	0	56	M	6.2	9.5	290	20.5	12	0.7	131	141	36	1	98	1	232	44	1	530	28	1	0	5	6	0	1	0	1	0	0	0	0	0	1	1.6
15184801	0	0	0	0	0	0	0	79	M	2.6	10.9	216	12.7	18	1	311	141	27	1	98	1	212	40	1	530	31	1	0	6	7	0	1	0	1	0	0	0	0	0	0	1.2
16319811	1	0	0	1	0	1	0	70	F	3.5	10.4	259	16	14	0.8	147	136	22.5	1	99	1	301	57	1	528.1	41	1	0	11	4	0	1	0	0	0	0	0	0	0	0	1.8
15861691	0	0	0	0	0	0	0	77	M	9	9.1	169	22.2	55	5.7	99	141	32	1	96	1	144	27	1	527.5	42	0	0	15	3	0	0	0	0	0	0	0	0	0	0	1.2
16689737	1	0	0	0	0	0	0	70	M	3.3	6.8	261	9.4	61	3	282	144	35	1	98	1	210	40	1	525	37	0	0	15	2	0	0	0	1	0	0	0	0	0	0	1.6
18032738	0	0	0	0	0	0	0	87	F	0.4	10.4	143	9.5	39	0.9	100	142	24	1	100	0	524	50	1	524	42	0	0	15	4	0	0	1	1	0	0	0	0	0	0	1
12142361	0	1	0	0	0	0	0	47	F	7.4	9.5	292	16.7	8	1	259	143	32	1	99	1	262	50	1	524	31	1	1	7	3	0	0	0	1	0	0	0	0	0	0	1.1
11532890	0	0	0	0	0	0	0	64	M	1.3	8.8	136	6.1	56	1.3	221	128	23	1	98	1	189	36	1	524	44	0	0	15	2	0	0	0	1	0	0	0	0	0	0	2.5
14517105	0	0	0	0	0	0	0	76	M	1.2	7.1	147	28.1	44	1.3	163	138	20	1	96	1	157	30	1	523.3	38	1	0	13	2	0	0	0	1	0	1	0	0	1	0	1.6
15050527	0	0	0	0	0	0	0	64	F	7	10.2	97	8.7	27	1.2	198	144	27	1	100	0	519	100	1	519	34	1	0	14	6	0	1	0	1	0	0	0	0	0	0	1.6
12555865	0	0	0	0	0	0	0	31	F	10.7	9	170	17.7	8	0.6	132	144	29	1	100	1	157	50	1	519	37	1	0	14	2	0	0	0	1	0	0	0	0	0	0	2
13918272	0	0	0	0	0	0	0	57	M	3.9	8.6	40	23	14	0.9	200	149	25	1	98	1	207	40	1	517.5	40	1	0	14	2	0	0	1	1	0	0	0	0	0	0	2.2
18795090	0	0	0	0	0	0	0	63	F	1.2	8	132	21.3	11	0.6	116	143	29	1	98	1	207	40	1	517.5	43	0	0	15	2	0	0	1	1	0	0	0	0	0	0	1.9
11810079	0	0	0	0	0	0	0	69	M	1.1	10	103	16.6	20	1.2	99	142	27	1	97	1	178	34	1	517.5	47	0	0	15	2	0	0	1	1	0	0	0	0	0	0	3
12975419	0	0	0	0	0	1	0	52	M	1.4	9.1	127	16.4	17	1	97	135	19	1	97	1	181	35	1	517.1	29	0	0	15	9	0	0	1	0	0	0	0	0	1	0	0.8
16783674	0	0	0	0	0	0	0	61	M	14.7	12.5	184	14.4	17	0.7	224	141	24	1	95	1	132	26	1	516	44	1	0	13	2	0	0	0	1	0	0	0	0	0	0	3.2
19121072	0	0	0	0	0	0	0	63	M	2.2	8.6	134	6	15	0.7	125	137	22	1	99	1	309	60	1	515	44	1	0	14	2	0	0	0	1	0	0	0	0	0	0	1.3
18172425	0	0	0	0	0	0	0	58	M	17.7	11.1	62	13.4	45	1.2	324	150	27	1	97	1	185	36	1	515	31	1	0	8	6	0	0	1	1	0	0	0	0	0	0	2
11988196	0	0	0	0	0	0	1	74	M	0.2	0	0	0	51	1	125	131	22	1	100	0	512	100	1	512	42	1	1	6	3	0	0	0	1	0	0	0	0	0	0	1.1
16748556	0	0	0	0	0	0	0	45	F	1.2	7.5	100	13.2	16	0.7	92	137	21	1	96	1	152	30	1	510	33	1	0	3	12	0	0	1	1	0	0	0	0	0	1	2
14418695	0	0	0	0	0	0	0	68	F	10.8	9.5	123	35	87	4.7	157	136	21	1	100	0	420	83	1	509	45	0	0	15	4	0	1	1	1	0	0	0	0	0	0	1.7
15107427	0	0	0	0	0	0	0	73	F	8	9.1	108	15	17	0.7	199	137	23	1	99	1	254	50	1	508	35	1	0	8	11	0	1	0	1	0	0	0	0	0	1	1.8
17239380	0	0	0	0	0	0	0	64	M	1	8.9	434	24.2	9	0.9	295	142	56	1	98	1	203	40	1	507.5	41	1	0	9	4	0	0	0	1	0	0	0	0	0	0	1.5
19862541	0	0	0	0	0	0	0	57	F	1.8	9.5	55	18.2	19	1.2	575	146	38	1	98	1	202	40	1	507.5	47	0	0	15	2	0	0	0	1	0	0	0	0	1	0	0.9
12019706	0	0	0	0	0	0	0	68	M	19.8	7.1	111	20.6	112	5.1	185	141	22	1	96	1	144	29	1	505	50	0	0	15	3	0	0	0	1	0	0	0	0	0	0	2.7
11183942	0	0	0	0	0	0	1	61	F	1.1	8.3	132	10	18	0.8	136	139	24	1	97	1	179	36	1	504	44	1	0	11	5	0	1	0	1	0	0	0	0	0	0	0.9
11426151	1	0	0	0	0	0	0	64	F	2.9	7.3	184	6.3	85	3.6	247	140	25	1	99	1	281	40	1	502.5	44	0	0	15	4	0	1	0	1	0	0	0	1	0	1	1.4
11317133	0	0	0	0	0	0	0	91.4	M	3.8	7.3	101	9.3	26	1	82	143	24	1	100	0	502	50	1	502	42	0	0	15	7	0	1	0	1	0	0	0	1	1	0	1.6
16911520	0	0	0	0	0	0	0	85	M	20.3	8.2	86	17.7	18	0.9	130	141	32	1	99	1	277	55	1	500	42	0	0	15	5	0	0	1	0	0	0	0	0	0	1	1.9
15784035	0	0	0	0	0	0	0	74	F	1.3	7.4	179	15.2	11	0.7	170	142	21	1	98	1	200	40	1	500	35	1	0	3	4	0	0	0	1	0	0	0	0	0	0	1.2
16020425	0	0	0	0	0	0	0	71	F	7	9.6	298	14.4	50	1.3	243	146	28	1	98	1	200	40	1	500	43	1	1	3	11	0	1	0	1	0	0	0	0	0	0	1.5
16296621	0	0	0	0	0	0	0	79	M	15.3	10.6	107	11	18	1.1	161	141	30	1	100	0	499	100	1	499	43	1	1	13	5	0	1	1	1	0	0	0	0	0	0	1
17332817	0	0	0	0	0	0	0	30	M	8.7	7.9	114	26.5	14	1	254	150	24	1	100	0	499	100	1	499	32	1	0	10	4	0	1	0	0	0	0	0	0	0	1	6.5
18637097	0	0	0	0	1	0	0	74	M	2.3	6.3	54	22.2	56	1.6	357	140	19	1	99	1	299	60	1	498.3	39	0	0	15	2	0	1	0	0	0	0	0	0	0	0	1.1
11553393	0	0	0	0	0	0	0	35	M	5.6	12.1	222	9.1	6	1	136	149	23	1	99	1	248	50	1	496	36	1	0	6	5	0	1	0	1	0	0	0	0	0	1	1.4
11447867	0	0	0	0	0	0	0	65	M	2.1	11.3	144	13	13	0.8	131	138	18	1	97	1	185	38	1	493	38	0	0	15	2	0	0	1	1	0	0	0	0	0	0	1.1
15010968	0	0	0	0	0	0	0	53	M	4.5	10.6	215	17.8	13	0.7	175	140	23	1	98	1	197	40	1	492.5	48	0	0	15	4	0	0	1	1	0	0	0	0	0	0	0.9
14727902	0	0	0	0	0	0	1	59	F	1.4	7.6	113	14.8	8	0.5	94	140	26	1	98	1	203	41	1	492	42	0	0	15	3	0	0	1	1	0	0	0	0	1	0	1.1
12080206	0	0	0	0	0	0	0	57	M	8.5	9.6	478	16.8	29	1.3	140	137	27	1	97	1	162	33	1	492	43	1	0	3	4	0	0	1	1	0	0	0	0	0	1	3.6
11925673	0	0	0	0	0	0	0	60	M	10.6	9	50	15.5	27	1.1	343	145	29.5	1	97	1	172	35	1	491.4	40	1	0	13	3	0	0	1	1	0	0	0	0	0	0	1.4
13215261	0	0	0	0	0	1	0	68	M	10.6	8.3	162	12.2	25	0.8	149	139	20	1	98	1	234	48	1	491	38	1	0	7	3	0	0	0	1	0	0	0	0	1	0	2.3
17478604	0	0	0	0	0	0	0	65	M	5.1	9.1	115	15.1	17	1	112	139	27.5	1	99	1	245	50	1	490	46	1	0	14	5	0	1	1	1	0	0	0	1	1	0	4.5
19674244	0	0	0	0	0	0	0	57	M	19.8	10.7	193	11.1	53	1.4	151	136	32	1	99	1	245	50	1	490	41	1	0	14	4	0	0	1	1	0	0	0	0	0	0	1.7
14841932	0	0	0	0	0	0	1	76	F	22	11.4	241	11.8	17	0.7	171	145	23	1	98	1	203	41	1	490	37	0	0	15	3	0	0	0	1	0	0	0	0	0	0	4.5
15777032	0	0	0	0	0	0	0	19	F	4.6	9.9	89	13.1	14	1.2	126	137	41	1	98	1	196	40	1	490	32	1	0	3	4	0	0	0	1	0	0	0	0	0	0	0.6
16024629	0	0	0	0	0	0	0	82	M	4.3	7.7	143	12.6	23	1.1	166	140	26	1	98	1	196	40	1	490	33	1	0	6	4	0	1	0	1	0	0	0	0	0	0	1.2
18131667	0	0	0	1	0	0	0	46	F	0.7	8.2	420	42.1	37	1.5	130	132	24	1	98	1	196	40	1	490	51	1	0	14	2	0	0	0	1	0	1	0	0	0	0	1
16484893	0	0	0	0	0	0	0	50	M	3.2	13.8	176	9.3	17	1.3	152	140	33	1	96	1	147	30	1	490	43	1	0	14	2	0	0	1	1	0	0	0	0	0	0	0.9
17277688	0	0	0	0	0	0	0	34	M	7.9	9.7	81	5.1	63	6.8	664	134	47	1	96	1	147	30	1	490	43	1	0	3	13	0	1	1	1	0	0	0	0	0	1	2.8
19003403	0	0	0	0	0	0	0	61	M	2.3	8	89	18.9	18	0.7	95	136	28	1	96	1	158	32	1	488	44	1	0	10	3	0	0	1	1	0	0	0	0	0	0	1.1
14998376	0	1	0	0	0	0	0	44	F	5.3	6.2	118	22.3	16	0.8	157	140	26	1	98	1	195	40	1	487.5	47	1	0	3	6	0	0	0	1	0	0	0	0	0	0	1.5
19917446	0	0	0	0	0	0	0	84	M	2.4	9.6	171	11.7	32	0.8	122	138	29	1	99	1	292	60	1	486.7	28	1	0	11	4	0	1	0	0	0	0	0	0	1	0	3.1
17967970	0	0	0	0	0	0	0	85	F	6.1	6.8	48	25	28	1.7	195	144	33	1	97	1	170	35	1	485.7	41	0	0	15	2	0	0	1	1	0	0	0	0	0	0	1
13898906	0	0	0	0	0	0	0	70	M	7.1	7.2	94	17	9	0.9	139	139	32	1	98	1	194	40	1	485	40	1	0	13	5	0	1	0	1	0	0	0	0	1	0	1.6
14092420	0	0	0	0	0	1	0	81	F	9.3	10.1	96	16.7	22	0.9	118	139	20	1	98	1	194	40	1	485	34	1	0	13	2	0	0	0	1	0	0	0	0	0	0	4.8
11419951	0	0	0	0	0	0	0	76	M	1.3	12	149	20.1	20	1	128	143	23	1	98	1	194	40	1	485	46	0	0	15	6	0	1	1	1	0	0	0	0	0	0	1.1
10970302	0	0	0	0	0	0	0	61	M	2.2	8.3	156	9.6	18	0.9	125	138	21	1	96	1	155	32	1	484.4	34	1	0	14	2	0	0	0	0	0	0	0	0	0	0	5.8
13830137	0	0	0	0	0	0	0	67	F	31	6.2	129	19.4	35	2.2	139	141	16	1	96	1	145	30	1	483.3	47	1	0	13	2	0	0	0	1	0	0	0	0	0	0	0.8
15400287	0	0	0	0	0	0	0	49	M	3.2	6	48	9	34	0.7	153	145	32	1	98	1	193	40	1	482.5	34	1	0	10	4	0	0	0	0	0	0	0	0	0	0	1.3
19732174	0	0	0	0	0	0	0	83	F	17.7	10.3	264	21.2	29	1.5	207	144	23	1	98	1	193	40	1	482.5	41	1	0	14	4	0	0	1	1	0	0	0	0	0	0	1.1
13260040	0	0	0	0	0	0	0	83	M	3.5	10.8	170	11.8	16	0.9	96	141	31	1	98	1	193	40	1	482.5	43	0	0	15	2	0	1	0	1	0	0	0	0	0	0	1.1
10815849	0	0	0	0	0	0	0	67	M	1.2	11.2	151	10.9	25	1.1	123	139	26	1	97	1	175	36	1	482.5	45	0	0	15	4	0	0	1	1	0	0	0	0	0	0	1.4
16783577	0	0	0	0	0	0	0	73	M	6.1	8.7	105	25.8	68	4.2	390	136	37	1	99	1	240	50	1	480	32	1	0	12	5	0	1	0	1	0	1	0	0	0	0	2
12179786	0	0	0	0	0	0	0	76	F	0.8	9.5	106	7.1	70	1.9	217	148	36	1	99	1	240	50	1	480	34	0	0	15	2	0	1	1	1	0	0	0	0	0	0	1.3
18227591	1	0	1	0	1	1	0	65	F	13.8	6.4	131	42	11	0.6	325	138	24	1	98	1	192	40	1	480	39	1	0	10	9	0	1	1	1	0	0	0	0	1	1	3.8
18248688	0	0	0	0	0	0	0	83	F	1.3	9.4	174	14	13	0.9	130	135	21	1	98	1	192	40	1	480	51	0	0	15	3	0	0	1	1	0	0	0	0	0	0	0.6
17418448	0	0	0	0	0	0	0	85	M	3.7	8.8	197	11.1	61	4.3	96	139	30	1	97	1	182	38	1	480	42	0	0	15	2	0	0	1	1	0	0	0	0	0	0	1.9
12898018	0	0	0	0	0	0	1	77	M	3	8	124	9.8	22	1.2	115	141	26	1	96	1	144	30	1	480	38	1	0	7	5	0	0	0	1	0	0	0	0	0	0	1.4
15926799	0	0	0	0	0	0	0	59	M	2.2	8.2	375	10.6	77	6.1	127	135	29	1	96	1	144	30	1	480	51	1	0	3	5	0	0	1	1	0	0	0	0	0	0	1.9
11507738	0	0	0	0	0	0	1	47	M	4	9.2	103	20.8	17	1.5	160	141	19	1	100	0	479	100	1	479	40	1	0	14	10	0	1	1	1	0	0	0	0	0	1	0.7
12860842	0	0	0	0	0	0	1	72	M	1.2	10.5	105	18.7	18	1	154	139	25	1	98	1	214	45	1	478	25	1	0	3	6	1	0	0	0	0	0	0	0	1	1	4.8
12440939	0	0	0	0	0	0	1	80	M	2.9	10.1	275	11.7	65	2.4	139	146	28	1	98	1	191	40	1	477.5	49	1	0	6	6	0	0	0	1	0	0	0	0	0	0	0.9
12253915	0	0	0	0	0	1	0	79	M	6.1	9.3	91	13.6	23	1	99	139	19	1	98	1	191	40	1	477.5	41	0	0	15	2	0	0	1	1	0	0	0	0	0	0	1.9
16302207	0	0	0	0	0	0	0	70	M	26	7.4	108	16.5	23	1.3	176	141	26	1	98	1	190	40	1	475	35	0	0	15	8	0	1	0	0	0	0	0	0	1	0	1.3
16750869	0	0	0	0	0	1	0	67	M	1.3	10.5	107	11.5	16	0.8	90	138	25	1	96	1	146	31	1	474	50	1	0	3	7	0	0	1	1	0	0	0	0	1	0	2.5
12738850	0	0	0	0	0	0	0	61	M	3.1	11.4	200	6.2	14	0.9	121	138	22	1	96	1	142	30	1	473.3	48	1	0	13	2	0	0	0	1	0	0	0	0	0	0	2.4
12145581	0	0	0	0	0	0	1	55	F	8.6	7.8	86	4.2	9	0.6	122	131	18	1	99	1	261	55	1	473.2	38	1	0	14	2	0	0	0	0	0	0	0	0	0	0	2.1
12817588	0	0	0	0	0	0	1	77	M	7.5	6.4	93	16.7	46	2.1	142	138	23	1	98	1	189	40	1	472.5	46	1	0	14	4	0	0	1	1	0	0	0	0	0	0	0.7
15050181	0	0	0	0	0	0	0	83	M	1.8	10	251	21.5	29	0.8	157	140	29	1	98	1	189	40	1	472.5	33	1	0	14	5	0	0	0	1	0	0	0	0	0	0	1.4
14005696	0	0	0	0	0	0	0	69	M	2.5	9.4	116	16.7	16	0.7	134	139	30	1	98	1	189	40	1	472.5	43	0	0	15	5	0	0	1	1	0	0	0	0	1	0	1.1
13129657	0	0	0	0	0	0	0	23	M	3.4	11.9	199	12.9	8	0.9	140	141	36	1	100	0	472	100	1	472	43	1	0	8	8	0	0	1	1	0	0	0	0	0	1	1.3
15679293	0	0	0	0	0	0	1	75	M	2.6	7.3	71	11.6	23	0.9	121	140	18	1	100	0	472	50	1	472	44	0	0	15	2	0	0	0	0	0	0	0	0	0	0	4
12865071	0	0	0	0	0	0	0	75	M	1.1	11	77	12	20	1	129	143	18	1	99	1	283	60	1	471.7	35	1	0	8	4	0	1	0	0	0	0	0	0	0	0	2.2
19593689	0	0	0	0	0	0	0	72	M	2.1	7.8	158	12.6	23	1.2	140	136	28	1	100	0	470	100	1	470	32	1	0	3	5	0	0	1	1	0	0	0	0	0	0	1
11697323	0	0	0	0	0	0	1	71	F	8.7	8.5	30	6.6	16	0.7	97	138	22	1	98	1	188	40	1	470	26	1	0	11	3	0	0	0	0	0	0	0	0	0	0	1.2
19359798	0	0	0	0	0	0	0	75	M	11.3	10.3	105	14.6	26	1.1	102	139	20	1	98	1	188	40	1	470	41	0	0	15	5	0	1	1	1	0	0	0	0	0	0	0.6
19975223	0	0	0	0	0	1	0	69	M	1.1	10	107	14.3	11	0.8	108	140	20	1	97	1	177	38	1	470	45	1	0	13	7	0	0	1	1	0	0	0	0	0	0	5.8
15158900	0	0	0	0	0	0	0	67	F	2.5	6.6	104	13.2	11	0.8	129	147	18	1	98	1	187	40	1	467.5	34	1	0	6	4	0	0	0	1	0	0	0	0	0	0	1.9
19408026	1	1	0	0	0	1	0	66	M	4.9	9.6	157	13.4	24	1.4	110	144	28	1	98	1	216	46	1	467	45	1	0	10	7	0	1	1	1	0	0	0	0	0	0	2.1
15059143	0	0	0	0	0	0	1	72	M	6.3	12.3	185	18.6	23	1.2	60	144	39	1	98	1	233	50	1	466	40	0	0	15	3	0	0	1	1	0	0	0	0	0	0	1.6
14084551	0	0	0	0	0	0	0	78	F	2.3	7.2	144	17.6	12	0.6	150	140	28	1	97	1	163	35	1	465.7	34	1	0	3	15	0	1	1	1	0	0	0	0	0	1	3.9
16142749	0	0	0	0	0	0	0	77	M	2.2	11.3	96	12.5	32	1.2	192	131	22	1	97	1	186	40	1	465	39	1	1	14	4	0	0	1	1	0	0	0	0	0	0	1
13280844	0	0	0	0	0	0	0	81	M	0.7	9.5	267	9.9	11	0.6	97	139	38	1	97	1	186	40	1	465	40	0	0	15	4	1	1	1	1	0	0	0	0	0	0	1
16569182	0	0	0	0	0	0	1	52	M	1.5	7	99	13.9	7	0.6	195	132	30	1	97	1	186	40	1	465	39	0	0	15	5	0	1	0	0	0	0	0	0	0	0	0.8
19382763	0	0	0	0	0	0	0	67	M	7.3	6.8	22	18.5	26	1.3	150	141	20	1	96	1	141	30	1	465	37	1	0	14	6	0	0	1	1	0	0	0	0	0	0	3.5
17989998	0	0	0	0	0	0	0	84	F	1.4	9.5	164	5.9	13	0.6	105	135	38	1	95	1	125	27	1	465	45	1	0	13	2	0	0	0	0	0	0	0	0	1	0	2.1
10647388	0	0	0	0	0	0	0	72	M	6	9.7	123	15	68	8.8	161	140	43	1	98	1	232	50	1	464	48	0	0	15	3	0	1	1	1	0	0	0	0	0	0	1.3
16600490	0	0	0	0	0	0	1	74	M	2.2	12.7	196	6	10	0.8	149	141	16	1	98	1	232	50	1	464	34	0	0	15	2	0	0	0	1	0	0	0	0	0	0	2
11123752	0	0	0	0	0	0	0	82	F	4.2	9.2	110	14.2	14	0.7	73	140	27	1	96	1	139	30	1	463.3	41	0	0	15	2	0	1	0	0	0	0	0	0	0	0	1.2
18148835	0	0	0	0	0	1	0	63	M	0.6	10.7	197	12.1	23	1.4	163	137	21	1	97	1	185	40	1	462.5	46	1	0	14	6	0	0	1	1	0	0	1	1	0	1	0.4
17248785	1	1	0	0	0	0	1	45	F	1.2	10.3	201	14.6	14	0.6	135	139	32	1	97	1	185	40	1	462.5	46	0	0	15	2	0	0	1	1	0	0	0	0	0	0	1.8
10135595	0	0	0	0	0	0	0	88	M	9.5	9.5	87	20	16	1	156	144	25	1	96	1	150	32	1	462.5	30	0	0	15	8	0	1	0	0	0	0	0	0	0	1	2.3
11257221	0	0	0	0	0	1	0	85	F	3.1	8.4	103	13.7	14	0.7	112	140	32	1	94	1	108	23	1	462.5	27	0	0	15	4	0	0	0	1	0	0	0	1	1	1	1.2
14781060	0	0	0	0	0	0	0	83	F	2.9	9.2	423	17.1	22	0.5	107	133	38	1	98	1	231	50	1	462	42	0	1	15	8	0	1	0	1	0	0	0	0	0	0	0.9
11128256	0	0	0	0	0	0	0	60	M	1.3	7.3	106	12.8	12	0.8	125	138	20	1	100	0	461	50	1	461	35	0	0	15	6	0	1	0	1	0	0	0	0	0	0	2
14051795	0	0	0	0	0	0	0	61	M	2.9	9.5	101	18.3	13	1	143	141	30	1	95	1	132	29	1	461	47	1	0	14	2	0	0	0	1	0	0	0	0	0	0	1.3
12502618	0	0	0	0	0	0	0	40	M	3.8	8	62	8.8	110	15.4	166	132	14	1	100	0	460	100	1	460	41	1	0	13	7	0	1	0	0	0	0	0	0	0	0	1.5
12844682	0	0	0	0	0	0	0	86	M	8.6	8.4	149	13.4	20	1.1	212	134	23	1	100	0	460	100	1	460	41	1	0	11	3	0	0	1	1	0	0	0	1	1	0	1
15049054	0	0	0	0	0	0	0	61	M	3.9	8.2	420	13.6	73	2.7	123	157	23	1	98	1	230	50	1	460	36	1	0	6	4	0	0	0	1	0	0	0	0	0	0	1.7
18984152	0	0	0	0	0	0	0	53	M	1.3	9.8	124	16.2	16	0.9	161	141	29	1	98	1	230	50	1	460	37	1	0	14	2	0	0	0	0	0	0	0	0	0	0	2.5
11261951	0	0	0	0	0	0	0	42	M	0.9	11.2	131	14.3	15	0.9	134	137	26	1	97	1	184	40	1	460	42	1	0	14	3	0	0	0	0	0	0	0	0	0	0	1.3
11460599	1	0	0	0	0	0	1	38	F	5.3	9.8	225	10.1	9	0.5	127	143	20	1	97	1	184	40	1	460	32	1	0	3	6	0	0	0	1	0	0	0	0	0	0	1.5
18930933	0	0	0	0	0	0	0	81	M	1.6	8	67	19.3	18	1.1	57	142	39	1	97	1	184	40	1	460	47	1	0	14	2	0	0	1	1	0	0	0	0	0	0	2.6
16506949	0	0	0	0	0	0	1	38	M	1.3	11.5	140	7.8	17	0.8	118	139	30	1	97	1	184	40	1	460	55	0	0	15	3	1	0	1	1	0	0	0	0	0	0	2.6
14791176	0	0	0	0	0	0	0	78	F	1.4	8.2	98	7	28	1.2	301	144	26	1	97	1	161	35	1	460	48	0	0	15	2	0	0	1	1	0	0	0	0	0	0	0.8
16126164	0	0	0	0	0	0	0	75	M	74.3	9.2	521	23.6	17	0.6	135	134	25	1	97	1	161	35	1	460	24	0	1	15	7	0	1	1	1	0	1	0	0	1	0	16.3
18841580	0	0	0	0	0	0	0	67	M	8.7	9.7	111	14.2	17	1.6	163	138	24	1	96	1	138	30	1	460	41	1	0	3	6	0	0	1	1	0	0	0	0	0	0	0.8
17093296	0	0	0	0	0	0	0	76	F	1.5	8.5	68	8.3	20	0.6	90	140	20	1	97	1	183	40	1	457.5	40	1	0	14	4	0	0	1	1	0	0	0	0	0	0	1.3
19832246	0	0	0	0	0	0	0	50	M	1.2	9.7	155	16.6	14	0.9	120	142	24	1	97	1	183	40	1	457.5	46	1	0	14	2	0	0	0	1	0	0	0	0	1	0	1.8
12401726	0	0	0	0	0	0	0	70	M	1.2	8.3	500	12.7	5	0.5	193	138	18	1	100	0	457	100	1	457	39	1	0	14	4	0	1	1	1	0	0	0	0	1	0	2.6
12525635	0	0	0	0	0	0	0	44	M	3	7.5	35	8.2	40	2.8	329	143	25	1	100	0	457	100	1	457	45	1	0	7	3	0	0	0	1	0	0	0	0	1	0	0.9
18503414	0	0	0	0	0	0	0	88	M	6	9	150	5.8	11	1.1	144	135	20	1	98	1	228	50	1	456	45	1	0	3	7	0	0	1	1	0	0	0	0	0	0	1.9
11249665	0	0	0	0	0	0	0	56	M	2.1	9.4	186	18.4	13	0.9	110	138	27	1	98	1	194	43	1	455	45	0	0	15	4	0	0	1	1	0	0	0	0	0	0	1.4
11542962	0	0	0	0	0	0	1	83	F	0.9	7.8	218	12.8	39	1.3	143	137	25	1	97	1	182	40	1	455	44	1	0	3	5	0	0	1	1	0	0	0	0	0	0	1
15738423	0	0	0	0	0	0	0	91.4	M	8.3	11.1	123	15.3	49	1.7	152	141	27	1	97	1	182	40	1	455	34	1	0	12	4	0	1	0	1	0	0	0	0	0	0	1.8
16716163	0	0	0	0	0	0	0	22	M	2.7	6.7	100	31.4	24	2.4	271	145	32	1	97	1	182	40	1	455	41	1	0	12	3	0	0	1	1	0	0	0	0	0	0	2.2
18074884	0	0	0	0	0	0	0	91.4	F	3.2	8.6	261	36.9	24	0.8	170	146	24	1	98	1	209	46	1	454.3	38	1	1	14	6	0	0	0	0	0	0	0	1	1	1	2
12587000	0	0	0	0	0	0	0	28	M	12.3	10.3	214	7.8	12	0.6	159	143	23	1	98	1	227	50	1	454	45	1	0	10	3	0	0	0	0	0	0	0	1	1	0	0.8
15558165	0	0	0	0	0	0	0	56	M	3.2	10.3	231	14	17	1	306	144	27	1	98	1	227	50	1	454	36	1	0	8	7	0	0	0	1	0	0	0	0	0	1	2.1
12634034	0	0	0	0	0	0	0	71	M	1.3	9.7	96	11	18	1	163	138	23	1	98	1	202	45	1	453	39	0	0	15	4	0	0	1	1	0	0	0	0	0	0	1.4
14423216	0	0	1	0	0	1	0	61	F	2.6	7.7	72	0.7	29	3.3	124	137	27	1	98	1	196	43	1	453	58	1	0	14	2	0	0	1	1	0	0	0	0	0	0	2.5
19881684	0	0	0	0	0	0	0	72	M	1.3	7.8	138	13.1	30	0.8	90	142	32	1	97	1	181	40	1	452.5	40	1	0	10	3	0	1	0	0	0	0	0	0	0	1	1.4
14887807	0	0	0	0	0	0	0	57	M	2.3	10.8	165	13.8	13	0.7	160	138	19	1	97	1	181	40	1	452.5	35	0	0	15	5	0	0	0	0	0	0	0	0	0	1	1
15506972	0	0	0	0	0	1	0	54	F	2.6	10.6	226	8	11	0.5	103	141	20	1	100	0	452	100	1	452	41	1	0	14	2	0	0	0	0	0	0	0	0	0	0	1.2
16551829	0	0	0	0	0	0	0	66	M	1.1	10.3	124	12.7	13	0.8	185	135	23	1	98	1	196	43	1	452	33	1	0	3	5	0	0	1	1	0	0	0	0	0	0	1.3
14486199	0	0	0	0	1	1	0	62	M	5.2	8	67	8.2	39	3.2	227	136	18	1	96	1	149	33	1	452	36	1	0	10	13	0	1	1	1	0	1	0	0	0	0	2.7
19360891	0	0	0	0	0	0	0	72	M	1.4	10.4	82	10.7	22	1.1	105	142	24	1	96	1	158	35	1	451.4	32	1	0	8	3	0	0	1	1	0	0	0	0	0	0	1.5
10390215	0	0	0	0	0	0	0	81	F	1.6	13	224	17.9	31	1.7	246	140	33	1	98	1	225	50	1	450	37	0	0	15	5	0	0	1	1	0	0	0	0	0	0	2.2
14747805	0	0	0	0	0	0	0	42	F	3.9	10.3	144	4.7	8	0.7	91	140	32.5	1	98	1	225	50	1	450	46	0	0	15	3	0	0	0	1	0	0	0	1	1	0	1
16304286	0	0	0	0	0	0	0	42	M	44.2	10.3	203	13.5	15	0.6	158	144	40	1	97	1	180	40	1	450	39	1	0	14	2	0	0	1	1	0	0	0	0	0	0	1.6
10543355	0	0	0	0	0	0	0	44	M	1.3	9.1	133	12.4	13	1	144	141	25	1	97	1	180	40	1	450	51	0	0	15	3	0	0	1	1	0	0	0	0	0	0	2.3
11504038	1	0	0	0	1	0	1	71	M	1.3	9.5	153	19.6	43	0.9	2202	141	26	1	97	1	174	39	1	450	34	1	0	11	5	0	0	0	1	1	0	0	1	0	0	1.1
11084272	0	0	0	0	0	0	1	43	F	1.2	8.2	180	13.2	9	0.6	89	138	22	1	95	1	135	30	1	450	37	1	0	5	12	0	1	1	1	0	0	0	0	0	0	2.4
18888611	0	0	0	0	0	1	0	80	M	3.9	8.7	118	9.5	21	1.2	140	140	26	1	95	1	135	30	1	450	32	1	0	10	3	0	0	0	1	0	0	0	0	0	0	1.4
19850651	0	0	0	0	0	1	0	60	M	2.3	12.6	185	17.1	10	0.8	106	142	32	1	96	1	149	33	1	449	40	0	0	15	2	0	0	1	1	0	0	0	0	0	0	2.1
15426800	0	0	0	0	0	0	0	63	F	1.5	8.4	118	9.8	15	0.9	160	133	34	1	98	1	224	50	1	448	39	1	0	10	4	0	1	0	1	0	0	0	0	0	1	0.4
12872523	0	0	0	0	0	0	0	39	M	1.3	8.9	122	15.7	12	0.8	123	135	25	1	98	1	224	50	1	448	34	0	0	15	2	0	0	1	1	0	0	0	0	0	0	1.9
19553799	0	0	0	0	0	0	0	64	M	2.2	9.1	156	17.4	9	0.9	112	141	22	1	96	1	147	33	1	448	43	0	0	15	2	0	0	1	0	0	0	0	0	1	0	1.9
13496639	0	0	0	0	0	0	0	55	M	4.1	8.5	237	14.3	18	2.2	145	133	29	1	97	1	171	38	1	447.5	40	0	0	15	2	0	1	1	1	0	0	0	0	0	0	1
19023118	0	0	0	0	0	0	0	80	F	2.5	13.3	298	6.1	17	0.4	134	136	23	1	96	1	149	33	1	447.5	42	0	0	15	2	0	0	0	1	1	0	0	0	1	0	2.2
10775173	0	0	0	0	0	0	0	86	F	4.1	7.9	105	20.2	20	1	147	144	21	1	99	1	254	57	1	446.2	43	0	0	15	6	0	0	1	0	0	0	0	0	0	0	6
17042033	0	0	0	0	0	0	0	56	F	7.7	8.1	209	12	18	0.6	164	143	30	1	97	1	186	42	1	446	31	1	0	6	4	0	0	0	1	0	0	0	0	0	0	1.2
14409569	0	0	0	0	0	0	0	72	M	7.2	8.9	98	25.1	16	1	87	139	21	1	97	1	177	40	1	446	49	0	0	15	4	0	0	1	1	0	0	0	0	0	0	5.5
17551799	0	0	0	0	0	0	0	71	F	7.2	8.5	306	20.9	23	1.8	340	147	23	1	99	1	263	59	1	445	42	0	0	15	8	0	1	1	1	0	1	0	0	0	0	1.7
10880875	0	0	0	0	0	0	0	65	M	2.3	10.2	124	18.9	18	0.9	143	142	22	1	97	1	178	40	1	445	31	1	0	14	5	0	1	0	0	0	0	0	0	0	0	1
11338960	0	0	0	0	0	0	0	62	M	1.2	9.1	114	13	13	0.8	102	136	29	1	97	1	178	40	1	445	30	1	0	11	4	0	1	1	1	0	0	0	1	0	0	1.5
11967683	0	0	0	0	0	0	0	86	M	1	10.4	124	11.3	15	0.5	136	142	26	1	97	1	178	40	1	445	50	1	0	15	5	0	1	1	1	0	0	0	0	0	0	2.3
13217384	0	0	0	0	0	1	0	72	F	2.1	11.7	285	8.7	10	1	111	142	20	1	97	1	178	40	1	445	44	1	0	3	6	0	0	1	1	0	0	0	0	0	0	2.2
13319252	0	0	0	0	0	0	1	54	F	1	10	116	12.1	8	0.6	120	141	55	1	97	1	178	40	1	445	36	1	0	11	4	0	0	0	1	0	0	0	0	0	0	1.7
15031488	0	0	0	0	0	1	0	36	M	1	11.3	83	15.2	18	0.8	112	141	26	1	97	1	178	40	1	445	42	1	0	14	10	0	1	0	1	0	0	0	0	0	0	2.5
11179457	0	0	0	0	0	0	0	82	M	1.3	10.5	130	17.4	17	0.7	103	139	23.5	1	95	1	127	29	1	445	34	1	0	13	7	0	1	1	1	0	0	0	1	0	0	1.4
19886694	0	0	0	0	0	0	0	75	M	1.3	9.4	95	16	16	0.9	147	137	20	1	95	1	127	29	1	445	58	0	0	15	2	0	0	1	1	0	0	0	0	0	0	3.4
13728813	0	0	0	0	0	0	0	71	M	2.4	8.5	129	17.7	25	1.6	133	140	32	1	95	1	120	27	1	445	66	1	0	10	4	0	1	1	1	0	0	0	0	0	0	0.7
12927341	0	0	0	0	0	0	0	47	F	1.3	7.9	172	15.5	9	0.5	108	142	23	1	97	1	184	41	1	444	36	0	0	15	4	0	0	1	1	0	0	0	0	0	0	1
10984826	0	0	0	0	0	0	0	65	M	2.9	10.4	157	6.5	37	1.2	115	141	32	1	95	1	126	28	1	444	36	1	0	6	9	0	1	1	1	0	0	0	0	0	0	2.1
19646099	0	0	0	0	0	0	0	74	F	1.4	10.2	337	14.4	9	0.6	120	137	23	1	96	1	155	35	1	442.9	40	1	0	11	4	0	0	0	1	0	0	0	0	0	0	3.4
19385532	0	0	0	0	0	0	0	61	M	1.3	9.5	112	13.7	24	1.5	157	141	23	1	97	1	177	40	1	442.5	41	1	0	12	4	0	0	0	1	0	0	0	0	0	0	1.6
13278529	0	0	0	0	0	0	0	72	M	5	8.7	57	13.9	26	2.3	219	143	22	1	97	1	165	37	1	442.5	48	0	0	15	2	0	1	1	0	0	0	0	0	0	0	3
14215132	0	0	0	0	0	1	0	46	M	2.2	8.9	136	13.1	12	0.8	160	137	21	1	96	1	152	34	1	442.5	49	0	0	15	3	0	0	1	1	0	0	0	0	1	0	2.2
16171347	0	0	0	0	0	0	0	76	M	2	7.9	145	17.5	49	2.5	88	137	36	1	94	1	104	24	1	442.5	48	1	0	11	3	0	0	0	0	0	0	0	0	0	1	0.7
12157432	0	0	0	0	0	0	0	73	M	0.9	7.1	208	20.9	76	3.7	176	135	25	1	98	1	221	50	1	442	35	1	0	13	11	0	0	1	1	0	0	0	1	0	0	3.2
16403386	0	0	0	0	0	0	0	87	F	7	10.6	123	10.6	25	1.4	190	142	22	1	97	1	181	41	1	442	44	1	0	14	3	0	0	1	1	0	0	0	0	0	0	1.8
18185926	0	0	0	0	0	0	0	60	F	4.6	7.4	74	15.6	6	0.5	126	145	24	1	97	1	169	38	1	442	47	0	0	15	2	0	0	0	1	0	0	0	0	0	0	1.7
19124514	0	0	0	0	0	0	0	76	M	2	10.2	103	15.8	15	1.7	158	138	22	1	94	1	105	24	1	442	46	1	0	14	3	0	0	0	1	0	0	0	0	0	0	3.3
10375986	0	0	0	0	0	0	0	73	M	8.8	10.9	144	11.9	40	2.4	231	141	27	1	100	0	441	100	1	441	40	1	0	10	5	1	0	0	1	0	0	0	0	0	0	1.1
18187193	0	0	0	0	0	0	0	69	F	2.1	9.4	326	7.8	60	1	151	134	30	1	100	0	441	100	1	441	42	1	0	3	12	0	1	1	1	1	0	0	0	0	0	0.8
14151129	0	0	0	0	0	0	0	69	M	8.3	13.7	209	19	18	1.1	138	141	20	1	99	1	264	60	1	440	42	0	0	15	5	0	1	1	1	0	0	0	0	0	0	1.3
18843156	0	0	0	0	0	0	0	75	F	7.1	12.5	169	15.6	28	0.9	146	139	22	1	98	1	220	50	1	440	43	1	0	13	2	0	0	0	1	0	0	0	0	0	0	1.2
13315170	0	0	0	0	0	0	0	88	M	2.1	8.3	89	18.3	27	1.2	98	141	20	1	98	1	198	45	1	440	42	1	0	9	6	0	1	1	0	0	0	0	0	0	0	0.9
18710268	0	0	0	0	0	0	0	59	M	3.3	12.6	200	12.1	25	0.8	242	139	20	1	98	1	189	43	1	440	44	0	0	15	3	0	0	0	1	0	0	0	0	0	0	1.3
13964502	0	0	0	0	0	0	0	51	M	5.2	9.4	128	14.2	36	2.3	145	137	27	1	97	1	176	40	1	440	45	0	0	15	2	0	0	1	1	0	0	0	0	0	0	2.5
18212113	0	0	0	0	0	0	0	38	F	0.6	7.8	63	8.7	20	1.4	198	143	30	1	96	1	152	35	1	440	41	0	0	15	3	0	0	0	1	0	0	0	0	0	0	2.8
19912119	0	0	0	0	0	0	0	68	M	2.3	10.3	153	8.7	21	1.7	147	142	20	1	95	1	132	30	1	440	41	1	0	14	4	0	0	0	1	0	0	0	0	0	0	1.8
10409785	0	0	0	0	0	0	0	46	F	1.2	8.3	124	12.6	6	0.3	81	139	23	1	95	1	132	30	1	440	49	0	0	15	2	0	0	0	1	0	0	0	0	0	0	2
11911920	0	0	0	0	0	0	0	26	M	1.1	11.5	177	5.7	8	0.8	96	142	25	1	100	0	439	100	1	439	49	1	0	8	2	0	0	1	1	0	0	1	0	1	1	1.9
14410396	0	0	0	0	0	0	1	80	M	1.1	9.9	137	10.9	28	0.9	105	142	23	1	97	1	178	41	1	438	39	0	0	15	4	0	0	1	1	0	0	0	0	0	0	2.1
13349249	0	0	0	0	0	0	0	66	M	4.1	9.6	107	15.9	20	1.3	118	136	20	1	97	1	175	40	1	437.5	47	1	0	14	6	0	0	1	1	0	0	0	0	0	0	1.7
13895555	0	0	0	0	0	0	0	67	M	21.5	13.6	278	10.2	21	0.8	131	142	24	1	97	1	175	40	1	437.5	42	1	0	6	6	0	0	0	1	0	0	0	0	0	0	0.5
19960105	1	1	1	0	0	1	0	66	F	8.3	9	412	12.6	22	0.8	150	141	30	1	97	1	175	40	1	437.5	39	1	0	3	8	0	0	1	0	0	0	0	0	0	0	0.8
11368397	0	0	0	0	0	0	0	62	M	8.1	9.6	396	19.9	11	1	248	142	32	1	97	1	175	40	1	437.5	39	0	0	15	6	0	1	1	1	0	0	0	0	0	0	1.2
14198275	0	0	0	0	0	0	0	35	M	7.9	0	0	0	0	0	160	139	24	1	96	1	154	35	1	437.5	39	1	0	7	5	0	0	1	1	0	0	0	0	1	0	2
17875443	0	0	0	0	0	0	0	53	M	1.3	8.5	124	8	24	0.8	95	142	31	1	95	1	134	31	1	437.5	40	0	0	15	3	0	0	0	1	0	0	0	0	0	0	1
19865976	0	0	0	0	0	0	0	48	M	2.4	10.4	76	10.8	15	0.7	164	135	31	1	95	1	134	31	1	437.5	44	0	0	15	3	0	0	1	1	0	0	0	0	0	0	0.8
12171609	0	0	0	0	0	0	0	74	M	1.5	9.1	69	20.4	21	1	119	135	24	1	96	1	153	35	1	437.1	42	1	0	14	2	0	0	0	0	0	0	0	0	0	0	1.9
14211662	0	0	0	0	0	0	0	68	F	1.6	7.2	309	17.5	12	0.9	185	139	19	1	96	1	153	35	1	437.1	43	0	0	15	4	0	0	1	1	0	0	0	0	0	0	2.9
13762124	1	0	0	1	0	1	0	64	F	10.6	10.4	152	24.6	32	1	95	135	30	1	98	1	220	50	1	437	40	0	0	15	2	0	0	0	1	0	0	0	0	0	0	1.1
13472341	0	0	0	0	0	0	1	78	F	1.2	7.5	199	21.2	38	2	174	134	28	1	98	1	218	50	1	436	55	1	0	3	8	0	1	0	1	0	0	0	0	0	0	1.2
19087563	0	0	0	0	0	0	0	87	M	3.3	6.9	91	17.1	14	0.6	92	137	19	1	98	1	218	50	1	436	35	1	0	14	3	0	0	0	1	0	0	1	0	0	0	1.3
19014190	0	0	0	0	0	0	0	83	F	10	8.1	34	9.5	20	0.8	120	139	21	1	98	1	199	46	1	436	41	1	0	14	2	0	0	1	1	0	0	0	0	0	0	1.6
12244983	0	0	0	0	0	0	1	71	M	1.3	10.1	105	11.5	23	0.8	92	144	30	1	96	1	152	35	1	434.3	35	1	0	3	9	0	1	1	1	0	0	0	1	0	1	3.1
10504004	0	0	0	0	0	0	0	67	M	8.1	8.6	273	19	27	0.9	371	140	23	1	100	0	434	100	1	434	40	0	0	15	2	0	1	0	0	0	0	0	0	0	0	2.4
18877812	0	0	0	0	0	0	0	74	M	13.1	10.6	122	19.7	25	1.3	135	141	30	1	99	1	242	56	1	434	39	0	0	15	6	0	1	1	1	0	0	0	0	0	0	1.2
14622310	0	0	0	0	0	0	0	60	M	2.1	10.1	111	25.7	11	0.8	122	139	23	1	98	1	222	51	1	434	42	1	0	14	2	0	0	1	1	0	0	0	0	0	0	0.9
15311489	0	0	0	0	0	0	0	57	M	1.3	9.2	91	9.2	10	0.8	134	133	20	1	98	1	217	50	1	434	48	1	0	10	2	0	1	1	0	0	0	0	1	0	0	0.9
16811735	0	0	0	0	0	0	0	79	M	2.1	10.3	134	16.1	13	0.9	108	136	25	1	98	1	217	50	1	434	37	1	0	7	4	0	0	0	0	0	0	0	0	0	0	2.4
19611909	0	0	0	0	0	0	0	51	M	11.9	11	158	11.5	24	0.9	155	139	18	1	98	1	217	50	1	434	51	1	0	8	4	0	0	0	1	0	0	0	0	0	0	1.6
15938706	0	0	0	0	0	1	1	76	F	1	10.4	104	11.9	11	0.6	137	141	25	1	98	1	199	46	1	434	40	0	0	15	2	0	0	1	1	0	0	0	0	0	0	1.7
13273685	1	0	0	1	0	0	1	56	F	2.4	10.6	164	7.9	78	10.1	240	138	27	1	97	1	173	40	1	432.5	41	1	0	14	3	0	0	1	1	0	0	0	0	0	0	0.7
10127517	0	0	0	0	0	0	0	70	M	1.3	10.5	101	17.2	30	1.6	127	144	22	1	97	1	173	40	1	432.5	44	0	0	15	2	0	0	0	1	0	0	0	0	0	0	1.3
13892808	0	0	0	0	0	1	0	77	M	8.7	8	80	8.2	22	1.2	119	140	21	1	95	1	136	31	1	432.5	35	1	0	3	7	0	0	1	1	0	0	0	0	0	0	1.3
15395644	0	0	0	0	0	0	0	73	F	5.4	6.8	93	18.3	14	0.7	117	144	32	1	95	1	119	28	1	432.5	59	1	0	13	8	0	1	1	1	0	0	0	0	0	0	5.5
12837180	0	0	0	0	0	0	0	77	M	1.2	10.2	144	10.2	19	0.8	137	142	20	1	94	1	114	26	1	432.5	37	1	0	3	14	0	0	1	1	0	0	0	0	0	0	3.6
13307227	0	0	0	0	0	0	0	71	F	1.1	6.8	85	12.2	17	0.7	126	140	26	1	94	1	110	25	1	432.5	43	1	0	8	4	0	0	0	1	0	0	0	0	0	1	2.6
18372590	0	0	0	0	0	0	0	81	M	3	8.6	85	10.7	15	1	121	141	22	1	98	1	216	50	1	432	32	1	0	6	5	0	1	0	1	0	0	0	0	0	1	2.7
16881131	0	0	0	0	0	0	1	82	M	9.1	9.5	199	22.2	140	7.4	223	134	25	1	99	1	258	60	1	430	44	0	0	15	2	0	0	1	1	0	0	0	0	0	0	1.9
19831760	0	0	0	0	0	0	0	69	M	3.2	7.6	239	27	13	1.3	337	135	36	1	99	1	258	60	1	430	48	0	0	15	2	0	0	0	1	0	0	0	1	0	0	1.8
11878137	0	0	0	0	0	0	1	67	M	1.3	8.3	73	16.7	13	0.6	87	137	30	1	98	1	215	50	1	430	45	1	0	13	4	0	1	0	1	0	0	0	0	0	0	2.1
14467009	0	0	0	0	0	0	0	59	F	2.5	7.4	104	15.7	7	0.6	114	139	23	1	98	1	215	50	1	430	36	1	0	3	5	0	0	0	1	0	0	0	0	0	1	1.4
15418352	0	0	0	0	0	0	0	53	F	5.3	9.4	109	24.5	18	0.7	138	143	31	1	98	1	215	50	1	430	41	0	0	15	2	0	0	0	1	0	0	0	0	0	0	1.9
11069887	0	0	0	0	0	0	1	46	F	23.8	10.3	357	18.3	16	0.4	125	145	29	1	97	1	172	40	1	430	43	1	0	3	10	1	1	1	1	0	0	0	0	0	1	1.4
11109493	0	0	0	0	0	1	0	53	M	1.1	8.9	102	13	9	0.6	168	133	24	1	97	1	172	40	1	430	33	1	0	11	6	1	0	0	1	0	0	0	0	0	1	2.3
15763676	0	0	0	0	0	0	0	74	M	1.2	10.1	162	16.8	23	1.3	131	141	24	1	97	1	172	40	1	430	35	1	0	11	3	0	0	0	0	0	0	0	0	0	0	1.8
18428933	0	0	0	0	0	0	0	73	M	1.2	7.8	97	15.3	16	1.3	160	137	22	1	97	1	172	40	1	430	50	1	0	13	2	0	0	0	1	0	0	0	0	0	0	1
19550299	0	0	0	0	0	0	0	24	F	5.3	8.6	249	18.1	8	0.5	141	139	22	1	97	1	172	40	1	430	38	1	0	5	6	0	1	0	1	0	0	0	0	0	0	1.9
15332791	1	0	0	0	0	0	0	64	F	4.8	9.6	364	17.6	46	1.8	160	137	31	1	97	1	172	40	1	430	39	0	0	15	3	0	0	1	1	0	0	0	0	0	0	1
18746845	0	0	0	0	0	0	0	77	M	2.4	8.4	177	18.9	17	1	114	135	25	1	97	1	172	40	1	430	28	0	0	15	3	0	1	0	1	0	0	0	0	0	0	1.3
19402533	0	0	0	0	0	0	0	40	M	1	8.7	146	6.7	3	0.6	102	137	19	1	97	1	172	40	1	430	42	0	0	15	7	1	1	1	1	0	0	0	0	0	0	0.9
11248793	1	0	0	0	1	1	1	64	F	1.5	8.2	104	6	33	1.6	130	143	32	1	97	1	167	39	1	430	38	1	0	9	6	0	0	0	0	0	0	0	0	0	1	1.1
14143731	0	0	0	0	0	0	0	79	M	8.4	9.8	258	18	66	2.6	229	143	22	1	95	1	133	31	1	430	48	1	0	13	4	0	1	1	1	0	0	0	0	0	1	1.3
19089073	0	0	0	0	0	1	0	79	F	1.1	7.7	100	12.7	10	0.6	72	139	29	1	95	1	129	30	1	430	40	0	0	15	2	0	0	0	1	0	0	0	0	0	0	1.2
19066308	0	0	0	0	0	0	0	37	M	2.9	11.8	139	7.1	9	0.7	95	140	17	1	98	1	233	54	1	429	47	1	0	14	2	0	0	0	0	0	0	0	0	0	0	1.7
15366618	0	0	0	0	0	0	0	75	F	2.2	6.5	82	22.4	12	0.4	123	140	26	1	97	1	176	41	1	429	60	1	0	14	2	0	0	1	1	0	0	0	0	0	0	2.2
16834131	0	0	0	0	0	0	0	49	F	13.8	12.4	187	14.7	8	1	129	154	27	1	96	1	150	35	1	428.6	159	0	1	15	2	0	0	0	1	0	0	0	0	0	1	1.3
16586569	0	0	0	0	0	0	0	75	M	1.3	9	191	16.9	28	1.1	85	136	22	1	98	1	214	50	1	428	45	1	0	3	6	0	0	1	1	0	0	0	0	0	0	0.6
13070964	0	0	0	1	0	0	0	91.4	M	7.1	11.5	231	12.2	19	0.8	178	139	30	1	97	1	163	38	1	428	41	1	0	6	6	0	1	0	1	0	0	0	0	0	0	0.6
14419388	0	0	0	0	0	0	0	38	F	1.2	9.1	160	17.8	14	0.6	119	141	33	1	97	1	171	40	1	427.5	35	1	0	9	4	0	0	0	1	0	0	0	0	0	0	1.2
19649585	0	0	0	0	0	0	0	72	M	2	6.7	138	12.7	27	1.5	93	138	21	1	96	1	153	36	1	427.5	46	1	0	3	6	0	0	1	1	0	0	0	0	0	0	2.1
14864976	0	0	0	0	0	0	0	19	M	4.1	11.6	232	12.8	17	1	118	138	23	1	100	0	427	100	1	427	43	1	0	3	6	0	0	1	1	0	0	0	0	0	1	1.2
12952453	0	0	0	0	0	0	0	63	M	3.2	7.2	156	22.6	35	5.2	101	139	23	1	100	0	427	50	1	427	40	0	0	15	10	0	1	1	1	0	0	0	1	0	0	2.8
14014750	0	0	0	0	0	0	0	82	M	3.1	9.6	97	16.6	16	1	150	141	18	1	99	1	256	60	1	426.7	40	1	0	9	7	0	1	0	1	0	0	0	0	0	0	1.9
12788773	0	0	0	0	0	0	1	83	F	1.1	8.4	102	15.8	17	0.6	108	136	27	1	98	1	191	45	1	426.7	36	1	0	13	3	0	0	1	1	0	0	0	0	0	1	1.5
12017604	0	0	0	0	0	0	1	73	F	1.4	7.6	81	10.8	14	0.5	137	137	22	1	95	1	128	30	1	426.7	46	1	0	14	7	0	1	1	1	0	0	0	0	0	0	0.8
14101533	0	0	0	0	0	0	0	33	M	1.9	14.9	226	13.5	14	1	100	145	19	1	95	1	128	30	1	426.7	47	1	0	9	4	0	0	0	0	0	0	0	0	1	0	1.3
16568795	0	0	0	0	0	1	0	63	M	1.1	8.2	110	11.5	15	1.2	119	140	25	1	95	1	128	30	1	426.7	46	1	0	8	8	0	0	1	1	0	0	0	0	0	0	3
13312271	0	0	0	0	0	0	0	66	M	2.4	7	218	11.8	40	2.5	309	137	22	1	100	0	400	94	1	426	38	0	0	15	13	1	1	0	0	0	1	0	0	0	0	2.7
10450953	1	0	0	0	0	0	0	79	M	1.1	10.3	107	12	27	1.9	123	140	18.5	1	98	1	213	50	1	426	39	0	0	15	5	0	1	1	1	0	0	0	0	0	0	2.7
15849075	0	0	0	0	0	0	0	65	M	1.1	10.1	123	10.4	18	0.9	103	139	24	1	98	1	198	46	1	426	36	1	0	14	4	0	1	1	0	0	0	0	0	0	1	1.6
14552962	0	0	0	0	0	0	0	78	M	7	6.8	101	18.8	94	3.2	250	141	24	1	96	1	149	35	1	425.7	49	0	0	15	3	0	1	1	1	0	0	0	1	1	1	1.2
13950924	0	0	0	0	0	0	0	58	M	1.4	8.6	92	10.5	14	0.7	111	140	36	1	96	1	147	35	1	425.7	40	1	0	13	5	0	0	1	1	0	0	0	0	0	0	0.5
15469636	0	0	0	0	0	0	0	57	M	17.4	13.7	202	10.9	10	0.9	118	147	28	1	98	1	197	46	1	425	36	0	0	15	2	0	0	1	1	0	0	0	0	0	0	0.9
11290511	0	0	0	0	0	0	1	67	M	1.3	9.5	91	18.1	17	1	120	138	23	1	97	1	170	40	1	425	61	1	0	12	4	0	0	1	1	0	0	0	0	1	1	2.1
11790625	0	0	0	0	0	0	0	68	F	2.3	8.1	172	25.3	9	0.9	108	143	22	1	97	1	170	40	1	425	43	1	0	13	6	0	0	1	1	0	0	0	0	0	0	2.3
14242599	0	0	0	0	0	0	0	28	F	5.6	11.9	260	12.2	4	0.9	140	142	20	1	99	1	297	70	1	424.3	38	1	0	10	4	0	1	0	1	0	0	0	0	0	0	1.4
11668433	0	0	0	0	0	0	0	65	M	24	9.8	187	21.8	131	6.3	138	144	28	1	98	1	230	54	1	424	34	1	1	3	13	0	1	1	1	0	0	0	0	0	0	1.2
13773409	0	0	0	0	0	0	0	65	M	2.5	8.3	125	11.7	14	0.8	130	140	24.5	1	98	1	212	50	1	424	61	1	0	8	3	0	0	1	1	0	0	0	0	0	0	1
15485170	0	0	0	0	0	0	0	80	F	3	7.8	232	15.1	11	0.9	258	142	25	1	98	1	190	45	1	424	46	1	0	7	4	0	0	0	1	0	0	0	0	0	0	2.2
13762375	0	0	0	1	0	1	0	63	M	15.6	7	128	11.5	33	1.4	183	136	36	1	98	1	187	44	1	424	45	0	0	15	4	0	0	1	1	0	0	0	0	0	0	3.4
14718594	0	0	0	0	0	0	0	78	M	3.6	10.4	123	10	12	0.8	141	136	22	1	97	1	185	44	1	423	40	1	0	14	4	0	0	1	1	0	0	0	0	0	0	1
13954025	0	0	0	0	0	0	1	82	F	1.5	8	46	14.3	17	0.7	126	142	23	1	96	1	148	35	1	422.9	51	0	0	15	3	0	1	1	0	0	0	0	0	0	0	1
17948573	0	0	0	0	0	0	0	70	F	3.3	5.5	73	6.9	25	2	151	146	16	1	97	1	169	40	1	422.5	63	0	0	15	3	0	1	1	1	0	0	0	0	0	0	1.5
15834254	0	0	0	0	0	0	0	38	F	7.9	8.6	342	10	57	1.9	248	144	22	1	100	0	422	50	1	422	46	0	0	15	2	0	0	0	1	0	0	0	0	0	0	2.5
11076206	0	0	0	0	0	0	0	63	F	21	8.6	122	22.3	33	1.5	254	135	19	1	98	1	211	50	1	422	44	0	0	15	2	0	0	1	1	0	0	0	0	0	0	2.9
12412595	0	0	0	0	0	1	0	91.4	M	3	8.1	140	10.2	16	0.9	119	140	28	1	97	1	173	41	1	422	41	1	0	13	4	0	0	0	0	0	0	0	0	0	0	1.1
12668509	0	0	0	0	0	1	0	70	F	5.1	9.3	112	7.6	44	1.5	188	135	30	1	97	1	173	41	1	422	45	0	0	15	4	0	0	1	0	0	0	0	0	0	0	0.7
16749509	0	0	0	0	0	0	0	91.4	M	6	11.4	198	15.2	26	1.6	182	142	41	1	98	1	226	54	1	421.7	41	1	1	6	6	0	0	0	1	0	0	0	0	0	0	1.1
13276959	0	0	0	0	0	0	1	62	F	15	8.7	109	11	17	0.6	133	143	21	1	99	1	301	71	1	421	49	1	0	14	3	0	0	0	1	0	0	0	0	0	0	1.6
11272778	0	0	0	0	0	0	1	58	F	1.7	10.1	273	6.2	37	4.4	165	140	17	1	99	1	336	80	1	420	44	1	1	10	3	0	0	1	1	0	0	0	0	0	0	1.6
10246901	0	0	0	0	0	0	0	51	M	1	6.5	215	17.6	11	0.7	245	137	28	1	99	1	252	60	1	420	30	0	0	15	2	0	0	0	1	0	1	0	0	0	0	1
17496338	0	0	0	0	0	0	0	66	F	13.2	7.6	138	17	38	1.4	140	134	22	1	98	1	210	50	1	420	39	1	0	14	2	0	0	0	1	0	1	0	0	0	0	2.3
17640750	0	0	0	0	0	0	0	67	F	2	12.1	371	10.5	17	0.4	96	140	19	1	98	1	202	48	1	420	47	1	0	8	4	0	0	1	1	0	0	0	0	0	0	1.6
14969556	1	0	0	0	0	0	0	58	F	3.4	8.2	209	30.8	21	1.8	155	135	36	1	98	1	190	45	1	420	30	1	0	3	9	0	0	1	1	0	0	0	1	0	0	1.8
13628404	0	0	0	0	0	0	0	68	M	1.2	8.7	86	11.4	27	1.2	99	140	28	1	97	1	176	42	1	420	38	1	0	13	3	0	1	1	1	0	0	0	0	0	0	1.6
11539827	0	1	0	0	0	0	0	62	M	12.4	8	113	26.7	30	1.6	111	139	20.5	1	97	1	168	40	1	420	29	1	0	9	5	0	1	0	1	0	0	0	1	1	0	2.9
12458842	0	0	0	0	0	0	0	67	M	4.5	10.2	122	13.9	15	0.9	171	141	23	1	97	1	168	40	1	420	48	1	0	14	4	0	0	1	1	0	0	0	0	0	0	1.5
12823860	0	0	0	1	0	0	1	73	M	2.1	9.3	212	9.2	38	1.9	180	135	20	1	97	1	168	40	1	420	45	1	0	14	4	0	0	0	1	0	1	0	0	0	0	1.3
17214092	0	0	0	0	0	0	0	73	M	2.2	9.1	92	10.4	13	0.9	128	141	31	1	97	1	168	40	1	420	41	1	0	14	3	0	0	0	1	0	0	0	0	0	0	2.2
12585545	0	0	0	0	0	1	0	73	M	1.1	9.9	126	5.7	20	1.7	147	141	29	1	97	1	168	40	1	420	41	0	0	15	2	0	0	1	1	0	0	0	0	0	0	1.6
14005412	0	0	0	0	0	0	1	69	M	6.2	9.1	156	12.9	22	1.3	100	141	28	1	97	1	168	40	1	420	48	0	0	15	2	0	0	0	1	0	0	0	0	0	0	3.7
19080765	0	0	0	0	0	1	0	61	F	1.1	6.6	109	12.2	12	0.8	139	139	40	1	97	1	168	40	1	420	45	0	0	15	3	0	0	1	1	0	0	0	0	0	0	2.6
12988457	0	0	0	0	0	0	0	76	M	9.8	12.4	171	15.8	15	0.6	118	140	41	1	96	1	147	35	1	420	32	0	0	15	7	0	1	1	1	0	0	0	0	1	1	2.6
11247575	0	0	0	0	0	0	0	85	M	4.1	8	125	13.8	40	1.9	297	144	23	1	96	1	138	33	1	420	78	1	0	11	3	0	0	0	1	0	0	0	0	0	0	2.5
15651464	0	0	0	0	0	0	1	52	M	1.2	9.4	145	18.3	15	0.8	108	134	26	1	95	1	135	32	1	420	42	0	0	15	3	0	0	0	1	0	0	0	0	0	0	1.4
18970829	0	0	0	0	0	0	0	86	M	6.2	9.1	225	28.2	26	1.3	135	138	29	1	95	1	119	28	1	420	56	1	0	14	7	0	1	1	1	0	0	0	0	0	0	0.7
14796314	1	0	0	0	1	1	0	66	M	4.9	6.8	305	5.3	36	3.1	188	138	19	1	97	1	173	41	1	419	37	1	0	14	4	0	0	1	1	0	1	0	0	0	0	0.9
14874072	0	0	0	0	0	0	0	52	M	16.9	8.5	490	11.1	13	1.5	246	154	42	1	99	1	251	60	1	418.3	42	1	0	13	4	0	0	0	1	0	0	0	0	0	0	2
15337600	0	0	0	0	1	1	0	85	F	6.9	8.5	97	5.6	50	0.8	190	145	31	1	99	1	251	60	1	418.3	39	1	0	13	2	0	0	0	1	0	0	0	0	0	0	1.3
19947284	0	0	0	0	0	0	0	78	M	6.2	8.5	157	15.5	49	10.1	112	147	21	1	98	1	190	45	1	418.3	35	0	0	15	4	0	0	0	0	0	0	0	0	0	0	0.9
14451001	0	0	0	0	0	0	0	42	M	15.9	6.5	160	12.7	21	1.2	122	136	30	1	98	1	209	50	1	418	41	1	0	7	4	0	0	0	1	0	0	0	0	0	0	1.4
19355755	0	0	0	0	0	0	0	75	F	6.9	8.9	219	14	16	0.8	166	140	17	1	98	1	190	45	1	418	46	1	0	14	3	0	0	1	1	0	0	0	0	0	0	1.7
14264400	0	0	0	0	0	0	0	66	F	1.4	9.5	147	2	25	0.9	251	137	31	1	97	1	181	43	1	418	45	1	0	14	3	0	0	1	1	0	0	0	0	0	0	2.2
18958178	0	0	0	0	0	0	0	81	F	4.3	7.3	100	25.3	12	0.6	130	136	24	1	97	1	169	40	1	418	55	1	0	14	4	0	0	1	1	0	0	0	0	0	0	2.5
15352059	0	0	0	0	0	0	0	65	M	1.4	8	242	28.9	18	1.2	107	136	27	1	96	0	92	22	1	418	56	0	0	15	2	0	0	0	0	0	0	0	0	0	0	2
12883917	0	0	0	0	0	1	0	75	M	3.2	10.5	104	17.2	11	0.5	115	135	29	1	97	1	167	40	1	417.5	38	1	0	7	6	0	0	1	1	0	0	0	1	0	0	1.9
15730484	0	0	0	0	0	0	0	89	M	15.5	6.5	111	15.9	35	2	144	141	26	1	97	1	167	40	1	417.5	50	1	0	8	7	0	0	1	1	0	0	0	0	0	0	1.2
12894129	0	0	0	0	0	0	0	65	M	1.1	11.5	100	12.4	18	0.7	143	136	25.5	1	97	1	167	40	1	417.5	51	0	0	15	2	0	0	1	1	0	0	0	0	0	0	1.2
15109122	1	1	1	1	0	1	1	80	M	8.3	7.5	103	16.7	24	1	139	144	30	1	97	1	167	40	1	417.5	41	0	0	15	2	0	0	1	1	0	0	0	0	0	0	1.4
12025572	0	0	0	0	0	0	0	70	F	1	8.3	210	16.3	12	0.6	133	139	30	1	96	1	150	36	1	417.5	39	1	0	3	4	0	1	0	0	0	0	0	0	0	0	1.5
12771404	0	0	0	0	0	0	1	64	F	16.1	9	151	16.6	27	1	107	145	28	1	98	1	208	50	1	416	43	1	0	5	5	0	0	0	1	0	0	0	0	0	0	0.7
17958052	0	0	0	0	0	0	0	70	F	1.3	7.5	80	13.3	21	0.9	115	142	16	1	98	1	208	50	1	416	38	0	0	15	3	0	1	0	1	0	0	0	0	1	0	1.5
18344437	0	0	0	0	0	0	0	29	M	1.9	6.4	113	12.8	12	1	116	138	22	1	98	1	197	47	1	416	36	1	1	3	5	0	0	0	1	0	0	0	0	0	0	2.8
12457595	0	0	0	0	0	0	0	39	M	1	10.4	141	17.4	11	0.8	105	140	31	1	97	1	167	40	1	416	39	1	0	14	3	0	0	0	1	0	0	0	0	0	0	1.1
14158195	0	0	0	0	0	1	0	77	M	1.3	8.4	128	11.7	14	0.9	120	138	14	1	97	1	166	40	1	416	62	1	0	14	3	0	0	0	0	0	0	0	0	0	0	0.9
19278627	0	0	0	0	0	0	0	62	M	1.6	9.4	116	16.7	12	0.7	135	137	31	1	95	1	131	31	1	416	42	1	0	13	3	0	0	0	1	0	0	0	0	0	0	2
14075342	0	0	0	0	0	0	0	48	F	0.6	5.4	144	15.4	9	0.5	149	141	25	1	97	1	166	40	1	415	31	1	0	9	13	0	1	1	1	0	0	0	0	0	1	5.6
14700163	0	0	0	0	0	0	0	46	M	1.2	10.2	202	10.5	38	2	355	132	23.5	1	97	1	166	40	1	415	45	1	0	3	6	0	1	1	1	0	0	0	0	0	0	1.5
17948002	0	0	0	0	0	0	0	53	M	6.2	8.4	117	21	46	2	164	143	35	1	97	1	164	40	1	415	46	1	0	9	3	0	1	0	1	0	0	0	0	0	0	1.4
16335352	0	0	0	0	0	0	0	51	M	6.6	9.4	57	5.5	12	0.5	134	140	20	1	96	1	159	38	1	415	48	1	0	14	4	0	0	0	1	0	0	0	0	0	0	4.9
16952693	0	0	0	0	0	0	0	67	M	28.8	14.1	158	16.2	26	1.1	129	142	23	1	94	1	117	28	1	415	51	1	0	11	10	1	1	0	0	0	0	0	1	1	1	2.2
19151721	0	0	0	0	0	0	0	60	F	19.9	9.5	357	15.7	46	1.8	164	139	23.5	1	98	1	207	50	1	414	39	1	0	10	2	0	0	0	1	0	0	0	1	0	0	1
11372975	0	0	0	0	0	0	0	73	F	1.9	8.6	83	16.6	11	0.6	149	138	19	1	98	1	207	50	1	414	45	0	0	15	3	0	0	1	1	0	0	0	0	0	0	1.5
11911069	0	0	0	0	0	0	0	77	F	12.3	7.2	180	9.3	20	0.9	173	138	22	1	98	1	207	50	1	414	46	0	0	15	3	0	0	1	1	0	0	0	0	0	0	2
18530386	0	0	0	0	0	0	0	56	F	1.7	11.5	30	10.9	26	0.4	179	138	25	1	98	1	207	50	1	414	40	0	1	15	2	0	0	1	1	0	0	0	0	0	0	2.1
13418437	0	0	0	0	0	0	0	67	F	2.2	7.3	118	22	12	0.5	98	138	22	1	97	1	171	41	1	414	48	0	0	15	3	0	1	1	1	0	0	0	0	0	0	1.9
12283084	0	0	0	0	0	0	1	61	M	17.9	12.7	198	16.5	14	0.9	135	142	24	1	96	1	148	36	1	414	57	1	0	14	3	0	0	0	0	0	0	0	0	0	0	2
18995458	0	0	0	0	0	1	0	53	M	2.4	11.4	246	10.6	14	0.9	112	139	28	1	95	1	118	29	1	414	52	0	0	15	4	0	0	1	0	0	0	0	0	0	0	1.1
19878681	0	0	0	0	0	0	0	56	F	2.1	8	105	14.3	13	1.1	116	138	27	1	97	1	182	44	1	413.3	51	1	0	3	5	0	0	1	1	0	0	0	0	1	0	1.3
12907982	0	0	0	0	0	0	0	70	M	2.9	8.1	88	25.1	63	11.5	210	140	31	1	97	1	165	40	1	412.5	41	1	0	14	3	0	0	1	1	0	0	0	0	0	0	1.1
13066097	0	0	0	0	0	1	0	61	F	0.9	8.2	223	8.4	34	2.2	120	136	24	1	97	1	165	40	1	412.5	33	1	0	8	5	0	0	1	1	0	0	0	0	0	0	2.8
13845196	0	0	0	0	0	0	0	78	F	1.2	8.5	119	10	12	0.6	88	137	22	1	97	1	165	40	1	412.5	41	1	0	14	3	0	0	1	1	0	0	0	0	0	0	1
19065621	0	0	0	0	0	0	0	76	F	4.5	9.9	340	28.9	46	6	228	140	26.5	1	97	1	165	40	1	412.5	42	1	0	14	2	0	0	0	1	0	0	0	0	0	0	2.4
19932024	0	0	0	0	0	0	0	50	F	5.2	7.9	17	7.6	31	1.5	393	137	26	1	97	1	165	40	1	412.5	36	1	0	14	2	0	0	0	1	0	0	0	0	0	0	2
15070721	0	0	0	0	0	1	0	46	M	0.9	11.6	205	11.8	14	0.8	104	138	22	1	97	1	165	40	1	412.5	42	0	0	15	2	0	1	1	1	0	0	0	1	0	0	0.9
17032851	0	0	0	0	0	0	1	75	M	24	9.9	341	19.2	22	1.3	238	143	16	1	97	1	165	40	1	412.5	49	0	0	15	6	0	0	1	1	1	0	0	0	0	0	1.8
19281191	0	0	0	0	0	0	0	84	F	2.3	7	185	35.2	16	0.7	130	143	22	1	100	0	412	100	1	412	48	1	0	3	15	1	1	1	1	0	0	0	0	0	0	7.1
12057859	0	0	0	0	0	0	1	46	F	32.1	10.5	201	21.1	12	0.8	172	139	25	1	98	1	206	50	1	412	49	1	0	3	5	0	0	1	0	0	0	0	0	0	0	1.5
13044058	0	1	0	0	0	1	0	39	F	3.2	8.3	165	8.8	18	1.2	153	138	40	1	98	1	206	50	1	412	39	0	0	15	3	0	1	0	0	0	0	0	0	0	0	2.4
14844423	0	0	0	0	0	0	0	72	M	1.3	10.1	124	15.6	15	0.7	109	144	21	1	96	1	143	35	1	412	41	1	0	14	3	0	0	0	0	0	0	0	0	0	0	1.1
17323774	0	0	0	1	0	0	0	82	M	2.1	8.3	135	16.8	46	4.4	289	148	30	1	96	1	137	33	1	412	46	1	1	12	6	0	0	0	1	0	0	0	0	0	0	1.1
12229738	0	0	0	0	0	0	1	72	M	2.3	10.8	205	15	9	0.6	137	138	28	0	93	1	98	24	1	412	28	1	0	13	5	0	0	1	1	0	0	0	0	0	0	1
10768639	0	0	0	0	0	0	0	68	M	0.4	13	94	10.6	18	1.9	143	126	25	1	97	1	167	41	1	411.7	55	0	1	15	5	0	1	1	1	0	0	0	0	0	0	2
16895003	0	0	0	0	0	0	0	74	M	1.2	11.5	141	8.1	11	0.9	125	146	24	1	96	1	144	35	1	411.4	57	1	0	4	4	0	1	1	1	0	0	0	0	0	0	2.3
13021449	1	1	1	0	0	0	0	61	M	7.1	13.6	111	10.1	8	0.5	155	145	20	1	99	1	246	60	1	410	38	1	0	7	6	0	1	0	1	0	0	0	0	0	0	0.9
11174340	0	0	0	0	0	0	0	79	F	4.2	8.3	269	17.9	24	0.7	238	136	18	1	98	1	205	50	1	410	45	1	0	9	15	0	1	1	1	0	0	0	0	0	0	1.1
12279647	0	0	0	0	0	0	0	63	M	1.1	7.7	163	16.9	21	1.1	136	138	22	1	98	1	205	50	1	410	35	1	0	14	4	0	0	1	1	0	0	0	0	0	0	0.9
13421525	0	0	0	0	0	0	0	85	F	1.9	11.5	437	9.6	23	0.8	121	144	29	1	98	1	205	50	1	410	33	1	0	3	8	0	1	0	1	0	0	0	0	0	0	5.2
19652298	0	0	0	0	0	0	0	61	M	1.1	10	156	14	23	0.9	127	135	30	1	98	1	191	47	1	410	42	1	0	3	10	0	1	0	1	0	0	0	0	0	0	0.8
12920877	0	0	0	0	0	1	0	62	F	1.1	8	321	17.6	16	0.7	118	139	28	1	97	1	164	40	1	410	45	1	0	14	3	0	0	0	1	0	0	0	0	0	0	1
15472165	0	0	0	0	0	0	0	59	F	2.1	7.6	134	9	25	0.7	146	139	28	1	97	1	164	40	1	410	58	1	0	14	4	0	0	1	1	0	0	0	0	0	0	1.8
17789525	0	0	0	0	0	0	0	24	M	7.9	15.2	305	23.4	24	1.2	226	142	23	1	97	1	164	40	1	410	33	1	1	9	8	0	1	0	1	0	0	0	0	0	0	0.6
19056923	0	0	0	0	0	0	0	66	F	17.6	8.2	35	9.9	65	3.3	167	128	27	1	97	1	164	40	1	410	28	1	0	14	11	1	1	1	1	0	0	0	0	0	1	1.1
19536313	0	0	0	0	0	0	0	55	F	3	9.7	149	10.6	75	2.5	303	161	28	1	97	1	164	40	1	410	36	1	0	13	8	0	0	1	0	0	0	0	0	0	1	0.9
10350667	0	0	0	0	0	0	0	80	M	25.5	9.6	161	7.4	31	1.6	245	147	20	1	97	1	164	40	1	410	45	0	0	15	11	0	1	0	0	0	0	0	1	1	1	5
13125051	0	0	0	0	0	0	0	74	F	55.7	7	85	10.9	17	1.5	219	146	22	1	97	1	164	40	1	410	46	0	0	15	4	0	1	1	1	0	0	0	0	0	0	1.3
15941722	0	0	0	0	0	0	1	75	M	2.6	7.8	194	38	27	1	140	137	22	1	97	1	164	40	1	410	53	0	0	15	2	0	0	1	1	0	0	0	0	0	0	1.9
16316909	0	0	0	0	0	0	0	65	F	12.3	8.4	121	31	12	0.9	257	142	26	1	95	1	123	30	1	410	36	1	0	8	5	0	1	1	1	0	0	0	1	1	0	2
18112176	0	0	0	0	0	0	0	30	F	69.8	10.8	116	3.6	4	0.7	140	136	24	1	97	1	164	40	1	409	42	1	0	3	7	0	0	1	1	1	0	0	0	0	0	3.1
18334362	0	0	0	0	0	0	0	63	M	2.2	9.9	112	16.3	16	0.9	74	137	26	1	96	1	143	35	1	408.6	47	1	0	13	6	0	0	1	1	0	0	0	0	0	0	1.3
15348823	0	0	0	0	0	0	0	62	M	3.5	10.7	101	12.3	20	0.8	97	141	31	1	98	1	204	50	1	408	46	1	0	14	2	0	0	0	1	0	0	0	0	0	0	2.3
16973388	0	0	0	0	0	0	0	66	F	1.5	9.2	207	13.4	28	1.1	155	144	24	1	98	1	196	48	1	408	45	1	0	11	2	0	0	0	0	0	0	0	0	0	0	1.8
14206119	0	0	0	0	0	0	0	35	M	2.2	7.6	92	16.9	10	0.7	76	145	23	1	97	1	172	42	1	408	47	0	0	15	5	0	0	0	1	0	0	0	0	0	0	1.7
12515469	0	0	0	0	0	0	1	67	M	1.1	8.7	220	16.8	17	0.6	132	133	22	1	96	1	146	36	1	408	35	1	0	3	10	0	1	1	1	0	0	0	0	0	0	0.6
11816641	0	0	0	0	0	0	0	87	F	2.1	8.2	225	7.8	41	1.5	111	144	36	1	97	1	163	40	1	407.5	40	1	1	8	3	0	0	0	1	0	0	0	0	0	0	1.1
13562596	0	0	0	0	0	1	0	74	F	1	10.9	218	15.3	31	1.1	705	150	24	1	97	1	163	40	1	407.5	51	1	0	4	7	0	0	1	1	0	0	0	0	0	0	2.9
18210347	0	0	0	0	0	0	0	69	M	2.4	10.8	117	25.1	10	0.8	113	142	32	1	97	1	163	40	1	407.5	40	1	0	9	5	0	0	1	1	0	0	0	0	0	0	2.1
13588195	0	0	0	0	0	0	0	64	M	3.4	9.5	452	15.1	21	0.7	137	146	26	1	97	1	163	40	1	407.5	43	0	0	15	3	0	0	1	1	0	0	0	0	0	0	0.9
19874348	0	0	0	0	0	0	0	82	F	4.3	10.7	102	9.8	11	0.8	244	139	23	1	97	1	163	40	1	407.5	41	0	0	15	2	0	0	1	1	0	0	0	0	0	0	1.9
18609000	0	0	0	0	0	0	0	43	F	0.9	10.4	211	14	14	0.6	153	141	25	1	96	1	159	39	1	407.5	44	0	0	15	2	0	0	1	1	0	0	0	0	0	0	1.2
14249054	0	0	0	0	0	0	0	63	M	2.1	8.3	160	25.3	25	0.9	140	137	24	1	95	1	132	32	1	407.5	40	1	0	3	5	0	0	1	1	0	0	0	0	0	1	1.5
18010582	0	0	0	0	0	0	0	71	F	2.2	8.3	267	14.6	30	2.1	298	143	19	1	97	1	164	40	1	407	43	0	0	15	3	0	0	1	1	1	0	0	0	0	0	1.7
18227759	1	0	0	0	0	0	0	58	M	1.3	9.7	181	17.8	71	5.6	187	139	30	1	96	1	137	34	1	407	43	1	0	11	3	0	0	1	1	0	0	0	0	1	0	2.5
14672929	0	0	0	0	0	0	0	52	M	2.3	6.4	55	9.7	112	14.1	247	139	23	1	100	0	406	50	1	406	37	0	1	15	3	0	1	0	1	0	0	0	0	0	0	3
17345538	1	0	0	0	1	0	0	59	F	6.2	8.3	253	13.6	22	6.9	178	135	32	1	99	1	243	60	1	406	50	0	0	15	2	0	0	0	1	0	0	0	0	0	0	1.5
15416441	0	0	0	0	0	0	0	46	M	5.8	12.7	308	18	14	1	145	140	21	1	98	1	203	50	1	406	45	1	0	10	4	0	1	1	1	0	0	0	1	0	0	1.6
19831176	0	0	0	0	0	0	0	77	F	15	10.5	232	14.5	16	0.6	149	135	28	1	98	1	203	50	1	406	41	1	0	14	2	0	0	1	1	0	0	0	0	0	0	1.5
18180455	0	0	0	0	0	0	0	80	F	4.7	10.4	318	15.2	13	0.7	139	136	18	1	98	1	191	47	1	406	44	0	1	15	3	0	0	1	1	0	0	0	0	0	0	1.2
11570162	1	1	1	1	1	1	0	68	F	12.4	9.1	142	8.8	28	1.1	168	135	41	1	97	1	182	45	1	406	47	1	0	14	2	0	0	1	1	0	0	0	1	1	0	1.7
11920813	1	0	0	0	0	0	0	80	M	0.8	8.2	67	7.5	31	1.6	121	137	27	1	97	1	181	45	1	406	55	0	0	15	2	0	0	0	1	0	0	0	0	1	0	0.8
17980317	0	1	1	0	0	1	0	88	F	3.5	7.7	180	11.4	14	0.8	159	144	20.5	1	98	1	223	55	1	405.5	37	0	0	15	4	0	1	0	0	0	0	0	1	0	0	1
15439081	1	0	0	0	0	1	0	56	M	1.9	7.7	241	16.1	36	2	256	137	54	1	97	1	162	40	1	405	24	1	0	6	6	0	0	1	1	0	1	0	0	0	1	3.2
15775419	0	0	0	0	0	0	0	50	M	4.5	11.3	104	3	8	0.8	94	142	29	1	97	1	162	40	1	405	39	1	0	9	7	0	1	1	1	0	0	0	1	0	0	1.6
16983285	0	0	0	0	0	0	0	49	M	2.2	9.1	90	15.8	40	10.1	95	136	23.5	1	97	1	162	40	1	405	49	1	0	14	3	0	0	0	1	0	0	0	0	0	0	2.1
19585396	1	0	0	0	0	0	0	55	M	11.8	8.8	183	5.7	68	3	164	136	20	1	97	1	162	40	1	405	34	1	0	13	4	0	0	0	1	0	0	0	0	0	0	1.7
10753245	1	0	0	0	0	0	0	47	M	11	7.8	178	31.9	66	12.6	188	138	28	1	97	1	162	40	1	405	45	0	0	15	2	0	0	1	1	0	0	0	0	0	0	3.4
13999756	0	0	0	0	0	0	1	74	M	6.2	8.5	111	12.6	40	1.9	91	147	25	1	97	1	162	40	1	405	35	0	0	15	4	0	1	1	1	0	0	0	0	1	0	2.1
15632290	0	0	0	0	0	0	0	65	M	6.4	7.9	167	38.8	21	1.9	135	143	32	1	97	1	162	40	1	405	38	0	0	15	5	0	0	1	1	0	0	0	0	0	0	2.2
16824227	0	0	0	0	0	0	1	64	M	2.3	7.6	94	27.4	24	1.1	170	140	26	1	97	1	162	40	1	405	52	0	0	15	3	0	0	1	1	0	0	0	0	0	0	1.7
18303087	1	1	0	0	0	1	0	67	M	5.7	9.2	123	7.5	13	1.2	198	142	18	1	100	0	404	100	1	404	33	1	0	4	9	0	0	0	1	0	1	0	0	0	1	2.2
10024982	0	0	0	0	0	1	0	85	M	21.2	8.1	179	13.7	42	2.2	125	144	28	1	98	1	193	48	1	404	40	0	0	15	6	0	0	1	1	1	0	0	0	0	0	1.7
16332094	0	0	0	0	0	0	0	56	F	11.3	6	483	11.2	20	0.2	143	134	20	1	97	1	182	45	1	404	49	1	0	14	3	0	0	1	1	0	0	0	0	0	0	2.1
14645598	0	0	0	0	0	0	0	63	M	1.3	9.8	137	16.7	13	0.8	110	139	28	1	97	1	175	43	1	404	38	1	0	14	2	0	0	0	1	0	0	0	0	0	0	3
18412738	0	0	0	0	0	0	0	87	F	5.2	6	83	25.1	10	0.7	164	142	22	1	97	1	166	41	1	404	39	1	0	8	5	0	0	1	1	0	0	0	0	0	0	5
15357196	0	0	0	0	0	0	0	56	M	21	4.6	48	22.2	27	1.7	213	151	20	1	99	1	242	60	1	403.3	32	1	1	14	2	0	0	0	0	0	0	0	0	0	0	3.6
11349023	0	0	0	0	0	0	0	70	F	1	8.6	134	15.9	21	1.1	137	141	21	1	95	1	121	30	1	403.3	34	1	0	13	2	0	1	0	1	0	0	0	0	0	0	1.9
19177655	0	0	0	0	0	0	0	80	M	18.9	7.4	73	15.8	36	2.1	160	144	29	1	95	1	121	30	1	403.3	55	1	0	6	4	0	0	1	1	0	0	0	0	1	1	1.3
11425766	0	0	0	0	0	0	0	91.4	F	2.2	8.8	260	5.3	24	2.4	75	141	22	1	95	1	121	30	1	403.3	43	0	0	15	4	0	0	1	1	0	0	0	0	0	0	2.3
11557105	1	0	0	1	1	0	0	60	F	2.9	13.6	223	11.4	12	0.5	147	134	24	0	93	1	100	25	1	403.3	59	0	0	15	6	0	1	0	0	0	0	0	0	0	0	4.6
16321489	0	0	0	0	0	0	1	77	M	2.3	7.9	95	15.3	16	1.3	127	137	25	1	95	1	134	33	1	403	41	0	0	15	3	0	0	1	1	0	0	0	0	0	0	4.1
16475601	0	0	0	0	0	0	0	85	M	5.5	8.5	220	8.2	106	3.9	256	144	29	1	96	1	141	35	1	402.9	44	0	1	15	2	0	1	0	0	0	0	0	0	0	0	1.1
12089474	0	0	0	0	0	0	0	39	M	30.6	11.8	109	29.2	20	2.2	152	141	28.5	1	97	1	161	40	1	402.5	37	1	0	9	5	0	1	0	1	0	0	0	0	0	0	1.2
16555967	0	0	0	0	0	1	0	55	F	1	9.5	197	11.4	31	2.6	294	135	28	1	97	1	161	40	1	402.5	47	1	0	3	5	0	0	0	0	0	0	0	0	0	0	1.8
14224947	0	0	0	0	0	0	0	65	M	9.3	7.9	82	14	42	6	102	141	24	1	97	1	161	40	1	402.5	42	0	0	15	2	0	0	1	1	0	0	0	0	0	0	2.2
13335699	0	0	0	0	0	0	0	71	M	3.2	8.1	196	16.7	33	5.1	134	134	23	1	96	1	137	34	1	402.5	38	0	0	15	4	0	1	0	1	0	0	0	0	0	0	3.2
12288757	1	0	0	0	0	1	0	75	F	4.2	8.5	109	30.3	41	1.3	121	141	18	1	98	1	201	50	1	402	38	1	0	14	3	0	1	0	1	0	0	0	0	1	1	4.6
13008125	0	0	0	0	0	0	0	72	F	1.5	9.8	134	24.5	12	0.9	83	138	24	1	98	1	201	50	1	402	46	1	0	3	6	0	0	1	1	0	0	0	0	0	0	6.2
13332955	0	0	0	0	0	0	0	77	F	3.9	9.3	310	49.4	22	1.3	230	140	29	1	98	1	201	50	1	402	58	1	0	14	2	0	0	0	0	0	0	0	0	0	0	1.1
13553353	0	1	0	0	0	1	0	61	M	0.8	8	412	36.2	38	2	243	132	23	1	98	1	201	50	1	402	36	0	0	15	3	0	0	1	1	0	0	0	0	0	0	1.5
19086793	0	0	0	0	0	0	0	39	M	1.3	9.4	140	16.3	9	0.9	127	145	35	1	98	1	201	50	1	402	58	0	0	15	3	0	0	0	1	0	0	0	0	0	0	1.3
18335638	0	0	0	0	1	1	0	51	F	1.7	8.2	56	16.7	15	1.4	105	137	30	1	97	1	164	41	1	402	42	0	0	15	2	0	0	1	1	0	0	0	0	0	0	1.6
13055793	0	0	0	0	0	0	0	72	F	5.8	10.7	167	14.1	12	0.8	220	150	30	1	96	1	158	39	1	402	37	1	0	3	6	0	0	0	0	0	0	0	0	0	0	0.8
18264130	0	0	0	0	0	0	0	43	F	4.2	7.9	203	7.8	33	1.1	109	135	24	1	96	1	147	37	1	402	37	1	0	10	6	0	1	1	1	0	0	0	0	0	0	1.5
18686472	0	0	0	0	0	0	0	77	M	10.6	8.3	116	13.7	21	1.1	132	142	27	1	99	1	241	60	1	401.7	41	1	0	14	2	0	0	0	1	1	0	0	0	0	0	1.4
18452235	0	0	0	0	0	0	0	62	M	3.2	8.7	143	14.3	15	1	106	141	29	1	98	1	200	50	1	400	37	1	0	14	2	0	0	0	1	0	0	0	0	0	0	0.8
13366339	0	0	0	0	0	0	0	68	F	0.6	9.8	227	15	10	0.8	135	141	24	1	98	1	188	47	1	400	44	0	0	15	6	0	1	0	0	0	0	0	0	1	0	2.5
12438610	0	0	0	0	0	0	0	84	F	4.7	10.8	415	13.6	17	0.9	155	145	21	1	97	1	160	40	1	400	51	1	0	14	4	0	0	0	1	0	0	0	0	0	0	1
13250808	0	0	0	0	0	0	0	57	F	1.7	11.3	311	8.2	18	0.6	162	143	32	1	97	1	160	40	1	400	49	1	0	11	4	0	0	0	1	0	0	0	0	0	0	2.6
18769537	0	0	0	0	0	0	0	71	M	3.3	10.1	124	21.8	17	1.3	109	138	26	1	97	1	160	40	1	400	38	1	0	11	12	0	1	1	1	0	0	0	0	0	1	2.6
12910080	0	0	0	0	0	0	0	50	M	4.2	7.1	164	13.7	13	0.9	80	136	32	1	97	1	160	40	1	400	46	0	0	15	3	0	0	1	1	0	0	0	0	0	0	2.2
15558137	0	0	0	0	0	0	1	49	F	1.2	9.1	124	15.4	13	0.6	89	136	19	1	97	1	160	40	1	400	61	0	0	15	2	0	0	1	1	0	0	0	0	0	0	2.4
19262404	0	0	0	0	0	0	0	34	M	11	12.6	156	15	24	0.9	106	141	31	1	96	1	160	40	1	400	48	1	0	9	4	0	0	1	1	0	0	0	0	0	0	1.2
18688402	0	0	0	0	0	0	0	91.4	F	2	6.8	86	4.8	60	0.9	116	143	24	1	96	1	160	40	1	400	51	0	0	15	3	0	0	1	1	0	0	0	0	0	0	2.3
18830363	0	0	0	0	0	0	0	85	M	5.7	9.6	112	13.6	24	1.3	138	131	25	1	96	1	160	40	1	400	46	0	0	15	6	0	0	1	1	0	0	0	0	0	0	3.8
19746673	0	0	0	0	0	0	0	59	M	1	8.5	162	12.9	34	1.8	234	139	21.5	1	96	1	160	40	1	400	39	0	0	15	3	0	1	1	1	0	0	0	0	0	0	3.7
19218971	0	0	0	0	0	0	0	69	M	1	8.8	143	15.7	22	1	128	138	25	1	96	1	149	37	1	400	53	1	0	9	3	0	1	1	1	0	0	0	0	0	0	0.7
10806752	0	0	0	0	0	0	1	72	F	6.2	7.5	237	20.3	14	0.9	117	136	33	1	96	1	140	35	1	400	26	1	0	13	5	0	1	0	0	0	0	0	0	1	0	1.4
18010584	0	0	0	0	0	0	0	81	F	1.2	10.9	135	7.4	13	0.7	132	141	25	1	96	1	140	35	1	400	41	1	0	8	8	0	0	0	1	0	0	0	0	0	0	0.7
12747203	0	0	0	0	0	0	0	30	F	0.9	12.8	136	6.2	22	1.2	117	141	24	1	94	1	101	25	1	400	46	0	0	15	3	0	0	1	1	0	0	0	0	0	0	0.8
11629252	0	0	0	1	0	1	0	89	M	3.2	11.5	203	11.9	116	5.7	126	127	18	1	100	0	399	100	1	399	35	1	0	11	6	1	1	0	1	0	0	0	0	0	0	4
12753744	1	0	0	0	0	0	0	72	M	1.1	7.5	288	23.7	37	2.1	173	147	30	1	97	1	162	41	1	399	44	0	0	15	2	0	0	1	1	0	0	0	0	0	0	1
11575468	0	0	0	0	0	0	1	85	M	1	9.2	92	12.4	21	1.1	116	139	28	1	97	1	179	45	1	398.3	43	1	0	10	9	0	1	1	1	0	0	0	0	1	0	5.8
13818699	1	0	1	0	0	0	0	51	F	5.5	9.2	274	24.1	18	0.4	248	143	30	1	98	1	199	50	1	398	38	1	0	13	5	0	1	0	0	0	0	0	0	0	0	5.1
17401076	0	0	0	0	0	0	0	67	M	4.7	11.2	158	16.2	24	1.1	273	142	23	1	98	1	199	50	1	398	30	0	0	15	4	0	1	1	1	0	0	0	1	0	0	6.3
13913299	0	0	0	0	0	0	0	54	M	0.9	9.5	215	12.5	22	1	167	135	37	1	96	1	156	39	1	398	35	1	0	8	11	1	1	1	1	0	0	0	0	1	0	2.7
11664573	0	0	0	0	0	0	0	64	M	2.3	8.9	102	21.9	16	0.7	118	141	22	1	95	1	121	30	1	398	44	1	0	14	10	0	1	0	1	0	0	0	0	1	0	0.8
15967008	0	0	0	0	0	0	0	62	M	1.1	5.7	82	20.9	17	0.9	109	144	17	0	93	1	97	24	1	398	47	0	0	15	2	0	1	1	1	0	0	0	0	0	0	0.6
11052292	0	0	0	0	0	0	1	78	F	15.4	12.5	197	19.4	27	1.2	203	136	34	1	96	1	159	40	1	397.5	31	1	1	14	2	0	0	0	1	0	0	0	0	0	0	1.3
14272604	0	0	0	0	0	0	0	65	F	1.3	8.5	115	18.4	19	1	122	141	19	1	96	1	159	40	1	397.5	40	1	0	14	4	0	0	1	1	0	0	0	0	0	0	1.8
15605726	0	0	0	0	0	0	0	63	M	8.5	11.7	99	11.5	14	0.8	95	136	28	1	96	1	159	40	1	397.5	51	1	0	9	6	0	1	1	1	0	0	0	0	0	0	2.3
16926575	0	0	0	0	0	0	0	77	M	3.5	9.4	220	10	117	3.4	135	146	33	1	96	1	159	40	1	397.5	37	1	0	14	2	1	0	1	1	0	0	0	0	0	1	1.7
18258847	0	0	0	0	0	0	0	86	F	1.3	8.1	123	5.4	29	1.1	99	143	29	1	96	1	159	40	1	397.5	38	1	0	13	5	0	0	1	1	0	1	0	0	0	0	2
14537146	0	0	0	0	0	0	0	72	F	1.2	6.2	146	5.1	12	0.7	108	140	28	1	96	1	159	40	1	397.5	44	0	0	15	3	0	1	1	1	0	0	0	0	1	0	1.2
15586571	0	0	0	0	0	0	1	63	M	3.8	6.7	235	9.7	30	1.2	114	131	19	1	96	1	159	40	1	397.5	39	0	0	15	3	0	1	1	1	0	0	0	0	0	0	1.6
17469638	0	0	0	0	0	0	1	47	M	1.1	11.6	220	26.1	9	0.8	103	141	25	1	96	1	159	40	1	397.5	42	0	0	15	4	1	0	1	1	0	0	0	0	0	0	0.9
15435415	0	0	0	0	0	0	0	54	M	14.2	11.7	110	15.6	25	0.9	100	136	26	1	95	1	121	30	1	397.5	39	1	0	8	8	0	1	0	1	0	0	0	0	0	0	2.6
13062974	0	0	0	0	0	0	1	72	M	14	12.9	189	7.8	34	1.8	201	134	26	1	94	1	108	27	1	397.5	45	1	0	10	3	0	0	0	1	0	0	0	1	0	1	0.7
11922884	0	0	0	0	0	0	1	69	F	4.1	9.9	159	14	81	2.4	130	151	22	1	96	1	139	35	1	397.1	44	1	0	3	7	0	0	1	1	0	0	0	0	0	0	2.1
12041460	0	0	0	0	0	0	0	53	M	3.8	10.8	168	20.8	11	0.5	96	139	33	1	100	0	397	100	1	397	37	1	0	9	3	0	0	0	1	0	0	0	0	0	0	0.9
12310336	0	0	0	0	0	0	0	71	F	3.2	10.5	226	7.6	20	0.7	133	139	25	1	96	1	160	40	1	396.7	70	0	0	15	3	0	0	1	1	0	0	0	0	0	0	1
16225290	0	0	0	0	0	0	0	79	M	6.2	8.5	136	13.2	29	2.1	169	144	26	1	95	1	119	30	1	396.7	32	1	0	14	15	1	1	1	1	0	0	0	0	0	0	2.1
19663950	0	0	0	0	0	0	0	82	F	2.2	7.3	81	10.2	14	1	110	138	19	1	95	1	119	30	1	396.7	39	1	0	11	3	0	0	1	1	0	0	0	0	0	0	1
16068848	0	0	0	0	0	1	0	59	M	4.5	9.7	94	13.8	20	0.9	112	141	26	1	96	1	154	39	1	396.4	32	1	0	9	4	0	1	1	1	0	0	0	0	0	0	2.1
15159525	0	0	0	0	0	0	0	42	M	9.3	14.3	197	11.5	14	1.2	316	143	27	1	98	1	198	50	1	396	72	1	0	12	4	0	0	0	1	0	0	0	0	0	0	1.6
15557743	0	0	0	0	0	0	0	42	F	0.6	5.9	151	20.7	11	0.6	102	138	25	1	98	1	198	50	1	396	54	1	0	14	7	1	0	1	1	0	0	0	0	0	0	1.3
11319489	0	0	0	0	0	0	0	69	F	1.7	8.1	200	11.8	12	0.5	138	135	20	1	98	1	198	50	1	396	50	0	0	15	3	1	1	0	0	0	1	0	0	0	0	2.3
12345974	0	0	0	0	0	0	1	78	M	4.3	8	64	13.2	14	1	138	139	21	1	98	1	188	47	1	396	35	1	0	14	6	1	0	0	1	0	0	0	0	0	0	1.9
12805198	0	0	0	0	1	0	0	71	F	8.4	9.5	245	7.1	7	0.5	131	135	33	1	97	1	179	45	1	396	47	0	0	15	4	0	1	0	1	0	0	0	0	0	0	2.6
11720503	0	0	0	0	0	0	1	68	F	2.7	11.1	292	7.9	27	1.8	107	141	30	1	97	1	169	43	1	396	48	1	0	6	4	0	0	0	1	0	0	0	0	0	0	0.8
15319241	0	0	0	0	0	0	0	77	M	4.3	8.6	118	22.8	25	1.2	103	144	34.5	1	97	1	164	41	1	396	51	1	0	14	4	0	0	0	1	0	0	0	0	0	0	2.3
14618211	0	0	0	0	0	0	0	84	M	3.9	7.2	136	17.6	19	5	140	136	33	1	100	0	395	100	1	395	42	1	0	14	8	1	0	0	0	0	0	0	0	0	0	3.5
19209492	0	0	0	0	0	0	0	66	M	4.7	13	184	8.8	26	1.2	227	140	29	1	100	0	395	100	1	395	59	1	0	10	9	1	1	1	0	0	0	1	1	0	0	1.4
10289937	0	0	0	0	0	0	0	91.4	F	2.7	7.1	306	27.2	63	2.7	171	150	31	1	96	1	158	40	1	395	45	1	0	14	2	0	0	1	1	0	0	0	0	0	0	2.5
11941138	0	0	0	0	0	0	1	74	M	1.3	9.6	109	11.6	16	0.8	130	142	22	1	96	1	158	40	1	395	42	1	0	13	4	1	0	0	1	0	0	0	0	0	0	3.8
12436598	0	0	0	0	0	1	1	64	F	2	11.5	236	23.1	10	0.6	122	143	30	1	96	1	158	40	1	395	51	1	0	3	6	0	1	1	1	0	0	0	0	1	0	2.3
14691231	0	0	0	0	0	0	0	84	M	4	11.5	203	19.2	68	1.7	127	144	19	1	96	1	158	40	1	395	46	1	1	10	5	0	0	0	1	0	0	0	0	0	0	2.4
16719692	0	0	0	0	0	1	0	54	M	1.1	9.2	97	10.8	18	1	75	137	29	1	96	1	158	40	1	395	39	1	0	9	11	0	1	1	0	0	0	0	1	1	1	2
16825857	1	0	0	0	0	1	0	91.4	F	3.8	12.1	199	14.9	46	2.2	207	143	33	1	96	1	158	40	1	395	46	1	0	14	6	0	1	1	1	0	0	0	0	0	0	1.4
19557407	0	0	0	0	0	0	0	72	M	1.2	8.3	96	16.4	16	0.8	109	142	23	1	96	1	158	40	1	395	46	1	0	11	2	0	1	0	1	0	0	0	0	0	0	1.9
11428113	0	0	0	0	0	0	0	80	M	0.7	10.6	40	95.2	19	0.9	225	141	31	1	96	1	158	40	1	395	46	0	0	15	2	0	0	1	1	0	0	0	0	0	0	2.7
15281325	0	0	0	0	0	0	1	51	M	1.2	10.4	117	16.7	16	1	141	135	24	1	96	1	158	40	1	395	30	0	0	15	6	1	1	1	1	0	0	0	0	0	0	0.9
16449102	0	0	0	0	0	0	0	69	M	2.2	10.2	126	13.9	11	0.6	86	140	16	1	96	1	153	39	1	395	39	1	0	7	7	0	0	1	1	0	0	0	0	1	0	3.1
14743496	0	0	0	1	0	0	0	69	F	6.3	9.3	179	23.6	26	3.5	273	137	20	1	95	1	119	30	1	395	45	1	0	14	7	0	1	1	1	0	1	0	0	0	0	1.9
10452075	0	0	0	0	0	0	0	63	M	3.3	2.8	69	24.2	46	1.7	240	145	28	1	100	0	394	100	1	394	32	0	0	15	8	0	1	0	1	0	0	0	0	0	0	2.6
14970385	0	0	0	0	0	0	0	62	M	2.4	7.3	185	12.2	26	1.2	99	144	24	1	98	1	232	59	1	394	46	1	0	14	2	0	0	1	1	0	0	0	0	0	0	1.6
11168367	0	1	0	0	0	0	0	69	M	4.8	14.3	211	15.8	24	1.1	271	144	21	1	98	1	197	50	1	394	40	1	1	14	2	0	0	0	0	0	0	0	0	0	0	1.7
12972442	1	1	0	0	0	1	1	72	F	0.8	7.5	276	11.7	43	2.4	137	140	24	1	98	1	197	50	1	394	39	1	0	14	4	1	1	0	0	0	0	0	1	0	0	2.3
16533479	0	0	0	0	0	0	0	73	M	2.2	8.8	124	14.5	19	1	105	139	18	1	98	1	197	50	1	394	42	1	0	11	4	0	0	1	1	0	0	0	0	0	0	2.2
13411086	0	0	0	0	0	0	1	76	M	5.4	6.3	163	22.8	16	1.3	93	142	36	1	97	1	163	41	1	393	41	1	0	3	6	1	0	1	1	0	0	0	0	0	0	3.2
13686086	0	0	0	0	0	0	0	91.4	M	9.1	7.4	55	7.6	20	1.3	158	140	28	1	97	1	162	41	1	393	52	1	0	14	5	0	0	1	1	0	0	0	0	0	0	2.2
16156464	1	1	0	0	0	1	0	72	M	3.9	10.3	170	6.8	9	0.6	93	140	28	1	96	1	157	40	1	392.5	48	1	0	3	6	0	0	0	1	0	0	0	0	0	0	2.2
10817099	0	0	0	0	0	0	0	59	M	1.2	14.1	250	7.3	15	0.9	150	144	20	1	96	1	157	40	1	392.5	34	0	0	15	3	1	0	0	1	0	0	0	0	0	0	1.5
17124835	0	0	0	0	0	0	1	77	M	1.9	7.3	167	17.6	47	1.3	297	137	24	1	96	1	157	40	1	392.5	52	0	0	15	3	1	0	1	1	0	0	0	1	0	0	4.5
12317276	0	0	0	0	0	0	0	76	F	0.8	10.3	327	19.3	19	1.2	112	143	26	1	98	1	196	50	1	392	44	0	0	15	3	0	0	1	1	0	0	0	0	0	0	4.8
11609880	0	0	0	0	0	0	0	74	M	1.9	10	138	13.2	45	1.4	123	145	27	1	97	1	182	46	1	392	41	1	0	3	6	0	0	1	1	0	0	0	0	0	0	1.2
13687364	0	0	0	0	0	0	0	57	F	10	14	224	28.9	28	1	363	142	22	1	97	1	161	41	1	392	45	0	1	15	3	0	0	0	1	0	0	0	0	0	0	0.6
14272441	0	0	0	0	1	1	0	91.4	F	17.9	11.5	244	27.1	12	0.6	274	139	26	1	95	1	124	32	1	392	46	0	1	15	2	0	1	0	1	0	0	0	0	0	0	1.6
16290146	0	0	0	0	0	0	1	75	M	1.4	9.8	119	20.1	16	1.4	128	134	24	0	93	1	101	26	1	392	37	0	0	15	7	0	1	0	0	0	0	0	0	0	0	1.5
17524724	0	0	0	0	0	0	0	22	F	7.5	9.3	240	15.3	18	0.6	130	142	25	1	98	1	227	58	1	391.4	41	1	0	14	6	0	0	0	0	0	0	0	0	0	0	1.1
13982131	0	1	0	0	0	0	0	35	M	0.7	11.4	137	10.4	15	0.8	126	143	22	1	98	1	226	58	1	391.4	39	1	0	10	5	0	1	1	1	0	0	0	0	1	1	1.9
16289850	0	0	0	0	0	0	0	77	F	1.3	7.8	108	19.7	34	3.3	126	137	32	1	94	1	106	27	1	391.4	49	1	0	13	2	0	0	0	0	0	0	0	0	0	0	2.2
12783832	0	0	0	0	0	0	0	64	M	2.2	8.4	52	14.5	14	1.6	147	137	20	1	100	0	391	100	1	391	36	1	0	9	4	0	0	0	0	0	0	0	0	1	0	1.9
13774139	0	0	0	0	0	0	0	84	F	4.3	7.2	90	26.1	20	0.9	82	135	28	1	98	1	218	56	1	391	47	0	0	15	6	0	1	0	0	0	0	0	0	0	0	0.9
10624561	0	1	1	0	0	1	0	47	M	25.6	8.1	218	13.3	24	1.2	99	144	16	1	100	0	390	100	1	390	56	1	0	13	4	1	0	0	1	0	0	0	0	0	0	3.5
14161262	0	0	0	0	0	0	0	67	M	8.1	12.5	147	9.3	13	0.7	111	138	27	1	99	1	250	64	1	390	47	0	0	15	2	0	0	0	1	0	0	0	0	0	0	0.6
14662222	0	1	0	0	0	0	0	42	F	3.5	10.4	168	19.5	22	0.7	123	144	21	1	98	1	195	50	1	390	45	1	0	14	3	0	0	1	1	0	0	0	0	0	0	3.9
19543810	0	0	0	0	0	0	0	59	M	1.1	10.7	119	26.3	24	1.5	134	141	34	1	98	1	195	50	1	390	34	1	0	15	9	1	1	1	1	0	0	0	0	0	0	1.6
11792935	0	0	0	0	0	0	0	68	M	3.1	7.6	79	25.3	12	0.9	122	136	35	1	98	1	195	50	1	390	47	0	0	15	5	0	1	1	1	0	0	0	0	0	0	2
13934321	0	0	0	0	0	1	1	80	M	12.6	9.4	126	11.6	18	1.2	144	133	25	1	98	1	195	50	1	390	46	0	0	15	4	1	0	0	1	0	0	0	0	0	0	1.7
14584470	1	0	0	1	0	1	0	60	F	2.3	8.1	120	9.2	23	1.5	146	139	19	1	96	1	156	40	1	390	50	1	0	13	10	0	1	1	1	0	0	0	0	0	0	3.4
15387290	0	0	0	0	0	0	0	64	M	5.3	12.1	146	14.9	15	0.6	148	139	22	1	96	1	156	40	1	390	43	1	0	14	8	0	1	0	1	0	0	0	0	0	0	1.8
17712734	0	0	0	0	0	0	0	75	M	1.2	7	152	21.1	11	0.7	83	138	62	1	96	1	156	40	1	390	37	1	0	12	9	1	1	1	1	0	0	0	0	0	0	1.5
19808175	0	0	0	0	0	0	0	79	M	1	11.9	111	10.1	15	1	126	142	27	1	96	1	156	40	1	390	38	1	0	14	6	0	0	1	1	0	0	0	0	0	0	1.3
12097231	0	0	0	0	0	0	0	60	M	3.1	7.6	116	23.2	15	0.9	119	138	31	1	96	1	156	40	1	390	188	0	0	15	7	0	1	0	1	0	0	0	0	0	0	4.9
12454546	0	1	0	0	1	0	0	88	F	9	7.5	174	16.1	21	1	130	141	34	1	96	1	156	40	1	390	38	0	0	15	2	0	0	1	1	0	0	0	0	0	0	1.3
12928422	0	0	0	0	0	0	0	62	M	1.1	7.8	70	19	8	0.7	107	143	42	1	96	1	156	40	1	390	42	0	0	15	4	0	1	1	1	0	0	0	0	0	0	1.3
19131048	0	0	0	0	0	0	0	82	F	32.7	7.9	240	17.2	60	0.5	82	133	34	1	96	1	156	40	1	390	45	0	0	15	2	0	0	1	1	0	0	0	0	0	0	1.7
13026285	0	0	0	0	0	0	0	51	M	2.7	18.4	100	19.6	17	0.9	221	141	22	1	95	1	117	30	1	390	40	1	0	3	5	0	1	1	1	0	0	0	0	0	0	1.2
14368590	0	0	0	0	0	0	1	87	F	5.4	8.6	114	7	45	3.9	143	136	26	0	93	1	99	25	1	390	46	0	0	15	5	0	1	0	0	0	0	0	0	0	0	2.2
14604335	0	0	0	0	0	0	0	62	M	2	7.3	554	11.4	63	1.9	244	148	38	1	100	0	389	100	1	389	36	1	1	14	3	1	0	0	0	0	0	0	0	0	0	3.9
15350134	0	0	0	0	0	0	1	73	M	3.2	7.5	152	14.7	25	1.4	127	139	28	1	98	1	208	53	1	389	56	0	0	15	2	1	0	0	1	0	0	0	0	0	0	3.6
13935134	0	0	0	0	0	0	0	84	M	3.1	7.3	388	11.2	30	2.2	180	134	20	1	94	1	107	28	1	389	66	1	1	3	5	0	0	1	1	0	0	0	0	0	0	1
13316154	0	0	0	0	0	0	0	81	F	2	9.9	134	13.5	17	1.1	580	140	23	1	100	0	388	50	1	388	31	0	0	15	12	1	1	1	0	0	0	0	0	0	1	2
13817882	0	0	0	0	0	0	0	81	M	21.1	10.9	223	6	8	0.7	102	149	33	1	98	1	194	50	1	388	56	1	0	7	8	0	1	0	0	0	0	0	0	0	0	1.6
18356206	0	0	0	0	0	0	0	85	M	5.1	7.9	79	10.5	26	1.4	82	141	18	1	98	1	194	50	1	388	33	1	0	7	4	0	1	0	0	0	0	0	0	1	0	1.3
16744008	0	0	0	0	0	0	0	43	M	0.9	10.9	155	21.4	13	1	145	139	21	1	96	1	159	41	1	388	40	1	0	14	3	0	0	0	1	0	0	0	0	0	0	1.5
13709326	0	0	0	0	0	0	0	61	M	1.2	9.6	127	16.8	16	1	138	141	26	1	96	1	155	40	1	387.5	44	1	0	9	17	1	1	1	1	0	0	0	0	0	0	1.4
18939526	0	0	0	0	0	0	0	75	F	1.2	7.6	138	17.4	25	1.2	110	138	24	1	96	1	155	40	1	387.5	38	1	0	10	6	0	0	1	1	0	0	0	0	0	0	1
18424753	0	0	0	0	0	0	0	63	F	1.2	10.8	185	15.2	14	0.8	159	136	40	1	96	1	155	40	1	387.5	31	0	0	15	6	0	1	0	1	0	0	0	0	0	0	3.4
11917756	0	0	0	0	0	0	0	71	M	3.2	8.7	138	7.9	39	2.3	191	145	20	1	97	1	167	43	1	387	44	0	0	15	2	0	0	1	1	0	1	0	0	0	0	1.7
13335566	0	0	0	0	0	0	0	81	F	17.9	10.7	127	15.7	34	1.9	173	140	20	1	97	1	167	43	1	387	41	0	1	15	5	1	1	1	1	0	1	0	0	0	0	0.9
12730395	0	0	0	0	0	0	0	91.4	M	2.1	8.4	196	16.6	21	1.3	361	135	31	1	98	1	232	60	1	386.7	45	0	1	15	4	0	0	1	1	0	0	0	0	0	0	1
14112330	0	0	0	0	0	0	0	68	F	1	11.2	190	12.8	13	0.7	161	138	23	1	94	1	116	30	1	386.7	22	1	0	6	5	1	1	0	1	0	0	0	0	0	0	3.1
15597076	0	0	0	0	0	0	0	83	F	2.7	10.6	192	9.5	12	0.8	111	138	25	1	94	1	116	30	1	386.7	34	1	0	12	7	0	1	0	0	0	0	0	0	0	1	3
13205813	0	0	0	0	0	1	0	85	F	3.1	8.2	70	14.4	23	1.1	117	142	26	1	98	1	193	50	1	386	45	1	0	14	3	0	0	1	1	0	0	0	0	0	0	0.9
15904606	0	0	0	0	0	0	0	88	F	1.9	8	147	18.9	95	5.2	363	137	24	1	98	1	193	50	1	386	44	0	0	15	5	0	1	1	1	0	0	0	0	0	0	3.1
13219412	0	0	0	0	0	0	0	67	F	1.5	8.6	109	15.6	16	0.6	87	139	30	1	96	1	154	40	1	385	45	1	0	3	7	0	1	1	1	0	0	0	0	0	0	2.1
17046413	0	0	0	0	0	0	0	59	F	2.1	10.5	75	13.2	45	1.4	169	145	29	1	96	1	154	40	1	385	46	1	0	14	4	1	0	1	1	0	0	0	0	0	0	1
18652786	0	0	0	0	0	0	0	57	F	1.4	8.6	109	6.8	11	0.6	152	144	26	1	96	1	154	40	1	385	46	1	0	14	4	0	0	0	0	0	0	0	0	1	0	1.9
19176597	0	0	0	0	0	0	0	70	M	3.2	7.1	26	18.9	99	2.7	191	133	27	1	96	1	154	40	1	385	45	1	1	3	5	1	0	0	1	0	0	0	0	0	0	0.6
13163293	0	0	0	0	0	0	0	83	M	3	11	127	19.4	15	0.9	102	137	29	1	98	1	192	50	1	384	27	1	0	4	12	0	1	1	1	0	0	0	0	0	1	7.6
16354235	0	0	0	0	0	1	0	77	M	2.4	11.1	68	10.1	19	1	114	139	22	1	98	1	192	50	1	384	44	1	0	13	3	1	1	0	1	0	0	0	0	0	1	2.4
15718178	0	0	0	0	0	0	0	52	M	2.4	7.8	395	33.5	19	0.6	120	135	24	1	97	1	177	46	1	384	44	1	0	8	4	0	0	1	1	0	0	0	0	0	0	2.3
15795307	0	0	0	0	0	0	0	64	F	1.2	9.2	106	13.2	12	0.6	105	136	33	1	94	1	115	30	1	383.3	40	1	0	9	4	1	0	0	1	0	0	0	0	0	0	2
17319277	0	0	0	0	0	0	0	82	M	1.3	7.4	46	19.7	19	0.9	109	142	22	1	94	1	115	30	1	383.3	47	1	0	9	4	0	0	0	1	0	0	0	0	0	1	3.3
12680771	0	0	0	1	0	1	0	48	M	2.3	9.2	241	13.7	21	0.7	112	136	25	1	98	1	191	50	1	383	40	1	0	3	8	1	0	1	1	0	0	0	0	0	0	1.4
16450721	0	1	0	0	0	0	0	69	F	0.4	13.3	380	16.2	36	0.8	79	144	33	1	100	1	123	60	1	383	83	0	1	15	9	0	0	1	1	0	0	0	1	0	0	1.2
13305101	0	0	0	0	0	0	0	68	F	1.3	6.5	106	18.5	10	0.4	142	137	30	1	95	1	134	35	1	382.9	45	0	0	15	2	0	1	0	1	0	0	0	0	0	0	1.9
14184377	0	0	0	0	0	0	0	51	M	1.1	13.6	139	9.4	32	1.5	110	143	24	1	96	1	153	40	1	382.5	43	1	0	14	4	0	1	0	1	0	0	0	0	0	0	0.9
11017644	1	1	1	0	1	0	0	69	F	1.4	8.7	191	12.6	9	0.7	98	141	20	1	96	1	153	40	1	382.5	43	0	0	15	5	0	1	1	1	0	0	0	0	0	0	2.2
13694166	0	0	0	0	0	0	0	65	M	1.3	9.7	216	11.3	18	1.1	164	144	21	1	96	1	153	40	1	382.5	47	0	0	15	6	0	0	0	1	0	0	0	0	0	0	1.4
17405903	0	0	0	0	0	0	1	55	M	1.3	8.1	138	11.1	11	0.8	121	141	26	1	96	1	141	37	1	382.5	45	0	0	15	2	0	0	1	1	0	0	0	0	0	0	1.3
11589725	0	0	0	0	0	0	0	43	M	5	11.9	156	15	14	3.4	165	142	21	1	98	1	215	56	1	382	30	1	0	14	2	0	0	0	1	0	0	0	0	0	0	3
11476787	0	0	0	1	0	0	0	73	M	1.2	8.7	88	10.6	23	1.4	160	141	21	1	98	1	214	56	1	382	44	0	0	15	2	0	0	1	1	0	0	0	0	0	0	1.3
19261528	0	0	0	0	0	1	0	49	F	4.9	8	139	6.6	50	3.7	108	140	26	1	97	1	171	45	1	382	33	1	0	11	5	1	0	0	1	0	0	0	0	1	0	1
14034916	0	0	0	0	0	0	0	72	M	1.8	10.7	167	13.8	28	1.3	221	138	27	1	97	1	168	44	1	382	45	1	0	14	3	0	0	1	1	0	0	0	0	0	0	1.8
10965508	0	0	0	0	0	0	0	78	F	13.4	8.8	100	14.4	15	2.5	131	151	36	1	96	1	153	40	1	382	38	0	0	15	3	0	1	0	1	0	0	0	0	0	1	1.1
16232731	0	0	0	0	0	0	0	69	F	6.9	8.6	36	5.4	44	1.6	112	134	17	1	94	1	101	26	1	382	52	1	1	4	8	0	0	1	1	0	0	0	0	0	0	0.8
15999409	0	0	0	0	0	0	0	56	M	2	9	166	18.5	24	0.7	153	137	33	1	96	1	156	41	1	381	37	1	0	3	7	0	0	1	1	0	0	0	0	0	0	0.9
11677206	0	0	0	0	0	0	1	73	F	2.5	9.9	299	10.6	21	0.8	168	136	22	1	95	1	127	33	1	381	40	1	0	14	8	0	1	0	1	0	0	0	1	1	0	2.7
18705722	0	0	0	0	0	0	0	68	M	4.1	10.2	112	5	13	0.7	83	149	29	1	100	0	380	100	1	380	46	1	0	3	6	0	1	1	1	0	0	0	0	0	0	1.1
18079777	0	0	0	0	0	0	0	83	M	3.6	10.8	97	24.9	30	1.2	109	141	33	1	98	1	190	50	1	380	41	1	1	9	4	0	0	0	1	0	0	0	0	0	0	1.8
13976804	0	0	0	0	0	0	1	52	M	3	9.4	102	16	16	0.8	120	145	30	1	97	1	178	47	1	380	40	0	0	15	2	0	0	1	1	0	0	0	0	0	0	1.6
12459135	0	1	0	0	0	0	0	80	M	2.3	8.8	158	12.3	30	5.3	90	138	20	1	96	1	152	40	1	380	38	1	0	14	3	0	0	1	1	0	0	0	0	0	0	0.6
17719101	0	0	0	0	0	0	0	61	F	1.1	9.8	83	12.1	11	0.6	132	143	23	1	96	1	152	40	1	380	37	1	0	3	8	0	0	1	1	0	0	0	0	0	0	1
17865089	0	0	0	0	1	1	0	77	M	1.2	9.3	525	24.3	28	2.2	236	142	18	1	96	1	152	40	1	380	30	1	0	6	4	0	0	0	1	0	0	0	0	0	0	3.6
10258162	0	0	0	0	0	0	0	86	F	3.8	7.7	207	5.4	30	1.4	139	142	32	1	96	1	152	40	1	380	47	0	1	15	8	0	1	1	1	0	1	0	0	1	0	0.9
15938748	0	0	0	0	0	0	1	78	M	1.3	9.3	99	11.7	27	1.2	121	138	20	1	96	1	152	40	1	380	45	0	0	15	8	0	1	1	1	0	0	0	0	0	0	1.3
17112330	0	0	0	0	0	0	0	73	F	2	8.5	123	11.3	11	0.6	143	133	26	1	96	1	152	40	1	380	57	0	0	15	4	0	0	1	1	0	0	0	0	0	0	0.9
18274075	0	0	0	0	0	0	0	80	M	1.5	9.3	112	12.7	16	0.9	128	140	26	1	96	1	152	40	1	380	50	0	0	15	2	0	0	0	1	0	0	0	0	0	0	2.3
19847575	0	0	0	0	0	0	0	70	M	1.3	11.2	120	16.9	16	1	92	142	25	1	96	1	150	39	1	380	41	1	0	9	5	0	0	0	1	0	0	0	0	0	0	0.8
12703486	0	0	0	0	0	0	0	42	M	16.7	0	0	0	0	0	160	139	22	1	96	1	144	38	1	380	53	0	0	15	2	0	0	1	1	0	0	0	0	0	0	1.7
19615440	0	0	0	0	0	0	0	73	M	4.7	8.8	191	29	24	1.1	143	138	26	1	96	1	140	37	1	380	48	0	0	15	2	0	1	1	1	0	0	0	1	1	0	3
16508412	0	0	0	0	0	0	1	62	F	2.8	9.5	112	5.5	13	1	167	139	37	1	100	1	138	50	1	380	47	0	0	15	3	0	1	1	1	0	0	0	0	0	0	1.8
17968300	0	0	0	0	0	0	0	70	M	1.2	10.3	141	20.9	17	0.8	111	135	32	1	95	1	125	33	1	380	42	1	0	13	9	0	1	1	1	0	0	0	0	1	1	2.1
18704055	0	0	0	0	0	0	0	57	M	1.2	13.9	166	7.2	9	0.6	137	138	28	1	95	1	124	33	1	380	35	1	0	14	4	0	0	0	0	0	0	0	0	0	0	7.5
15824792	0	0	0	0	0	0	0	87	F	1.1	8	191	15.8	24	1.3	178	134	19	1	94	1	114	30	1	380	41	1	0	6	7	0	1	1	1	0	0	0	0	0	0	1.7
16505223	0	1	0	0	0	1	1	83	M	5.3	12.2	225	16.2	16	0.9	109	140	24	1	97	1	180	47	1	379	59	0	0	15	4	1	0	0	0	0	0	0	0	0	0	1.6
12371641	0	0	0	0	0	0	1	77	F	9.2	12.9	100	19.2	63	1.4	355	142	32	1	97	1	168	44	1	379	39	1	1	3	6	0	0	1	1	0	0	0	0	0	0	2
14134389	0	0	0	0	0	0	0	72	M	1.3	9.1	92	30.4	20	1.1	201	139	28	1	95	1	122	32	1	379	42	1	0	14	3	0	0	1	1	0	0	0	0	0	0	2.1
18929353	0	0	0	0	0	0	0	75	M	1.1	10.9	147	16.1	25	1.1	81	145	29	0	93	1	98	26	1	379	37	1	0	11	6	0	0	1	1	0	0	0	0	0	0	1.6
12695987	0	0	0	0	0	0	0	56	M	46.9	8.1	102	14.8	15	0.7	184	136	28	1	99	1	250	66	1	378.8	43	1	0	14	3	1	0	0	0	0	0	0	0	1	0	1
13191954	0	1	0	1	0	1	0	68	M	2.2	10.5	106	5.9	22	0.9	138	139	23	1	100	0	378	100	1	378	40	1	0	10	2	0	0	0	1	0	0	0	1	0	0	2
15086085	0	0	0	0	0	0	0	28	M	3.3	11.1	174	13.6	13	1.1	106	140	22	1	98	1	203	54	1	378	36	1	0	14	3	0	0	1	0	0	0	0	0	0	0	1.3
18154536	0	0	0	0	0	0	0	66	F	3.1	8.5	326	16.8	19	0.9	198	137	39	1	98	1	189	50	1	378	45	1	0	13	3	0	1	0	1	0	0	0	1	0	0	3
12126153	0	0	1	1	0	1	0	64	M	15.1	8.6	574	7.7	66	1.9	158	127	35	1	98	1	189	50	1	378	43	0	0	15	3	0	0	0	1	0	0	0	0	0	0	0.8
15288009	0	0	0	0	0	0	1	50	M	10.3	9.2	128	10.8	32	2.1	209	144	24	1	98	1	189	50	1	378	48	0	0	15	2	0	0	0	0	0	0	0	0	0	0	1.9
17575759	0	0	0	0	0	0	0	79	F	18.6	11	224	22.7	24	0.9	174	141	21	1	98	1	189	50	1	378	49	0	0	15	3	0	1	0	0	0	0	0	0	0	0	2
18983953	0	1	0	0	1	0	0	88	M	11.4	8.6	344	16.3	50	0.8	154	144	34	1	98	1	189	50	1	378	44	0	0	15	8	0	1	1	1	0	0	0	0	0	0	1.8
15080822	0	0	0	0	0	0	0	50	M	6.1	8.9	126	8.4	26	2.9	203	137	22	1	97	1	161	43	1	378	53	1	0	14	7	0	0	1	1	0	0	0	0	0	0	0.8
18822469	0	0	0	0	0	1	0	74	F	2.4	8	128	12	22	1	141	139	23	0	93	0	90	24	1	378	42	0	0	15	3	0	0	1	1	0	1	0	0	0	0	2.8
13800960	0	0	0	0	0	0	0	84	M	2.3	5.9	106	19.7	25	1	92	140	25	1	96	1	151	40	1	377.5	48	1	0	3	7	0	0	1	1	0	0	0	0	0	0	0.9
13864100	0	0	0	0	0	0	0	74	M	31.6	9.4	230	8.7	44	1.1	89	146	23	1	96	1	151	40	1	377.5	44	1	1	14	6	0	0	1	1	0	0	0	0	0	0	1.6
16968810	0	0	0	0	0	0	0	60	M	4.2	8	115	30.7	44	4.6	186	140	23	1	96	1	151	40	1	377.5	39	1	0	8	4	0	0	0	1	0	0	0	0	0	0	1.2
17558650	0	0	0	0	0	0	0	72	M	2.3	9	150	14.1	23	1.5	104	137	24	1	96	1	151	40	1	377.5	45	1	0	14	2	0	1	1	1	0	0	0	0	0	0	2
17815868	0	0	0	0	0	0	0	63	M	1.8	10	151	14	11	0.9	127	136	20	1	96	1	151	40	1	377.5	60	1	0	14	5	0	1	1	1	0	0	0	0	0	0	2.6
12223339	0	0	0	0	0	0	0	63	M	2.2	10.7	125	21.1	18	1.6	139	135	25	1	96	1	151	40	1	377.5	45	0	0	15	3	1	0	1	0	0	0	0	0	0	0	1.4
14714087	0	0	0	0	0	0	0	58	M	1.2	10.3	148	13.9	17	1.1	112	141	22	1	96	1	151	40	1	377.5	53	0	0	15	3	0	0	1	1	0	0	0	0	0	0	0.7
13568520	0	0	0	0	0	0	0	79	M	1	9.5	169	15.7	15	1.1	125	136	21	0	93	1	97	26	1	377.5	43	0	0	15	2	0	0	1	1	0	0	0	0	0	0	1.3
12965322	0	0	0	0	0	0	0	58	M	2.9	10.5	131	13.6	22	1	191	136	23	0	92	0	85	23	1	377.5	57	0	0	15	7	0	1	1	1	0	0	0	0	0	0	1.4
19027097	0	0	0	0	0	0	0	61	F	4.9	10.6	132	12.2	11	0.5	179	140	28	1	95	1	132	35	1	377.1	32	1	0	5	5	0	1	0	0	0	0	0	0	0	1	0.9
17569886	0	0	0	0	0	0	0	81	M	1	11.4	524	19.4	49	1.4	134	147	23	1	95	1	132	35	1	377.1	45	0	1	15	3	0	0	1	1	0	0	0	0	0	0	4.6
17326039	0	0	0	0	0	0	0	68	M	1.2	7.7	101	13.5	25	1.5	151	139	21	1	94	1	113	30	1	376.7	42	1	0	13	4	0	0	1	1	0	0	0	0	0	1	1.4
18821663	0	0	0	0	0	1	0	58	F	2.6	9.7	170	26.7	20	0.7	159	145	25	1	98	1	190	51	1	376	42	0	0	15	5	0	0	1	1	0	0	0	0	0	0	3.6
14090353	0	0	0	0	0	0	0	27	M	20.5	11	198	13.3	17	0.8	113	142	35	1	98	1	188	50	1	376	62	1	0	14	5	0	1	1	1	0	0	0	0	0	1	1.3
15087774	0	0	0	0	0	0	0	63	M	5.1	11.7	101	43.9	31	1.3	275	146	40.5	1	98	1	188	50	1	376	40	1	0	14	5	0	1	1	1	0	0	0	0	0	0	1.7
19188435	0	0	0	0	0	0	0	84	F	3.4	7.9	248	42.2	48	1.3	234	142	36	1	98	1	188	50	1	376	40	1	0	14	3	1	0	1	1	0	0	0	0	0	0	1.1
16314827	0	0	0	0	0	1	0	84	M	1.3	8.2	102	20.1	27	1.2	117	142	29	0	93	0	94	25	1	376	29	1	0	3	11	0	1	0	1	0	0	0	0	0	1	0.6
14646946	0	0	0	0	0	0	0	78	M	3.5	11.8	116	9.7	25	1.5	138	140	19	1	99	1	263	70	1	375.7	39	1	0	14	3	0	1	0	1	0	0	0	0	0	0	0.9
15874668	0	0	0	0	0	0	0	62	M	6	11.6	197	20.8	20	1.4	174	149	26.5	1	98	1	229	61	1	375.7	46	0	0	15	4	1	0	0	1	0	0	0	0	0	1	2.4
11715736	0	0	0	0	0	0	0	76	F	1.4	6.6	98	11.8	10	0.9	80	140	19	1	97	1	169	45	1	375	43	1	0	3	12	0	1	1	1	0	0	0	0	0	0	1.3
14853320	0	0	0	0	0	0	0	76	F	1.1	6.3	165	10.3	40	1.3	191	140	27	1	96	1	150	40	1	375	44	1	0	14	6	0	0	1	1	0	0	0	0	0	0	6.5
15203792	0	0	0	0	0	0	0	66	M	10.8	12.9	315	26	25	0.8	149	138	23	1	96	1	150	40	1	375	42	1	0	14	3	0	0	1	1	0	0	0	0	0	0	1.7
17583589	0	0	0	0	0	0	0	85	F	4.1	8.2	96	9.6	13	0.9	134	136	18	1	96	1	150	40	1	375	43	1	0	10	7	0	1	1	1	0	0	0	0	0	0	1.9
12684253	0	0	0	0	0	0	0	58	F	2.1	9.3	175	15.5	12	0.9	160	138	23	1	96	1	150	40	1	375	42	0	0	15	2	0	0	0	1	0	0	0	0	0	0	1.6
15804040	0	0	0	0	0	0	0	56	M	2.2	8.8	114	18.2	15	0.8	82	141	27	1	96	1	150	40	1	375	39	0	0	15	5	1	0	0	1	0	0	0	0	1	0	1
16307072	0	0	0	0	0	0	1	70	M	4.3	7.3	86	11.5	18	0.9	145	141	30	1	96	1	150	40	1	375	49	0	0	15	3	0	0	0	1	0	0	0	0	0	0	1.1
15854924	0	0	0	0	0	0	0	42	M	1.2	12.8	146	10.4	9	0.7	107	141	23	1	96	1	145	39	1	375	49	1	0	13	2	0	1	0	1	0	0	0	0	0	0	0.9
17033046	0	0	0	0	0	0	0	82	M	25.3	9.8	93	16.8	8	0.5	123	143	30	1	95	1	128	34	1	375	50	1	0	14	3	0	0	1	1	0	0	0	0	0	1	1.3
11622905	0	0	0	0	0	0	0	61	F	6.3	0	0	0	0	0	160	139	25.5	1	100	0	374	100	1	374	38	1	0	6	5	1	0	0	1	0	0	0	0	0	1	2.3
11521532	0	0	0	0	0	0	0	65	M	19.4	7.4	378	21.5	17	0.6	138	139	26	1	100	0	374	50	1	374	50	0	0	15	9	1	1	0	1	0	0	0	0	1	1	0.8
13059186	0	0	0	0	0	0	0	63	F	1.8	6.9	37	5.1	19	1.4	198	134	22	1	98	1	187	50	1	374	42	1	1	10	9	1	1	0	0	0	0	0	0	1	0	1.1
16150251	0	0	0	0	0	0	0	77	M	2.5	8.8	355	21.4	11	0.6	86	139	34.5	1	98	1	187	50	1	374	41	1	0	4	6	0	0	1	1	0	0	0	0	0	0	1.9
18622276	0	0	0	0	0	0	0	49	M	18.5	11.8	215	12.6	10	0.6	146	148	33	1	98	1	187	50	1	374	40	1	0	3	6	1	0	1	1	0	0	0	0	0	0	2
14033558	0	0	0	0	0	0	0	91.4	F	7.6	11.1	210	13.3	18	0.8	93	141	22	1	97	1	186	50	1	374	48	1	1	14	7	0	0	1	1	0	0	0	0	0	0	1.7
18891346	0	0	0	0	0	0	0	78	M	1.3	8.4	85	10.2	20	1	128	138	25	1	96	1	159	43	1	374	50	1	0	14	3	0	0	0	1	0	0	0	0	0	0	2.3
19389226	0	0	0	1	0	0	0	22	M	3.4	12	322	22.8	14	0.9	123	143	35	0	93	0	90	24	1	374	52	1	0	14	3	0	0	0	1	0	0	0	0	0	0	1.5
17203862	0	0	0	0	0	0	0	62	M	1.1	10.1	164	14	24	0.9	129	135	23	0	93	0	95	25	1	373.6	52	1	0	13	4	1	0	1	0	0	0	0	0	0	1	1.5
11441864	0	0	0	0	0	0	1	78	M	2.2	9.3	143	11.9	31	1.6	164	140	24	1	94	1	112	30	1	373.3	34	1	0	12	3	0	0	0	0	0	0	0	0	0	0	5.7
14552104	0	0	0	0	0	0	0	62	M	3	12.1	143	11	44	1.5	645	135	22	1	94	1	112	30	1	373.3	47	1	1	12	5	0	1	0	0	0	0	0	0	0	1	1.1
14755447	0	0	0	0	0	0	0	68	F	1.1	8	153	19.6	13	0.8	123	135	25	1	94	1	112	30	1	373.3	26	1	0	11	3	0	0	0	1	0	0	0	0	0	0	1.7
18348170	0	0	0	0	0	0	0	63	M	2.2	7.5	155	20.1	23	1.4	142	140	27	1	94	1	112	30	1	373.3	33	1	0	3	12	0	1	1	1	0	0	0	1	0	0	6.3
18616489	0	0	0	1	0	1	0	86	F	1.1	9.3	224	20.5	11	0.6	114	138	33	1	99	1	277	74	1	373	47	1	0	9	4	0	0	0	1	0	0	0	0	0	0	2.9
14203508	0	0	0	0	0	0	0	63	F	12.8	9.7	159	20.1	17	1.1	148	140	38	1	98	1	187	50	1	373	48	1	0	14	2	0	0	1	1	0	0	0	0	0	0	0.9
11025657	0	0	0	0	0	0	0	78	M	3.1	8.2	123	21.8	27	0.9	229	140	21	1	96	1	149	40	1	372.5	45	1	0	3	7	0	0	1	1	0	0	0	0	0	0	2.2
12256309	0	0	0	0	0	1	0	75	M	2.4	10.9	235	12.6	21	0.9	115	139	34	1	96	1	149	40	1	372.5	46	1	1	13	5	0	1	1	1	0	0	0	0	0	0	1.3
14280067	0	0	0	0	0	1	0	38	M	0.9	9.5	167	14.8	21	0.8	100	135	29	1	96	1	149	40	1	372.5	32	1	0	3	9	0	1	0	1	0	0	0	1	1	0	0.8
18115849	0	1	0	0	0	0	0	82	M	4.4	10.1	145	12.8	76	1.5	165	144	22	1	96	1	149	40	1	372.5	46	1	1	3	7	0	0	1	1	0	0	0	0	0	0	3.5
10263905	0	0	0	0	0	0	0	73	F	1.2	7.9	109	13.6	12	0.7	159	134	30	1	96	1	149	40	1	372.5	40	0	0	15	3	0	0	1	1	0	0	0	0	0	1	2.7
12112117	0	0	0	0	0	0	0	42	M	6	9.3	906	32	7	0.6	111	138	18	1	96	1	149	40	1	372.5	50	0	0	15	4	0	1	0	1	0	0	0	0	0	1	1.6
19842790	0	0	0	0	0	0	0	71	M	1.3	6.6	60	32.9	19	0.8	134	140	26	1	96	1	149	40	1	372.5	51	0	0	15	2	0	0	1	1	0	0	0	0	0	0	1
15305912	0	1	0	1	0	0	0	78	F	7.4	6.9	111	10.5	19	0.8	93	135	27	1	95	1	124	33	1	372.5	39	1	0	8	5	0	0	0	1	0	0	0	0	0	0	2.7
13539672	0	0	0	0	0	0	0	62	F	6.7	8.9	38	10.5	38	0.3	160	147	28	1	97	1	186	50	1	372	45	1	1	3	6	1	0	1	1	0	0	0	0	0	0	2.4
15666382	0	0	0	0	0	0	0	83	F	13.8	12	130	9.7	17	0.6	167	156	27	1	97	1	186	50	1	372	47	1	1	14	4	0	0	1	1	0	0	0	0	0	0	1.1
17556194	0	0	0	0	0	0	0	74	F	3.9	11	156	10.6	15	0.5	144	138	20	1	97	1	186	50	1	372	44	1	0	14	3	0	0	1	1	0	1	0	0	0	0	2.8
12122016	0	0	0	0	0	0	0	82	F	2	11.1	454	22.1	20	1.2	148	142	22	1	97	1	186	50	1	372	37	0	0	15	5	0	1	0	0	0	0	0	0	1	0	0.8
18743622	0	0	0	0	0	0	0	82	M	0.6	8.1	308	19.9	96	4.2	167	148	32	1	97	1	186	50	1	372	41	0	1	15	5	0	0	1	1	0	0	0	0	1	0	1.2
14454319	0	0	0	0	0	0	1	59	M	1.3	9	72	16.8	15	0.8	118	140	27	0	93	0	94	25	1	371.4	69	0	0	15	2	0	0	1	0	0	0	0	0	0	0	1.5
12114576	0	0	0	0	0	0	0	44	F	11.6	8	264	6.5	12	0.7	103	140	20	1	99	0	370	100	1	370	41	1	0	14	2	0	0	0	1	0	0	0	0	0	0	2
17852478	0	0	0	0	0	1	0	89	M	2.3	9	207	19.4	26	1	164	141	23	1	99	0	370	100	1	370	62	1	0	7	3	0	0	0	1	0	1	0	0	0	0	1.2
17900872	0	0	0	0	0	0	0	91.4	M	4.9	9.8	209	12.3	24	1.2	177	142	25	1	99	0	370	100	1	370	35	1	0	14	5	0	1	1	1	0	0	0	0	1	0	1
12453379	0	0	0	0	0	0	0	59	F	2.6	12.1	188	17.3	12	1	184	155	19	1	98	1	222	60	1	370	35	0	1	15	6	0	0	0	1	0	0	0	1	1	0	1.8
11685620	0	0	0	0	0	0	0	70	M	7.4	8.4	159	18.1	26	1.1	132	139	26	1	98	1	196	53	1	370	43	0	0	15	6	0	1	1	1	0	0	0	0	0	0	11.4
14989526	0	0	0	0	0	0	0	27	F	1.5	7.1	60	8.2	9	0.6	100	139	29	1	97	1	185	50	1	370	48	1	0	14	2	0	0	1	1	0	0	0	0	0	0	2.2
18904260	0	0	0	0	0	0	0	39	F	1.1	9	122	8.7	35	0.7	121	137	21	1	97	1	185	50	1	370	46	0	0	15	3	0	0	0	0	0	0	0	0	0	0	0.9
18960467	0	0	0	0	0	0	0	48	F	1	9.3	132	17.3	11	0.7	147	136	24	1	97	1	185	50	1	370	44	0	0	15	2	0	0	1	1	0	0	0	0	1	0	3.5
11076399	0	0	0	0	0	0	0	68	M	1.4	8.5	76	9.9	10	0.7	112	137	33	1	97	1	184	50	1	370	43	0	0	15	3	0	0	0	1	0	0	0	0	0	0	1.2
19381140	0	0	0	0	0	0	0	60	F	1.1	8.3	123	13.2	7	0.9	282	137	22	1	96	1	154	42	1	370	51	1	0	9	5	0	0	0	1	0	0	0	0	0	0	0.9
11813603	0	0	0	0	0	0	0	61	M	1.1	10.4	150	13.7	17	1	96	140	27	1	96	1	150	41	1	370	52	1	0	3	6	0	0	1	1	0	0	0	0	0	0	1.6
10254956	0	0	0	0	0	0	1	62	F	5.8	8.3	260	8.9	32	1.2	149	142	25	1	96	1	148	40	1	370	42	1	0	14	2	0	0	0	1	0	0	0	0	0	0	6.2
13736592	0	0	0	0	0	0	0	67	M	18.3	8.4	264	12.2	129	6.1	148	152	32	1	96	1	148	40	1	370	40	1	0	3	7	0	0	1	1	0	0	0	0	0	0	1.7
19628228	0	0	0	0	0	1	0	76	M	1.1	11.1	176	25.5	15	0.8	102	139	32	1	96	1	148	40	1	370	49	0	0	15	2	0	0	1	1	0	0	0	0	0	0	3
16188305	0	0	0	0	0	0	1	22	F	2.1	10.4	265	22	11	0.7	255	143	22	1	96	1	145	39	1	370	54	0	0	15	2	0	0	1	1	0	0	0	0	0	0	1.8
12173987	1	0	0	1	0	1	1	84	M	1	8.1	303	9.2	55	2.8	119	141	26	1	95	1	136	37	1	370	50	1	0	7	8	0	1	0	1	0	0	0	0	1	0	4.9
13209752	1	1	1	0	0	1	0	67	F	1.3	6.3	149	6	15	0.8	191	139	30	1	98	1	206	56	1	369	47	0	0	15	3	0	1	1	1	0	0	0	0	0	0	2.3
12906762	0	0	0	0	0	0	0	76	M	10	11	275	13.1	16	0.7	168	134	34	1	97	1	170	46	1	369	46	0	1	15	5	0	0	1	1	0	0	0	0	0	0	0.6
13332768	0	0	0	0	0	0	0	74	F	1.1	9.1	124	12.8	17	0.7	124	136	25	1	95	1	129	35	1	368.6	63	0	0	15	4	0	1	0	0	0	0	0	0	0	0	1.6
12579086	0	0	0	0	0	0	1	79	F	12.7	7.8	200	11.3	51	1.9	88	138	27	1	97	1	184	50	1	368	47	1	0	14	5	0	1	0	0	0	0	0	1	1	0	1
14560675	0	0	0	0	0	0	0	66	M	9.7	11.2	53	7.6	10	0.7	134	143	43	1	97	1	184	50	1	368	47	0	1	15	5	0	0	1	1	0	0	0	0	0	0	1.8
17391262	0	0	0	0	0	0	0	61	F	1.1	9.8	117	10.6	13	0.8	109	133	30	1	96	1	142	39	1	368	46	0	0	15	3	0	0	1	0	0	0	0	0	0	0	2.2
14413721	0	0	0	0	0	0	0	50	F	2.3	8.4	172	16.5	11	0.7	140	136	21	1	94	1	103	28	1	367.9	32	1	0	8	6	0	1	0	1	0	0	0	0	1	0	1.6
11050347	0	0	0	0	0	0	0	54	M	1.2	9.5	135	18.5	10	1.1	86	137	26.5	1	96	1	147	40	1	367.5	52	1	0	8	6	0	1	1	1	0	0	0	0	0	0	0.8
13835044	0	0	0	0	0	0	0	66	M	0.3	8.4	112	4	16	0.4	69	144	30	1	96	1	147	40	1	367.5	54	0	1	15	3	0	0	1	1	0	0	0	0	0	0	1.2
18408822	0	0	0	0	0	0	0	65	M	1.2	10.2	110	18.5	17	1	101	140	28	1	96	1	147	40	1	367.5	47	0	0	15	4	0	0	1	1	0	0	0	0	0	0	1.8
10104730	0	0	0	0	0	0	0	69	F	4.2	9	313	9.3	54	1.4	98	144	28	1	98	1	200	54	1	367	48	0	0	15	3	1	0	1	1	0	0	0	0	0	0	1.6
13500729	0	0	0	0	0	0	0	84	M	7.7	8.5	185	8.7	20	1	126	140	29	1	96	1	153	42	1	367	45	0	0	15	4	1	1	1	1	0	0	0	0	1	0	1.4
18518334	0	0	0	0	0	0	0	78	F	0.9	6.6	111	17.4	14	0.6	101	140	36	1	94	1	110	30	1	366.7	34	1	0	9	7	0	0	0	0	0	0	0	0	1	0	0.6
11192873	0	0	0	0	0	0	0	69	F	1.2	6.2	107	15.4	10	0.6	176	136	20	1	94	1	110	30	1	366.7	38	0	0	15	8	0	1	1	1	0	0	0	0	0	0	3
13890284	0	0	0	0	0	0	0	58	M	4.2	9.3	142	20.8	31	1.8	131	139	21	1	94	1	106	29	1	366.7	51	0	0	15	2	0	0	0	1	0	0	0	0	0	0	2.5
18930214	0	0	0	0	0	0	0	59	M	2.2	7.5	120	15.1	16	0.8	123	143	20	1	98	1	201	55	1	366	46	0	0	15	2	0	0	0	1	0	0	0	0	0	0	1.9
15393287	0	0	0	0	0	0	0	65	M	1.4	4.7	60	2.6	28	1.6	184	141	25	1	98	1	199	54	1	366	45	1	0	14	3	0	0	1	1	0	0	0	0	0	0	2
11551105	0	0	0	0	0	0	1	51	F	2.6	11.1	142	10.6	11	0.6	137	149	19	1	97	1	183	50	1	366	40	1	0	8	4	0	0	0	1	0	0	0	0	0	0	1
13352306	0	0	0	0	0	0	0	89	M	2.3	9.2	95	12.8	12	0.9	84	138	22	1	97	1	183	50	1	366	41	1	0	14	2	0	0	1	1	0	0	0	0	0	0	1
17192567	0	0	0	0	0	0	0	74	M	1.3	9.9	92	7.5	15	0.9	100	136	21	1	97	1	183	50	1	366	44	1	0	3	6	1	0	0	1	0	0	0	0	0	0	1.7
16733527	0	0	0	0	0	0	0	50	F	1.2	8.8	143	24.5	10	0.4	142	133	23	1	97	1	183	50	1	366	36	0	0	15	3	1	1	0	0	0	0	0	0	0	0	0.7
19367944	0	0	0	0	0	0	0	85	F	3.5	7.7	168	8.2	19	0.9	116	137	26	1	97	1	166	45	1	366	48	0	0	15	3	0	1	1	1	0	0	0	0	0	0	3.3
18969313	0	0	0	0	0	0	0	69	M	1	6.9	205	14.7	20	1.1	157	136	19	1	95	1	128	35	1	365.7	46	0	0	15	3	0	0	1	1	0	1	0	0	0	0	2.3
15316389	0	0	0	0	0	0	0	84	M	1.5	11.3	299	9.9	22	0.8	177	140	21.5	1	98	1	195	53	1	365	47	0	0	15	5	0	1	1	1	0	1	0	0	0	0	1.9
15882198	0	0	0	0	0	0	0	37	M	4.2	9.8	109	14.1	47	3.4	115	145	28	1	97	1	178	49	1	365	49	1	1	14	4	1	0	0	1	0	0	0	0	0	0	1.5
11670352	0	0	0	0	0	0	1	70	M	4.3	8.9	173	27.3	38	1.5	100	137	19	1	96	1	146	40	1	365	47	1	0	14	3	0	0	1	1	0	0	0	0	0	0	1.3
11751290	0	0	0	0	0	0	0	49	F	1.2	8.2	83	13.8	20	0.7	121	134	33	1	96	1	146	40	1	365	47	1	0	3	7	0	0	1	1	0	0	0	0	0	0	2.4
15405594	0	0	0	0	0	0	0	72	F	2.3	9.2	275	13.9	21	0.7	90	137	23	1	96	1	146	40	1	365	55	1	0	11	3	0	0	1	1	0	0	0	0	0	0	2.1
16610175	0	0	0	0	0	0	0	51	F	3.2	9.7	125	15.5	17	0.7	129	142	35	1	96	1	146	40	1	365	39	1	0	8	6	1	0	0	0	0	0	0	0	0	0	0.8
19120766	0	0	0	0	0	1	0	67	M	1.3	8.9	119	14.6	17	1	100	141	19	1	96	1	146	40	1	365	42	1	0	12	4	0	1	1	0	0	0	0	0	0	0	2.4
15907903	0	0	0	0	0	0	1	77	F	4.2	7.8	88	16.4	14	0.7	141	141	20	1	96	1	146	40	1	365	50	0	0	15	3	1	0	1	1	0	0	0	0	0	0	1
18669865	1	1	0	0	0	1	0	71	F	6.5	8.4	340	18.8	34	1.6	220	137	22	1	96	1	139	38	1	365	42	0	0	15	2	0	0	0	1	0	0	0	0	0	0	2.2
14391648	0	0	0	0	0	0	0	71	M	20	8.7	163	29.7	20	1	115	140	24	1	100	1	135	50	1	365	93	0	0	15	10	0	1	0	1	0	0	0	0	0	1	1.3
13239393	1	0	0	0	0	0	1	85	M	6.3	8.2	99	18.2	30	4.9	110	138	20	1	95	1	122	33	1	365	41	1	1	14	7	1	0	1	1	0	0	0	0	0	0	1.1
10535647	0	0	0	0	0	0	1	66	F	1.2	8.6	72	11.9	12	0.7	128	140	33	1	97	1	182	50	1	364	36	1	0	9	4	0	0	0	1	0	0	0	0	0	0	1.1
13557341	0	0	0	0	0	0	0	60	M	2.4	8.7	272	16.9	15	0.9	95	137	24	1	97	1	182	50	1	364	44	1	0	13	3	0	1	0	1	1	0	0	0	0	0	1
16210214	0	0	0	0	0	0	0	59	F	4.5	8	135	16.4	26	0.8	138	139	23	1	97	1	182	50	1	364	33	1	0	3	6	0	0	0	1	0	0	0	0	0	0	2.6
19328896	0	0	0	0	0	0	0	74	F	2.7	12.1	302	9.4	12	0.5	139	138	27	1	97	1	182	50	1	364	52	0	0	15	2	0	0	0	1	0	0	0	0	0	0	2.7
14582172	0	0	0	0	0	0	1	46	M	1.3	10.2	142	13.7	12	0.8	140	142	29	1	97	1	167	46	1	364	41	0	0	15	3	0	0	1	1	0	0	0	0	0	0	2.6
15263884	0	0	0	0	0	0	0	65	M	9.5	6.8	287	12.6	60	1.4	182	147	27	1	96	1	160	44	1	364	51	1	0	14	7	1	0	1	1	0	0	0	0	0	0	1.5
16530159	0	0	0	0	0	0	0	75	M	1.4	9.6	121	16.9	14	1.1	125	139	19	1	96	1	150	41	1	364	42	1	0	4	11	1	0	1	1	0	0	0	0	0	0	1.3
14785248	0	0	0	0	0	0	0	78	M	1.3	9.1	123	23	20	1.4	109	135	32	1	94	1	115	32	1	364	46	0	0	15	3	0	0	0	1	0	0	0	0	0	0	1
16586217	0	0	0	0	0	1	0	85	M	1	8.9	82	8.4	15	1	99	136	24	1	94	1	110	30	1	364	42	1	0	3	7	0	0	1	1	0	0	0	0	1	1	1.4
16916629	0	0	0	0	0	0	0	60	M	3.7	7.9	131	13.6	36	2.2	132	137	24	1	94	1	109	30	1	363.3	36	1	0	14	2	0	0	0	0	0	0	0	0	0	0	3
17434180	0	0	0	0	0	0	0	81	M	6.4	11	103	25	24	1.3	129	141	18	1	98	1	195	54	1	363	43	1	0	14	2	0	0	0	1	0	0	0	0	0	0	1
16546656	0	0	0	0	0	1	0	52	M	1.3	9	180	11.4	16	0.8	120	140	33	0	92	0	80	22	1	363	46	0	0	15	4	0	1	1	1	0	0	0	0	0	0	2.5
18215902	0	0	0	0	0	0	0	70	M	1	9	108	12	9	0.8	102	140	24	1	95	1	127	35	1	362.9	52	1	0	5	6	0	0	1	1	0	0	0	0	0	1	1.6
15085513	0	0	0	0	0	0	0	58	M	1.2	9.5	139	21.8	11	0.7	120	133	39	1	96	1	145	40	1	362.5	42	1	0	13	3	1	0	0	1	0	0	0	0	0	0	1.6
16114379	0	0	0	0	0	0	0	75	F	0.7	8.8	247	17.5	27	0.5	240	136	53	1	96	1	145	40	1	362.5	39	1	1	6	5	0	1	0	0	0	0	0	0	0	0	1.3
18228900	1	0	0	0	0	1	0	80	F	1.8	7.2	112	12.3	16	1	97	139	24	1	96	1	145	40	1	362.5	16	1	0	14	8	0	1	1	1	0	0	0	0	0	0	1.6
19459171	0	1	1	0	0	0	0	29	M	16.3	8.9	267	11.8	12	0.8	124	136	25	1	96	1	145	40	1	362.5	42	1	0	5	7	0	0	1	1	0	0	0	0	0	1	1.8
19666125	0	0	0	0	0	0	0	91.4	M	4.3	11.4	141	8.8	36	1.3	122	139	20	1	96	1	145	40	1	362.5	45	1	1	13	2	0	0	1	1	0	0	0	0	0	0	2.6
12241844	0	0	0	0	0	0	0	65	M	3.1	10.2	194	14.4	12	0.4	112	140	23	1	96	1	145	40	1	362.5	49	0	0	15	3	1	0	1	0	0	0	0	0	0	0	1.1
15692205	0	0	0	0	0	0	1	45	M	1	9.3	130	21.4	16	0.9	179	138	26	1	96	1	145	40	1	362.5	45	0	0	15	3	1	0	1	1	0	0	0	0	0	0	2.6
19290501	0	0	0	0	0	1	0	58	F	10.2	6.9	215	49.2	19	1	192	136	36	1	96	1	145	40	1	362.5	37	0	0	15	6	1	0	1	1	0	0	0	0	1	0	0.9
19466838	0	0	0	0	0	0	0	47	F	1.6	7.8	85	14.4	15	0.9	118	142	22	1	96	1	145	40	1	362.5	54	0	0	15	2	0	0	1	1	0	0	0	0	0	0	3
18380803	0	0	0	0	0	0	0	78	M	1.2	11.5	188	24.7	16	0.8	160	140	22	1	96	1	141	39	1	362.5	43	0	0	15	2	0	0	1	1	0	0	0	0	0	0	2.4
14483570	0	0	0	0	0	0	0	49	F	3.8	7.4	54	12.4	17	0.8	150	133	21	1	98	1	216	60	1	362	50	1	0	14	5	1	1	1	1	0	0	0	0	0	0	0.6
13967003	0	0	0	0	0	0	0	68	F	15.1	7.2	125	17	26	0.8	140	140	28	1	97	1	181	50	1	362	39	1	1	3	8	0	0	1	1	0	0	0	0	1	0	2.6
11978586	0	0	0	0	0	0	0	66	M	2	8.5	110	12.1	29	1.2	127	139	30	1	97	1	181	50	1	362	42	0	0	15	2	0	0	1	1	0	0	0	0	0	0	1.6
12660552	0	0	0	0	0	0	0	66	F	0.7	10.6	330	20.3	37	2.1	337	141	26	1	97	1	181	50	1	362	47	0	0	15	5	0	0	1	1	0	0	0	0	0	0	2.1
16527918	0	0	0	0	0	0	0	56	M	1.1	9.2	80	16	20	0.8	110	146	21	1	96	1	154	43	1	362	37	1	0	14	2	0	0	0	1	0	0	0	0	0	0	2.2
16723035	1	0	0	0	0	1	0	53	F	51.6	8.6	271	8.5	9	0.5	109	142	22	1	99	0	361	100	1	361	16	1	0	6	12	0	1	1	1	0	0	0	0	0	0	13
16596884	0	0	0	0	0	0	1	34	F	1	10.6	154	13.3	14	0.7	135	136	33	1	97	1	183	51	1	361	47	0	0	15	3	1	0	1	1	0	0	0	0	0	0	1.1
18867988	1	0	0	0	0	1	0	56	F	1.8	8.1	185	15.6	11	0.3	116	140	22	1	97	1	161	45	1	361	43	1	0	14	2	0	0	1	1	0	0	0	0	0	0	1.9
16200045	0	0	0	0	0	0	0	74	M	5.5	8.2	253	12	17	0.6	347	133	21	1	98	1	202	56	1	360	40	1	0	5	6	0	0	0	1	0	0	0	0	0	0	1.5
14595364	0	0	0	0	1	1	0	63	F	2.3	8.4	93	6.6	82	7.1	176	141	30	1	97	1	180	50	1	360	44	1	0	12	5	0	0	1	1	0	0	0	0	0	0	2.5
16259308	0	0	0	0	0	1	0	70	F	2	7.9	125	12.3	13	1	135	144	31	1	97	1	180	50	1	360	38	1	0	14	5	0	1	0	1	0	0	0	0	0	0	1.4
12035547	0	0	0	0	0	0	1	62	M	1.4	9.3	107	11	19	0.9	143	141	33	1	96	1	144	40	1	360	53	1	0	14	5	0	1	1	1	0	0	0	0	0	0	2.7
12174435	0	0	0	0	0	0	1	28	M	1.3	5.1	153	26.6	11	0.7	127	136	43	1	96	1	144	40	1	360	36	1	0	7	3	0	0	0	1	0	0	0	0	1	0	0.9
12896928	0	0	0	0	0	1	1	53	M	0.9	11.4	184	20.8	17	1.2	272	137	25	1	96	1	144	40	1	360	74	1	0	3	3	0	0	1	1	0	0	0	0	0	0	1
15476958	0	0	0	0	0	0	0	43	M	4.2	11	189	19.2	14	0.2	194	137	24	1	96	1	144	40	1	360	55	1	0	14	3	1	0	0	0	0	0	0	0	0	0	3.1
15553377	0	0	0	0	1	1	0	69	M	3.1	11.4	115	9.4	16	1	102	144	20	1	96	1	144	40	1	360	50	1	0	13	6	0	1	1	1	0	0	0	0	0	0	1.3
18291732	0	0	0	0	0	0	0	61	M	1	9.1	103	11	11	0.9	91	144	20	1	96	1	144	40	1	360	47	1	0	8	5	0	1	0	1	0	0	0	0	0	0	0.8
18688066	0	0	0	0	0	0	0	47	M	3.2	9.7	165	18.5	15	1.3	182	139	24	1	96	1	144	40	1	360	40	1	0	13	4	0	0	1	1	0	0	0	0	0	0	1.2
15947916	0	1	0	1	1	0	1	56	F	1	10.5	278	10.3	41	1.1	757	140	29	1	96	1	144	40	1	360	46	0	0	15	2	1	0	1	1	0	0	0	0	0	0	1.3
18982766	0	0	0	0	0	0	0	53	M	1.3	9.5	131	11.6	16	0.9	101	143	26	1	96	1	144	40	1	360	41	0	0	15	3	0	1	0	0	0	0	0	0	0	0	1.2
19404265	0	0	0	0	0	0	0	78	M	50.2	13.9	152	9.9	15	1.1	108	147	29	1	95	1	124	34	1	360	31	0	1	15	6	0	0	0	1	0	0	0	0	0	0	4.6
12938515	0	0	0	0	0	0	1	46	M	13.9	6.4	101	18.8	129	6.6	296	133	26	1	95	1	121	34	1	360	34	1	0	4	12	0	1	1	1	0	0	0	0	0	0	6.2
13751644	0	0	0	0	0	0	0	88	M	1.2	9.9	108	25.7	17	1.1	107	140	27	1	94	1	108	30	1	360	40	0	0	15	5	0	0	0	1	0	0	0	0	0	0	1
14890100	0	0	0	0	0	0	0	46	M	6.5	8	104	8.8	17	1.7	170	143	25	0	93	0	90	25	1	360	67	1	0	14	2	0	0	0	0	0	0	0	1	0	1	2.3
15885615	0	0	0	0	0	0	0	83	M	10	9.2	251	12	35	1.2	122	140	42	0	93	0	89	25	1	360	72	1	0	8	9	0	1	1	1	0	0	0	0	0	0	1
15789800	0	0	0	0	0	0	0	59	M	12.5	9.4	155	17.7	29	1.2	401	141	34	1	99	0	359	100	1	359	47	1	0	9	8	1	0	1	1	0	0	0	0	0	1	1.6
17715495	0	0	0	0	0	0	0	74	F	3.5	8	143	12.5	16	0.9	124	141	22	1	95	1	128	36	1	359	37	1	0	9	5	0	0	1	1	0	0	0	0	0	0	2
19515398	0	0	0	0	0	1	0	63	M	1.3	8.4	111	9.5	17	0.9	114	137	24	1	97	1	180	50	1	358.3	41	1	0	8	4	0	0	1	1	0	0	0	0	0	0	2.2
17266901	0	0	0	0	0	0	1	75	F	2.2	6.9	138	10.8	16	0.9	170	140	22	1	98	1	188	53	1	358	42	0	0	15	3	0	1	1	1	0	0	0	0	0	0	3.2
13462059	0	0	0	0	0	0	1	82	F	3	12.3	206	11.6	15	0.6	127	136	22	1	97	1	179	50	1	358	36	1	0	15	2	1	0	0	1	0	0	0	0	0	0	1.9
14117829	0	0	0	0	0	0	0	72	M	4.3	7.1	64	19.7	26	1.1	162	137	30	1	95	1	122	34	1	358	57	1	0	15	9	0	0	1	1	0	0	0	0	0	1	3.8
16460117	0	0	0	0	0	0	1	87	F	1.9	13.3	256	12.2	31	1.4	170	130	33	0	92	0	81	23	1	358	57	0	0	15	3	0	1	1	1	0	1	0	0	0	0	1.6
11354615	0	0	0	0	0	0	0	47	M	3.6	11.3	144	18.3	14	0.8	135	140	34	1	96	1	143	40	1	357.5	39	1	0	3	7	1	0	0	0	0	0	1	0	0	0	0.8
19123429	0	1	0	0	0	0	0	78	M	2.2	8.1	306	9.1	13	0.6	136	137	25	1	96	1	143	40	1	357.5	43	1	0	14	5	0	0	0	1	0	0	0	0	0	0	1.7
19478022	0	0	0	0	0	0	0	50	F	2.5	10	44	31.2	15	0.8	132	136	39	1	96	1	143	40	1	357.5	38	1	0	3	9	0	0	1	1	0	0	0	0	0	0	2.2
11041035	0	0	0	0	0	0	0	67	M	4.3	8.4	225	18.5	31	1.6	234	136	17	1	96	1	143	40	1	357.5	45	0	0	15	7	0	1	1	1	0	0	0	0	0	0	2.6
18939911	0	0	0	0	0	0	0	77	M	3.2	7.3	161	23.4	17	0.6	144	139	19	1	96	1	143	40	1	357.5	35	0	0	15	6	1	0	0	1	0	0	0	0	0	1	1.6
17716191	0	0	0	0	0	0	0	78	M	1	9.7	137	26.9	17	1.2	149	139	23	1	94	1	109	30	1	357.5	45	0	0	15	2	0	0	1	1	0	0	0	0	0	0	2.2
19914120	0	0	0	0	0	0	0	66	M	3.4	10.1	86	20.9	30	2.3	139	142	24	1	94	1	106	30	1	357.5	46	1	0	3	5	0	0	1	1	0	0	0	0	0	0	2.7
12765107	0	0	0	0	0	0	1	75	M	1.3	9.2	95	14.6	27	1.3	127	141	20.5	0	93	0	92	26	1	357.5	55	1	0	9	6	0	1	0	1	0	0	0	1	0	1	0.9
12835264	0	0	0	0	0	1	1	80	F	1.1	7.2	147	12.6	14	0.6	118	138	26	1	98	1	214	60	1	356.7	31	1	0	5	13	1	1	1	1	0	0	0	0	0	0	6.3
14270433	0	0	0	0	0	0	0	78	F	1	10.3	261	20.5	15	1.2	176	132	28	1	94	1	107	30	1	356.7	64	0	0	15	7	0	1	1	1	0	0	0	0	0	0	3
15198228	0	0	0	0	0	0	0	70	F	20	7.8	38	7	56	1.8	179	127	42	1	98	1	214	60	1	356	58	1	0	3	6	0	0	1	1	0	1	0	0	0	0	0.7
13890200	0	0	0	0	0	0	0	62	M	3.8	6.3	72	18.1	26	1.3	188	142	26	1	97	1	180	51	1	356	40	0	0	15	3	0	0	1	1	0	0	0	0	0	0	2.2
15388421	0	0	0	0	0	0	1	67	M	13.2	7.4	107	7.9	18	0.8	235	137	33	1	97	1	178	50	1	356	33	0	0	15	7	0	1	0	0	0	0	0	1	1	0	1.4
14342647	0	0	0	0	0	1	0	83	M	3.3	12	211	6.1	32	1.2	224	143	23	1	96	1	151	42	1	356	46	1	0	14	4	0	0	0	1	0	0	0	0	0	0	1.7
13856003	0	0	0	0	0	0	0	69	F	1.3	7.2	184	17.6	60	6.6	107	138	27	1	95	1	118	33	1	356	48	0	0	15	3	0	0	1	1	0	0	0	0	0	0	2.7
18983402	0	0	0	0	0	0	0	83	M	2.3	9.5	75	15.3	15	0.9	99	143	29	1	94	1	103	29	1	356	38	0	0	15	2	0	0	1	1	0	0	0	0	0	0	2.2
18879223	0	0	0	0	0	0	0	68	F	1.3	6.5	7	0.5	73	2.4	223	147	27	1	99	0	355	100	1	355	37	1	0	10	6	1	1	0	1	0	0	0	0	0	0	1.3
12078743	0	0	0	0	0	1	0	74	M	6.4	7.7	115	23.5	22	1.6	156	151	20	1	96	1	145	41	1	355	40	0	0	15	2	0	0	0	1	0	0	0	0	0	0	0.9
11103999	0	0	0	0	0	0	1	50	M	2.5	8.8	197	25.7	16	0.9	138	137	40	1	96	1	142	40	1	355	57	1	0	14	3	0	0	1	1	0	0	0	0	0	0	1.5
11116978	0	0	0	0	0	0	1	65	M	2.2	8.7	221	11.4	10	0.9	105	139	30	1	96	1	142	40	1	355	35	1	0	7	5	1	0	0	1	0	0	0	0	0	0	2.4
13070843	0	0	0	0	0	0	1	60	F	2	11.4	165	12.4	15	0.9	161	139	21	1	96	1	142	40	1	355	40	1	0	14	2	0	0	1	1	0	0	0	0	0	0	3.5
13755736	1	1	0	0	0	1	0	70	M	2	6	81	10.9	54	1.9	227	143	22	1	96	1	142	40	1	355	36	1	0	12	8	0	1	1	1	0	1	0	0	0	0	2
15777327	0	0	0	0	0	0	0	70	M	2.2	10.3	132	8.2	59	1.7	189	142	26	1	96	1	142	40	1	355	40	1	0	14	7	0	1	1	1	0	0	0	0	0	0	1.8
18433307	0	0	0	0	0	0	0	70	M	2	7.7	119	18.1	20	1.5	119	141	23	1	96	1	142	40	1	355	44	1	0	14	3	0	0	1	1	0	0	0	0	0	0	1.6
18742839	0	0	0	0	0	0	0	66	F	2.9	8.9	40	11.2	19	1.2	114	147	25	1	96	1	142	40	1	355	50	1	0	9	6	0	0	0	1	0	0	0	0	0	0	2.8
19682687	0	0	0	0	0	0	0	67	F	3.4	7.3	172	26.1	4	0.5	178	127	31	1	96	1	142	40	1	355	39	1	0	14	4	0	0	1	1	0	0	0	0	0	0	2.9
11257841	1	0	0	0	0	1	0	78	F	2.1	9.8	191	7.8	17	0.9	150	146	24	1	96	1	142	40	1	355	45	0	0	15	4	0	0	1	1	0	0	0	0	0	0	3
12355193	0	0	0	0	0	0	0	40	M	1.1	8.2	91	16.1	19	1	127	141	22	1	96	1	142	40	1	355	47	0	0	15	2	0	0	1	1	0	0	0	0	0	0	2.2
16899379	0	0	0	0	0	0	1	70	M	2.3	9.2	233	16.7	20	1.2	100	139	25	1	96	1	142	40	1	355	45	0	0	15	3	1	0	1	1	0	0	0	0	0	0	2.2
17552707	0	0	0	0	0	0	0	64	M	3.2	10	78	17.1	15	0.8	98	136	24	0	93	0	91	26	1	355	53	0	0	15	3	0	1	0	0	0	0	0	0	1	0	4.7
15754509	0	0	0	0	0	0	0	75	F	8.1	12.6	294	28.4	14	0.5	109	137	31	1	98	1	195	55	1	354	41	1	0	14	3	0	0	1	1	0	0	0	0	0	0	1.9
14308397	0	0	0	0	0	0	1	53	M	3.4	14.3	176	6.6	11	0.7	124	142	29	1	97	1	183	52	1	354	40	0	1	15	4	0	1	1	1	0	0	0	0	0	0	2.9
12145903	0	0	0	0	0	0	0	52	M	12.1	8.6	141	11.1	15	1.3	120	146	20	1	97	1	180	51	1	354	40	1	0	14	5	1	0	1	1	0	0	0	0	0	0	1.7
16945641	1	0	0	0	0	0	0	68	F	0.8	8.8	383	15	14	0.5	235	138	22	1	97	1	177	50	1	354	47	1	0	14	3	0	0	1	1	0	0	0	0	0	0	1.9
17190225	0	0	0	0	0	0	0	55	M	1.1	10.5	254	24.4	14	0.8	126	135	21.5	1	97	1	177	50	1	354	46	1	0	14	3	0	0	1	1	0	0	0	0	0	0	1.8
19220231	0	0	0	0	0	0	0	62	M	1.3	11.2	121	24.1	17	1.1	89	139	33	1	97	1	177	50	1	354	37	1	0	14	5	0	1	0	1	0	0	0	0	0	0	2
15433461	0	0	0	0	0	0	0	75	F	2.1	7.1	88	12.4	12	0.7	71	139	26	1	97	1	177	50	1	354	47	0	0	15	4	0	0	1	1	0	0	0	0	0	0	1.4
19807733	0	0	0	0	0	0	0	67	M	2.3	8.5	170	16.4	24	1.4	117	140	24	1	96	1	145	41	1	354	47	1	0	11	4	1	0	1	1	0	0	0	0	0	0	1
16205694	0	0	0	0	0	0	1	73	M	1.2	8.8	103	11.5	19	0.9	110	137	26	1	96	1	144	41	1	354	42	0	0	15	3	0	0	1	1	0	0	0	0	0	0	2.3
19820765	0	0	0	0	0	1	0	63	M	1.1	10.3	133	11.1	21	0.8	134	139	21	1	96	1	152	43	1	353.5	44	0	0	15	3	1	0	0	1	0	0	0	0	0	0	1.2
13154704	0	0	0	0	0	0	0	60	M	1.3	8.6	112	15.3	17	1.4	102	142	32	1	94	1	106	30	1	353.3	38	1	0	11	4	0	0	0	1	0	0	0	0	0	0	2
14685291	0	0	0	0	0	0	0	50	M	1.2	10.7	126	19.1	16	0.8	108	144	24	1	94	1	106	30	1	353.3	35	1	0	14	8	0	1	1	1	0	0	0	0	0	0	1.6
13992480	1	0	0	1	0	1	1	85	F	1.6	14	182	7.6	22	1.7	193	144	31	1	94	1	106	30	1	353.3	50	0	0	15	2	0	0	0	1	0	0	0	0	1	0	3.5
16100326	0	0	0	0	0	0	1	78	F	2.7	9.8	98	27.6	27	1.1	253	145	21	1	94	1	106	30	1	353.3	53	0	0	15	2	0	0	1	1	0	0	0	1	0	0	1.1
11958040	0	0	0	0	0	0	0	55	M	1	11.3	141	21.4	68	1.4	180	136	26	0	92	0	88	25	1	353.3	60	1	0	3	10	0	1	1	0	0	0	0	0	1	1	0.9
14703106	0	0	0	0	0	0	0	66	F	1	5	82	18.1	11	0.6	134	139	25	0	92	0	84	24	1	353.3	73	0	0	15	3	1	0	0	1	0	0	0	0	0	0	2
15190587	0	0	0	0	0	0	0	70	M	11.4	7.3	227	14.6	16	1.2	124	129	23.5	1	99	0	353	100	1	353	33	1	1	11	2	0	0	0	1	0	1	0	0	0	0	3.1
11374486	0	0	0	0	0	0	1	73	M	12	13.2	153	22.5	35	2	440	139	32	1	96	1	141	40	1	352.5	50	1	0	10	3	0	1	0	1	0	0	0	0	0	0	1.3
13528222	0	0	0	0	0	0	0	54	M	1.3	10.5	284	24.4	17	0.9	108	140	27	1	96	1	141	40	1	352.5	34	1	0	12	3	0	0	1	1	0	0	0	0	0	0	0.9
13644932	0	0	0	0	0	1	0	60	M	2.3	9	63	10.3	46	3.5	272	138	37	1	96	1	141	40	1	352.5	43	1	0	12	9	1	0	1	1	0	1	0	0	1	1	2
13831510	0	0	0	0	0	0	0	67	M	8.7	14.3	86	12	19	1.7	189	140	23	1	96	1	141	40	1	352.5	38	1	0	3	11	0	0	1	1	0	0	0	0	0	0	5.8
15555498	0	0	0	0	0	0	0	68	M	5.3	9.2	98	16.6	21	1	110	142	19	1	96	1	141	40	1	352.5	38	1	0	14	2	0	0	1	1	0	0	0	0	0	0	3.1
16504299	1	0	0	0	0	1	0	83	F	1.4	9.1	61	15.6	26	1	201	142	23	1	96	1	141	40	1	352.5	51	1	0	14	2	0	0	1	1	0	0	0	0	0	0	1.9
16967621	0	0	0	0	0	0	0	58	F	2.3	9.3	136	24	13	0.9	126	137	49	1	96	1	141	40	1	352.5	39	1	0	8	4	0	0	1	1	0	0	0	0	0	0	3
13018663	0	0	0	0	0	0	0	78	M	3	7.8	129	20.4	11	0.9	137	140	18	1	96	1	141	40	1	352.5	50	0	0	15	3	0	0	1	1	0	0	0	0	0	0	0.8
17638883	0	0	0	0	0	0	0	71	M	3.7	9.1	55	13.4	14	1.4	170	141	26	1	96	1	141	40	1	352.5	47	0	0	15	2	0	0	1	1	0	0	0	0	0	0	0.9
19670448	0	0	0	0	0	0	0	74	M	1	9.1	73	12.9	8	0.8	106	139	24	1	95	1	135	38	1	352.5	43	1	0	14	3	1	0	1	1	0	0	0	0	0	0	1.4
17392229	0	0	0	0	0	1	0	58	M	1	8.9	96	14.8	24	2.2	113	141	18	1	95	1	134	38	1	352.5	43	1	0	11	3	0	0	1	1	0	0	0	0	0	0	1.7
17643850	1	0	0	0	0	0	0	73	M	3	8.8	154	15.3	35	4.1	132	140	25	1	98	1	190	54	1	352	49	0	0	15	3	0	0	1	1	0	0	0	0	0	0	1.6
10657521	0	0	0	0	0	0	0	76	F	1.9	7.1	95	24.2	10	0.7	243	134	26	1	97	1	176	50	1	352	45	1	0	14	6	1	1	1	1	0	0	0	0	0	0	2.2
13717348	0	0	0	0	0	0	0	60	F	4.3	8.2	105	21.7	15	0.7	131	143	29	1	97	1	176	50	1	352	41	1	0	3	7	0	0	1	1	0	0	0	0	0	0	2.8
13779132	0	0	0	0	0	0	0	68	F	2.3	7.9	125	20.3	13	0.7	102	138	22	1	97	1	176	50	1	352	43	1	0	14	3	0	0	1	1	0	0	0	0	0	0	1.1
16570991	0	0	0	0	0	0	0	72	M	1.4	7.8	69	13.9	16	0.9	132	143	24	1	97	1	176	50	1	352	40	1	0	14	3	0	0	0	1	0	0	0	0	0	0	1.2
18004941	0	0	0	0	0	0	0	55	F	0.7	12.8	305	18	11	0.7	241	142	28	1	97	1	176	50	1	352	41	1	0	14	6	0	0	1	1	0	0	0	0	0	0	1.1
18623182	0	0	0	0	0	0	0	76	M	7.8	14.2	233	9.3	11	0.8	115	140	30	1	97	1	176	50	1	352	42	1	0	13	4	0	0	1	1	0	0	0	0	0	0	1.4
17595110	0	1	1	0	0	0	0	85	M	37	8.2	78	6.9	26	1.2	105	140	19	1	97	1	176	50	1	352	40	0	1	15	3	1	0	0	1	0	0	0	0	0	0	1.4
19819932	1	0	0	0	0	1	0	91.4	M	3.8	7.7	123	6.3	20	0.9	144	145	27	1	97	1	176	50	1	352	36	0	0	15	3	0	1	0	1	0	0	0	0	0	0	2.8
12441842	0	0	0	0	0	0	0	78	F	1.5	7.3	83	21.8	13	0.6	150	136	34	1	96	1	151	43	1	352	45	1	0	14	3	0	0	0	0	0	0	0	0	0	0	3.1
11084025	0	0	0	0	0	0	1	22	F	1.3	10.9	209	17.3	9	0.9	85	138	24	1	95	1	131	37	1	352	55	1	0	14	5	1	0	1	1	0	0	0	0	0	0	1.9
14805037	1	0	0	0	0	1	0	70	M	5.2	10.7	188	9.6	14	1	216	141	32	1	95	1	126	36	1	352	42	1	0	14	4	0	1	1	1	0	0	0	0	0	0	2.6
12526236	0	0	0	0	0	0	0	75	F	1	8.8	109	6.4	30	1.3	635	139	25	1	98	1	198	56	1	351	40	1	0	14	9	0	1	0	1	0	0	0	0	0	0	1.2
13208145	0	0	0	0	0	0	0	70	M	1.2	9.1	133	8.2	16	0.8	150	142	29	1	94	1	112	32	1	351	45	1	0	11	4	0	1	0	0	0	0	0	0	0	0	1.2
17636760	0	0	0	0	0	0	0	77	F	1.5	9.1	152	19.1	32	1.1	116	135	28	1	99	0	350	100	1	350	32	1	0	14	8	0	0	0	0	0	0	0	1	0	0	4.7
13306740	0	0	0	0	0	1	1	75	F	4.5	9.2	122	12.3	9	0.6	128	141	21	1	97	1	175	50	1	350	56	1	0	14	3	0	0	1	1	0	0	0	0	0	0	0.7
13476625	0	0	0	0	0	0	0	80	M	5	9.1	148	9.7	19	0.9	205	138	21	1	97	1	175	50	1	350	42	1	0	4	8	1	0	0	0	0	0	0	0	0	0	2.5
13865370	0	0	0	0	0	0	0	23	M	1.9	12.9	308	15.3	18	1.1	128	141	22	1	97	1	175	50	1	350	45	1	0	12	8	0	1	1	1	0	0	0	0	0	0	1.3
14219054	0	0	0	0	0	0	0	61	M	1.4	8.4	111	9	12	0.7	153	134	22	1	97	1	175	50	1	350	47	1	0	14	3	0	0	1	0	0	0	0	0	0	0	2.3
14372771	0	0	0	0	0	1	0	78	F	2.2	7.9	202	21.5	11	0.4	112	138	24	1	97	1	175	50	1	350	41	1	0	14	6	1	0	1	1	0	0	0	0	0	0	1
11040851	0	0	0	0	0	1	0	71	F	14.8	6	200	23.9	39	0.8	164	143	25	1	97	1	175	50	1	350	35	0	0	15	3	0	1	1	0	1	1	0	0	0	0	3.1
12988392	0	0	0	0	0	0	0	62	M	2.3	9.8	138	18.7	25	1.1	93	136	30	1	97	1	175	50	1	350	43	0	0	15	2	0	0	1	1	0	0	0	0	0	0	0.7
19676873	0	0	0	0	0	0	0	68	F	9	3.7	53	11.3	42	3.1	252	144	28	1	97	1	160	46	1	350	46	0	0	15	2	0	0	1	1	0	0	0	0	1	0	1.1
10488762	1	0	0	0	0	0	0	70	M	1.4	8.3	191	16.9	32	1.4	144	138	27	1	96	1	150	43	1	350	42	0	0	15	5	1	1	1	1	0	0	0	1	1	1	1.4
18119909	0	0	0	0	0	0	0	60	M	1.3	11.5	141	18.7	19	0.9	134	142	25	1	96	1	146	42	1	350	41	1	0	8	7	0	0	1	1	0	0	0	0	0	0	1.6
12590289	0	0	0	0	0	0	1	68	F	2.3	10.7	371	16.1	15	0.5	160	139	28	1	96	1	140	40	1	350	51	1	0	14	3	0	0	1	1	0	0	0	0	0	0	0.9
14621387	0	0	0	0	0	0	0	91.4	M	3.2	8.2	195	5.9	50	2.3	319	146	18	1	96	1	140	40	1	350	46	1	0	10	3	1	0	0	1	0	0	0	0	0	0	1
15155386	0	0	0	0	0	0	0	57	M	15.7	7.9	176	16.4	17	1.5	224	145	35	1	96	1	140	40	1	350	36	1	0	14	11	0	1	1	1	0	0	0	0	1	0	2.8
15660980	0	0	0	0	0	0	0	85	M	1.2	7.7	70	12.4	17	1.1	87	141	19	1	96	1	140	40	1	350	42	1	0	8	7	1	0	1	0	0	0	0	1	1	0	1
17763725	0	0	0	0	0	0	0	79	F	0.8	10.2	131	15.7	11	0.6	106	144	23	1	96	1	140	40	1	350	48	1	0	14	3	0	0	1	1	0	0	0	0	0	0	2.5
18003419	1	0	0	0	0	0	0	34	F	3.2	6.5	36	16.1	49	4.9	200	138	32	1	96	1	140	40	1	350	43	1	0	10	3	0	0	0	1	1	1	0	0	0	0	1.5
10311764	0	0	0	0	0	0	0	73	F	8.2	8.5	90	8.1	22	1.3	112	138	22	1	96	1	140	40	1	350	46	0	0	15	5	0	0	1	1	0	0	0	0	0	0	2.3
10785700	0	0	0	0	0	0	0	58	M	9.6	11.4	211	9.8	56	4.7	160	146	22	1	96	1	140	40	1	350	51	0	0	15	2	0	0	0	1	0	0	0	0	0	0	1.8
10807740	0	0	0	0	0	0	0	50	M	1.2	13	225	15.9	34	1	145	161	29	1	96	1	140	40	1	350	45	0	0	15	2	1	0	1	1	0	0	0	0	1	1	2.4
11195556	0	0	0	0	0	0	0	67	F	1.1	7.6	182	21.2	10	0.5	116	142	22	1	96	1	140	40	1	350	36	0	0	15	4	0	0	1	1	0	0	0	0	0	0	1.3
14347844	0	0	0	0	0	0	1	25	M	9.2	13.6	197	10.1	12	1	151	133	28	1	96	1	140	40	1	350	58	0	0	15	3	1	0	1	1	0	0	0	0	0	0	1.8
14779879	0	0	0	0	0	0	1	81	M	1.2	8.6	92	17	43	1.2	163	141	23	1	96	1	140	40	1	350	45	0	0	15	2	0	0	0	1	0	0	0	0	0	0	2.3
15212968	0	0	0	0	0	0	0	62	M	1.3	8	109	11.6	12	0.7	126	139	26	1	96	1	140	40	1	350	44	0	0	15	2	0	0	1	1	0	0	0	0	0	0	2.3
17178984	0	0	0	0	0	0	0	60	F	1.4	8	118	14.8	10	0.5	123	135	29	1	96	1	140	40	1	350	42	0	0	15	9	0	1	1	1	0	0	0	1	1	0	1.3
17667162	0	0	0	0	0	0	0	71	F	1	13.5	171	11.9	30	1.8	133	144	25	1	96	1	138	39	1	350	51	1	0	10	4	0	0	0	1	0	0	0	0	0	0	1.4
18555212	0	0	0	0	0	0	0	70	M	5.1	6.7	122	11.4	24	3.1	133	132	22	1	95	1	127	36	1	350	45	1	0	14	3	0	0	0	1	0	0	0	0	0	0	1.1
12582583	0	0	0	0	0	0	0	72	M	1.5	9.7	80	7.8	19	1.2	123	142	25	1	100	1	125	50	1	350	55	0	0	15	3	1	0	0	1	0	0	0	0	0	0	1.7
19724180	0	0	0	0	0	1	0	72	F	5.9	7.6	128	9.7	19	0.5	94	140	25	1	95	1	123	35	1	350	41	0	0	15	2	0	0	1	1	0	0	0	0	0	0	1.1
14807751	0	1	0	0	0	1	1	61	M	13.5	8.8	114	14.2	21	1.5	174	140	30	1	95	1	121	35	1	350	48	0	1	15	2	0	1	1	1	0	0	0	0	0	0	1.2
15024827	0	0	0	0	0	0	0	72	M	4.1	8.5	184	24.7	10	1	85	142	24	1	95	1	118	34	1	350	45	1	0	13	3	0	0	1	1	0	0	0	1	0	0	1.8
12416835	0	0	0	0	0	0	1	82	F	5	10.4	178	11.3	12	0.5	125	143	51	1	94	1	108	31	1	350	42	1	0	3	9	0	0	1	1	0	0	0	0	0	0	3.4
15931347	0	0	0	0	0	0	0	49	M	4.1	10.7	107	6.7	67	2.7	517	141	26	1	94	1	105	30	1	350	45	1	0	13	6	0	1	1	1	0	0	0	0	0	0	9.3
18663902	0	0	0	0	0	0	0	74	F	4.8	7.3	590	15.5	27	0.5	175	142	34	1	94	1	105	30	1	350	47	1	0	14	6	0	1	0	1	0	0	0	0	1	0	2.1
16398175	0	0	0	0	0	0	0	74	M	1.5	11.4	150	21.8	15	0.8	116	138	22.5	1	94	1	105	30	1	350	38	0	0	15	5	0	1	1	1	0	0	0	0	0	0	2.1
11564836	0	0	0	0	0	0	0	58	F	1.1	7.1	104	7.2	22	1.1	221	140	30	0	93	0	91	26	1	350	79	1	0	12	8	0	1	0	1	0	0	0	0	0	0	1.1
19421690	0	0	0	0	0	0	0	62	M	24.8	11.9	104	26	20	1.2	206	137	32	1	100	0	84	24	1	350	49	0	0	15	2	0	1	0	0	0	0	0	0	0	1	3.1
15984332	0	0	0	0	0	0	0	23	F	13.9	9.9	181	12.9	9	0.7	117	141	21	1	98	1	210	60	1	349	39	0	0	15	3	0	0	1	1	0	0	0	0	0	0	0.9
12945382	0	0	0	0	0	0	0	62	M	1.8	5.9	150	15.5	30	1	99	146	20	1	100	1	167	50	1	349	29	0	0	15	4	0	1	0	1	0	0	0	0	0	1	2.1
12746489	0	0	0	0	0	1	0	71	M	3.2	7.6	166	9.9	14	1.3	141	143	21	1	97	1	161	46	1	349	43	0	0	15	2	0	0	1	1	0	0	0	0	0	0	0.5
12514737	0	0	0	0	0	0	0	61	F	2.1	7.5	192	21	19	1	114	139	24	0	92	0	81	23	1	349	116	0	0	15	2	0	1	0	1	0	0	0	0	0	1	1.6
14584438	0	1	0	0	0	0	0	57	F	18.8	10	315	10.5	14	0.5	101	141	16	1	95	1	127	36	1	348.3	42	1	0	6	4	0	0	0	1	0	0	0	0	0	0	2.3
11015484	0	0	0	0	0	0	0	47	M	4.3	14.6	193	15.2	17	1.1	298	143	26	1	98	1	188	54	1	348.1	32	1	1	8	5	1	0	0	0	0	0	0	0	0	1	2.7
12545126	0	0	0	0	0	0	0	91.4	M	2.1	7.5	100	20.1	20	1.2	119	141	22	1	97	1	174	50	1	348	28	1	0	3	9	1	1	0	1	0	0	0	0	0	1	1.6
17297427	0	0	0	0	0	0	0	48	M	1	8.6	287	15.9	9	0.9	131	145	25	1	97	1	174	50	1	348	51	1	0	15	2	0	0	0	1	0	0	0	0	0	0	0.8
17025899	0	0	0	1	0	1	0	81	M	2.3	9.6	138	9.9	28	1.2	108	139	25	1	97	1	174	50	1	348	44	0	0	15	2	0	1	0	1	0	0	0	0	0	0	1.6
17734862	0	0	0	0	0	0	0	55	M	14.7	13.5	139	8.4	13	1.2	181	149	24	1	97	1	174	50	1	348	45	0	1	15	2	0	0	1	1	0	0	0	0	0	0	2.4
12522208	0	0	0	0	0	0	0	70	M	10.7	8.6	272	9.2	37	4.4	382	137	31	1	97	1	160	46	1	348	55	0	0	15	2	0	0	1	1	0	0	0	0	0	0	2
10510897	0	0	0	0	0	0	0	73	M	1.4	9.3	129	10.2	16	0.9	126	138	35	1	96	1	156	45	1	348	36	0	0	15	2	0	0	1	1	0	0	0	0	0	0	1.2
15675265	0	0	0	0	0	0	0	91.4	M	0.7	11.9	127	20.5	40	1	110	150	35	1	96	1	147	42	1	348	44	1	0	10	2	0	1	0	1	0	0	0	0	0	0	1.7
11708253	1	0	0	0	0	0	0	80	F	2.3	10.1	115	9.9	16	0.6	94	144	21	1	96	1	139	40	1	347.5	46	1	0	12	4	0	0	1	1	0	0	0	0	0	0	2.1
13844441	0	0	0	0	0	0	0	62	F	2.1	9	202	14.5	124	5.8	138	151	32	1	96	1	139	40	1	347.5	43	1	0	14	6	0	1	1	1	0	0	0	0	0	0	0.8
14712141	0	0	0	0	0	1	0	63	M	0.9	11.6	222	9.4	23	1.7	116	137	18	1	96	1	139	40	1	347.5	51	1	0	3	5	0	0	0	1	0	0	0	1	0	0	0.8
16128465	0	0	0	0	0	1	0	84	M	8.2	7.7	106	17.4	24	1	126	138	27	1	96	1	139	40	1	347.5	47	1	0	11	5	0	0	0	1	0	0	0	0	0	0	1.4
19576505	0	0	0	0	0	0	0	56	M	11.7	13.7	154	12.3	10	1.2	119	137	24	1	96	1	139	40	1	347.5	41	1	0	14	5	0	1	1	1	0	0	0	0	0	0	1.3
10035185	0	0	0	0	0	0	0	70	M	1.1	11.4	144	19.4	21	1.3	156	138	21	1	96	1	139	40	1	347.5	59	0	0	15	3	0	0	1	1	0	0	0	0	0	0	1.7
11144031	0	0	0	0	0	0	0	67	F	3	10.6	190	8.1	17	0.6	118	134	28	1	96	1	139	40	1	347.5	42	0	0	15	2	0	0	1	1	0	0	0	0	0	0	2.1
11154911	0	0	0	0	0	0	0	50	F	5.7	8.1	64	6.8	45	1.8	219	139	22	0	92	0	84	24	1	347.5	45	1	0	13	6	1	1	0	1	0	0	0	0	0	0	3.3
10570398	0	0	0	0	0	1	0	80	M	3.2	7.5	88	15.9	17	0.8	111	141	30	1	96	1	144	41	1	347	48	0	0	15	3	1	0	1	1	0	0	0	0	0	0	1.5
11436316	0	0	0	0	0	0	0	32	F	0.7	12.7	244	12.2	5	0.6	144	140	39	1	96	1	139	40	1	347	50	0	0	15	4	0	1	0	1	0	0	0	0	0	0	1.7
11997336	0	0	0	0	0	1	0	63	F	1	7.4	233	14.4	23	1	127	142	33	1	94	1	104	30	1	346.7	55	1	0	14	5	0	0	1	1	0	0	0	0	0	0	1.3
16938292	0	0	0	0	1	1	1	68	F	1.4	9.3	214	21.2	17	0.8	108	138	28	1	94	1	104	30	1	346.7	48	0	0	15	3	0	0	1	1	0	0	0	0	0	0	1
11482712	0	0	0	0	0	0	1	31	F	2.2	8.2	187	29.2	8	0.4	96	139	25	1	99	0	346	100	1	346	39	1	0	7	5	1	0	0	1	0	0	0	0	0	0	1.4
15791964	0	0	0	0	0	1	0	73	F	1.7	6	114	13.5	18	0.8	132	143	24	1	98	1	212	61	1	346	40	1	0	7	7	1	0	1	1	0	0	0	0	0	0	1.3
11417948	0	0	0	0	0	1	0	69	M	4.4	11.1	173	31.7	21	1.4	126	138	22	1	98	1	193	56	1	346	39	1	0	14	4	0	1	1	1	0	0	0	0	0	0	1.7
13687496	0	0	0	0	0	0	0	91.4	F	30.7	9.6	296	11.2	12	0.9	77	144	25	1	97	1	173	50	1	346	50	1	0	14	2	0	0	0	1	0	0	0	0	0	0	1.7
14036693	0	0	0	0	0	0	0	72	M	10.1	12.7	226	13.7	17	0.8	189	141	21	1	97	1	173	50	1	346	41	1	0	14	4	1	0	0	1	0	0	0	0	0	0	1.9
10909435	0	0	0	0	0	0	0	25	F	1.2	8.4	221	8.5	4	0.4	70	142	21	1	97	1	173	50	1	346	40	0	0	15	4	1	1	0	1	0	0	0	0	0	0	0.8
15823827	0	0	0	0	0	0	0	76	M	1	9.7	132	9.5	13	0.8	137	139	29	1	97	1	173	50	1	346	42	0	0	15	5	1	0	1	1	0	0	0	0	0	0	1.1
17347036	1	0	0	0	0	1	0	46	F	7.6	7.4	77	13.9	57	1.8	303	141	25	1	97	1	173	50	1	346	39	0	0	15	2	1	0	1	1	0	0	0	0	0	0	1.1
10569454	0	0	0	0	0	0	1	36	M	1.4	10.9	140	18.6	22	1	124	137	34	1	96	1	156	45	1	346	36	1	0	14	7	0	1	1	1	0	0	0	0	0	0	2
10950494	0	1	0	0	0	0	1	88	M	2.4	7.7	506	15	43	1.6	125	135	28	1	96	1	140	40	1	346	48	1	0	11	5	0	1	1	1	0	0	0	0	0	0	1.1
12045761	1	1	1	0	0	1	0	78	M	26	7.6	149	15.3	22	1.3	162	138	17	1	96	1	139	40	1	346	42	0	0	15	3	0	0	1	1	0	0	0	0	0	0	2.5
12212988	0	0	0	0	0	0	1	68	M	1.1	9.8	138	19.7	17	1	113	139	45	1	95	1	134	39	1	346	35	1	0	14	6	0	1	1	0	0	0	0	1	0	0	1.1
16918149	0	0	0	0	0	1	0	67	M	1.3	8.6	104	13.4	14	0.9	84	142	22	1	94	1	115	33	1	346	41	1	0	14	2	0	0	0	0	0	0	0	0	0	1	1.7
16255570	0	0	0	0	0	0	0	74	F	1.2	8.6	148	16.8	11	0.6	127	140	27	0	93	1	100	29	1	346	43	1	0	3	5	0	0	1	1	0	0	0	0	0	0	1.1
18909311	0	0	0	0	0	0	0	40	M	1.3	10.1	192	22.1	16	0.9	160	137	28	1	96	1	147	43	1	345.7	47	1	0	14	3	0	0	1	1	0	0	0	0	0	0	1
10728935	0	0	0	0	0	0	0	74	M	2.3	10.1	193	20	16	0.5	140	133	26	1	95	1	121	35	1	345.7	42	0	0	15	2	0	0	0	1	0	0	0	0	0	0	1.5
19465226	0	1	0	0	0	0	0	91.4	F	2.5	11.7	413	11.3	35	1.8	181	122	19	1	97	1	163	47	1	345	47	1	0	14	4	0	0	1	1	0	0	0	0	0	0	1.7
12991336	0	0	0	0	0	0	0	70	F	2.2	7.9	180	12.3	12	0.6	137	132	27	1	96	1	155	45	1	345	41	1	0	14	7	1	0	1	1	0	0	0	0	0	0	3.2
12470773	0	0	0	0	0	0	0	62	M	1.1	11.4	186	12.9	15	0.9	108	137	28	1	96	1	150	43	1	345	48	0	0	15	2	1	0	1	1	0	0	0	0	0	0	1.7
14341949	0	0	0	0	0	0	0	62	F	15.7	11.1	271	11.9	16	0.8	96	143	26	1	96	1	138	40	1	345	52	1	0	14	6	0	0	1	1	0	0	0	0	0	0	2.3
16225498	0	0	0	0	0	0	0	84	F	15	10.7	119	6.9	11	0.7	159	140	33	1	96	1	138	40	1	345	36	1	1	14	5	0	0	0	0	0	0	0	0	0	0	1
17096041	0	0	0	0	0	0	0	76	M	13.9	5.9	256	18.2	45	1.1	201	136	47	1	96	1	138	40	1	345	37	1	0	4	8	0	0	1	1	0	0	0	0	1	0	2
18860018	1	1	1	0	0	1	0	79	F	1	7.2	244	8.5	14	0	57	147	31.5	1	96	1	138	40	1	345	53	1	0	13	5	0	0	1	1	0	0	0	0	0	0	4.7
18908516	0	0	0	0	0	1	0	72	M	54.3	7.3	299	14.1	33	2.4	112	135	22	1	96	1	138	40	1	345	36	1	0	7	4	0	0	0	1	0	0	0	0	1	0	0.6
19800587	0	0	0	0	0	0	0	74	M	2.4	9.1	96	16.4	11	0.9	132	140	28	1	96	1	138	40	1	345	33	1	0	12	4	0	0	0	1	0	0	0	0	1	0	1.7
11395953	0	1	1	0	0	1	0	46	M	17.4	12.9	118	15.7	21	1.5	138	146	24	1	96	1	138	40	1	345	39	0	0	15	4	0	0	1	1	0	0	0	0	1	0	0.7
15107848	0	0	0	0	0	0	0	72	M	6.1	10.1	49	6.6	33	0.9	236	140	43	1	96	1	138	40	1	345	60	0	1	15	2	0	0	0	1	0	0	0	0	0	0	0.7
18172155	0	0	0	0	0	0	0	72	M	4.8	10	221	15.2	9	0.8	198	141	24	1	96	1	138	40	1	345	41	0	0	15	7	1	1	0	0	0	0	0	1	0	0	1.9
18860097	0	0	0	0	0	0	0	88	F	0.6	7.9	283	17.4	27	1.4	196	138	27	1	96	1	138	40	1	345	44	0	0	15	2	0	0	1	1	0	0	0	0	0	0	1.3
19216027	0	0	0	0	0	0	0	75	M	12.6	9	130	14.3	21	0.9	151	132	21	1	95	1	134	39	1	345	58	1	0	13	5	0	0	1	1	0	0	0	0	0	0	1.6
15379493	0	0	0	0	0	0	0	60	F	1.4	9.5	77	14.3	25	0.8	129	141	24	1	95	1	132	38	1	345	50	1	0	14	3	0	0	1	1	0	0	0	0	1	0	2.6
13568606	0	0	0	0	0	0	0	70	M	0.4	8.5	61	2.3	72	9.4	109	134	29	1	95	1	127	37	1	345	48	1	0	14	4	0	0	1	1	0	0	0	0	0	0	1.1
13667003	0	0	0	0	0	1	0	63	F	2.1	7.4	145	17.6	16	0.8	120	141	21.5	1	95	1	127	37	1	345	42	1	0	14	4	0	0	1	1	0	0	0	0	0	0	1.8
14446098	0	0	0	0	0	0	0	60	F	1.4	8.1	201	8.7	28	1	121	141	22	0	92	0	86	25	1	345	48	1	0	14	2	0	0	1	0	0	0	0	0	0	1	1.2
12427936	0	0	0	0	0	0	1	63	M	1.7	6.9	69	13.3	51	2.3	108	146	23	0	92	0	82	24	1	345	51	1	0	14	3	0	0	1	1	0	0	0	0	0	0	1
14577519	0	0	0	0	0	0	0	80	F	4.5	8.7	81	24.7	31	1.2	100	142	28	1	95	1	118	34	1	344.2	46	1	0	9	3	0	0	0	0	0	0	0	0	0	1	6
15381471	0	0	0	0	0	0	0	84	M	2.1	7	124	22.1	12	0.6	101	143	24	1	98	1	207	60	1	344	50	1	0	14	2	0	0	1	1	0	0	0	0	0	0	1.1
10878728	1	0	0	0	0	1	0	61	F	9.9	11	321	12.8	15	0.7	206	141	22	1	97	1	172	50	1	344	44	1	0	7	4	1	0	0	1	0	0	0	0	0	0	0.7
11533158	0	0	0	0	0	0	1	63	M	2.6	7.4	103	13.6	19	1.1	134	139	32	1	97	1	172	50	1	344	42	1	0	11	4	0	0	0	1	0	0	0	0	0	0	3.6
12054942	0	0	0	0	0	0	1	57	M	0.9	8	151	19	12	1.3	105	140	29	1	97	1	172	50	1	344	44	1	0	3	5	0	0	0	1	0	0	0	0	0	0	2
13043387	0	0	0	0	0	0	0	56	M	1.3	10.2	124	14.8	22	1.2	119	140	25	1	97	1	172	50	1	344	51	1	0	14	3	0	0	0	1	0	0	0	0	0	0	2.4
14331633	0	0	0	0	0	1	0	83	M	1.1	6.6	115	11.6	8	0.7	110	139	27	1	97	1	172	50	1	344	49	1	0	3	8	0	0	1	1	0	0	0	0	0	0	1.7
18078874	0	0	0	0	0	0	0	91.4	M	13.6	9.2	269	15.6	71	2.1	105	138	26	1	97	1	172	50	1	344	42	0	0	15	2	0	0	1	1	0	0	0	0	0	0	1.3
19810100	0	0	0	0	0	0	0	77	F	2.5	8.7	80	14.1	12	0.6	124	140	23	1	96	1	159	46	1	344	60	0	0	15	3	0	0	1	1	0	0	0	0	0	0	1.4
10089618	0	0	0	0	0	0	0	71	M	2.6	8.8	143	24.2	15	1.2	85	141	23	1	96	1	148	43	1	344	46	1	0	14	3	0	0	1	1	0	0	0	0	0	0	3
16749557	0	0	0	0	0	0	0	48	F	1	11.7	169	7.5	8	0.6	85	139	24	1	98	1	196	57	1	343.3	42	0	0	15	4	0	0	1	1	0	0	0	0	0	0	1.4
10075960	0	0	0	0	0	0	0	83	M	7.4	9.4	241	8.4	22	1.8	124	137	19	1	99	0	343	100	1	343	40	0	0	15	3	0	1	0	1	0	0	0	0	0	0	1.4
12183569	0	0	0	0	0	0	0	74	M	1.6	10.3	89	15.5	13	0.8	105	138	31	1	95	1	121	35	1	343	47	0	0	15	2	0	0	1	1	0	0	0	0	0	0	2.4
14928790	0	0	0	0	0	0	0	70	M	4.9	8.7	83	34.7	38	1.8	326	141	30	1	96	1	137	40	1	342.5	45	1	0	10	6	1	1	0	0	0	0	0	0	0	1	1.6
17792208	0	0	0	0	0	1	0	70	F	3.6	8.3	256	8.9	20	0.9	109	135	24	1	96	1	137	40	1	342.5	46	1	0	11	4	1	0	1	1	0	0	0	0	1	0	1.2
19212090	0	0	0	0	0	0	0	67	M	1.3	8.9	95	13.3	16	0.8	128	139	31	1	96	1	137	40	1	342.5	36	1	0	10	2	0	0	1	1	0	0	0	1	1	0	1.6
19407684	0	0	0	0	0	0	0	91.4	F	16.8	8.8	521	12.1	27	0.5	222	136	31	1	96	1	137	40	1	342.5	46	1	0	3	8	0	0	1	1	0	0	0	0	0	0	1.4
15865327	0	0	0	0	0	0	0	75	M	13	8.8	362	12.6	72	9.2	153	138	40	1	95	1	137	40	1	342.5	32	1	0	12	3	0	0	0	1	0	0	0	0	1	0	2.9
14544857	0	0	0	0	0	0	0	60	F	10.1	8.8	96	16.5	11	0.5	109	137	32	1	94	1	113	33	1	342.5	25	1	0	14	4	1	1	0	1	0	0	0	0	0	1	1.2
13745533	0	0	0	0	0	0	0	71	F	1.2	7.3	134	16.8	12	0.6	118	141	30	0	93	0	96	28	1	342.5	44	0	0	15	3	0	1	1	1	0	0	0	0	0	0	1.2
12050597	0	0	0	0	0	0	0	64	F	1.1	9.4	245	9.6	22	1.4	167	140	24	1	97	1	186	54	1	342	50	0	0	15	3	1	0	1	1	0	0	0	0	0	0	1.8
17954167	0	0	0	0	0	0	0	91.4	M	4.7	13.8	136	8.6	25	0.6	84	140	18	1	97	1	171	50	1	342	33	1	1	6	8	0	0	1	1	0	0	0	0	0	1	0.7
18470489	0	0	0	0	0	0	0	58	F	17.1	6.7	57	14.6	19	1.3	122	133	43	1	97	1	165	48	1	342	39	0	0	15	10	0	1	0	1	0	0	0	0	0	0	3.9
11858183	0	0	0	0	0	0	1	74	M	1.1	11.8	187	18.7	39	1.7	140	139	33	1	96	1	160	47	1	342	45	1	0	14	2	0	0	1	1	0	0	0	0	0	0	2.1
17305750	0	0	0	0	0	0	1	83	M	3.2	7.7	211	24.8	21	1.4	121	140	29	1	96	1	144	42	1	342	48	0	0	15	4	1	1	0	1	0	0	0	0	0	0	1.1
15239801	0	0	0	0	0	0	0	68	M	2.3	9.4	189	17.2	15	0.8	139	138	24	1	94	1	111	32	1	342	41	0	0	15	2	0	0	1	1	0	0	0	0	0	0	1.6
15530703	0	0	0	0	0	0	0	72	M	1.5	10.5	88	13.9	13	0.6	126	141	25	1	98	1	205	60	1	341.7	50	1	0	15	5	1	1	0	0	0	0	0	0	0	0	1.9
12305811	0	0	0	0	0	1	0	91.4	M	2.2	11.1	88	10.4	55	2.4	145	141	31	1	97	1	174	51	1	341	38	0	0	15	2	0	0	0	1	0	0	0	0	0	0	1
10292285	0	0	0	0	0	0	0	78	M	3.4	9.6	199	22.1	16	0.8	153	134	24	1	97	1	170	50	1	340	39	1	0	14	6	1	1	0	1	0	0	0	0	0	0	5.7
15136403	0	0	0	0	0	0	0	60	M	1.1	9.4	116	11.7	19	0.9	111	139	20	1	97	1	170	50	1	340	41	1	0	13	4	0	1	1	1	0	0	0	0	0	0	1.3
18864963	1	0	0	1	0	1	0	86	F	3.1	11.3	212	12.4	23	1.2	198	136	35	1	96	1	140	41	1	340	51	1	0	14	7	0	1	1	1	0	1	0	0	0	0	1.4
12262068	0	0	0	0	0	0	0	43	M	3.5	10.7	124	20.5	17	1	170	136	29	1	95	1	136	40	1	340	46	1	0	8	4	1	0	0	1	0	0	0	0	0	0	1.6
13278531	0	0	0	0	0	0	1	78	M	1	8.6	163	21.7	40	2	160	138	28	1	95	1	136	40	1	340	33	1	0	6	10	0	1	1	1	0	0	0	0	0	1	3.5
15585673	0	0	0	0	0	0	0	73	F	2.5	13.3	102	10.8	14	0.8	282	158	19	1	95	1	136	40	1	340	36	1	1	12	8	1	0	0	1	0	0	0	0	0	0	2.8
17315761	0	0	0	0	0	0	0	85	M	1.1	11.8	183	13.2	21	1.8	175	140	30	1	95	1	136	40	1	340	60	1	0	6	5	0	1	0	1	0	0	0	1	0	1	0.9
17889509	0	0	0	0	0	0	0	43	F	1.4	6.9	175	19.4	7	0.6	136	137	23	1	95	1	136	40	1	340	48	1	0	14	4	0	0	1	1	0	0	0	0	0	0	1.5
18480730	0	0	0	0	0	0	0	36	F	4.2	8.5	187	10.2	12	0.7	224	143	23	1	95	1	136	40	1	340	46	1	0	8	8	1	0	1	1	0	0	0	0	0	1	1.9
18731978	0	0	0	0	0	0	0	60	F	0.8	9.2	61	11.2	18	0.5	153	146	26	1	95	1	136	40	1	340	46	1	0	14	5	0	0	1	1	0	0	0	0	0	0	1.3
19055978	0	0	0	0	0	0	0	83	M	1.1	10.6	150	22.3	17	1.4	129	138	31	1	95	1	136	40	1	340	35	1	0	15	2	1	0	0	1	0	0	0	0	0	0	2.6
19751506	0	0	0	0	0	0	0	82	M	1.2	11.1	113	12.4	23	1	99	141	29	1	95	1	136	40	1	340	51	1	0	14	7	0	1	1	1	0	0	0	0	0	0	3.2
19858968	1	0	0	0	0	0	0	69	M	1.7	13	237	9.4	21	1.5	221	140	33	1	95	1	136	40	1	340	30	1	0	14	6	0	1	0	1	0	0	0	0	0	0	1.1
19949293	0	0	0	0	0	0	0	76	F	4.3	8.5	142	18.8	16	1	87	138	21	1	95	1	136	40	1	340	34	1	0	7	5	0	0	0	1	0	0	0	0	0	0	1.1
10512732	0	1	0	0	0	1	0	69	M	2.1	10	113	11	14	0.6	166	137	28	1	95	1	136	40	1	340	45	0	0	15	7	0	0	0	0	0	0	0	1	1	0	4.1
14195625	0	0	0	0	0	0	0	59	M	2.3	11.6	243	10.1	13	0.8	118	134	29	1	95	1	136	40	1	340	46	0	0	15	2	1	0	1	1	0	0	0	0	0	1	1.3
14917954	0	0	0	0	0	0	0	86	M	4.1	9.4	110	25.2	17	1.1	142	136	27	1	95	1	136	40	1	340	44	0	0	15	2	1	0	1	1	0	0	0	0	0	0	2
17752642	0	0	0	0	0	0	0	22	M	3.5	10	108	25.7	15	0.8	116	141	30	1	95	1	136	40	1	340	47	0	0	15	3	1	0	1	1	0	0	0	0	0	0	1.3
18232489	0	0	0	1	0	0	0	51	F	2.6	8.9	251	8.4	38	1	93	140	28	1	95	1	136	40	1	340	37	0	0	15	3	1	1	0	1	0	1	0	0	0	0	1
18603829	1	0	0	0	0	0	0	71	M	1.3	8.3	88	15.7	22	0.9	111	140	26	1	95	1	136	40	1	340	42	0	0	15	3	0	0	1	1	0	0	0	0	0	0	1.9
19306986	0	0	0	0	0	0	0	45	M	2	15.2	158	17.8	12	1.1	122	135	31	1	95	1	136	40	1	340	42	0	0	15	4	0	1	0	1	0	0	0	0	0	0	1.6
12332999	0	0	0	0	0	0	0	32	M	11.4	8.8	46	22.8	23	2.8	163	145	24.5	1	95	1	118	35	1	340	44	1	0	14	6	1	0	1	1	0	0	0	0	0	0	1.7
11641713	0	0	0	0	0	0	0	58	M	4	6.7	24	7	33	0.9	275	143	27	1	94	1	111	33	1	340	59	1	1	14	3	1	0	0	1	0	0	0	0	0	0	1.5
14369707	0	0	0	0	0	0	0	75	F	17.2	8.7	294	10.1	60	1.6	260	140	24	1	94	1	103	30	1	340	39	1	0	7	3	0	1	1	1	0	0	0	1	1	0	1.2
18906801	0	0	0	0	0	1	0	59	M	2.8	8.8	224	7.8	39	1.5	213	141	23	0	93	0	95	28	1	339.3	45	0	0	15	2	0	0	0	1	0	0	0	0	0	0	0.9
18379244	0	0	0	0	0	0	0	74	F	1	9.3	73	21.3	27	1.1	115	142	48	1	99	1	339	100	1	339	31	1	0	10	3	0	0	1	1	0	0	0	0	0	1	1.3
18023302	0	0	0	0	0	0	0	51	M	1.1	11.4	210	19.9	14	0.7	109	141	28	1	97	1	183	54	1	339	44	0	0	15	3	1	0	1	1	0	0	0	0	0	0	1.8
16691318	0	0	0	0	0	1	1	91.4	F	0.2	7.4	204	12.2	14	0.7	142	147	24	1	97	1	174	51	1	339	46	0	1	15	3	0	0	0	0	0	0	0	0	0	0	2.5
17767993	1	0	0	0	0	0	0	64	M	1.2	12.9	202	10.4	15	0.9	214	136	21	1	95	1	137	40	1	339	52	1	0	14	3	0	0	1	1	0	1	0	0	0	0	1.4
13354079	0	1	0	0	0	1	1	72	F	6.8	10.2	208	9.3	20	0.6	240	139	31	1	94	1	108	32	1	339	49	1	0	6	13	1	1	1	1	0	0	0	0	0	0	2.9
14691000	0	0	0	0	0	0	0	47	M	1	11	94	14.6	24	1	95	142	24	1	98	1	203	60	1	338.3	41	1	0	9	10	0	0	0	1	0	0	0	0	0	1	0.7
12513536	0	0	0	0	0	0	0	75	M	17	12.1	252	13.6	40	1.5	153	143	30	1	97	1	169	50	1	338	32	1	0	10	4	0	0	0	0	0	0	0	0	0	0	0.9
14174018	0	0	0	0	0	0	0	82	M	5.4	7.7	82	5.9	18	1	93	150	25	1	97	1	169	50	1	338	40	1	0	8	3	0	0	0	1	0	0	0	0	1	0	1.1
17327851	0	0	0	0	0	0	0	65	M	1.8	7.7	327	13.6	12	1	137	141	40	1	97	1	169	50	1	338	40	1	0	10	3	0	0	1	1	0	1	0	0	0	1	2
18748429	0	0	0	0	0	0	0	72	M	1.2	9.7	139	22.1	13	0.9	123	138	25	1	97	1	169	50	1	338	42	1	0	10	2	0	0	0	0	0	0	0	0	0	0	3.3
11513256	0	0	0	0	0	0	0	50	M	1.2	10.8	143	16.7	14	0.9	145	140	24	1	97	1	169	50	1	338	42	0	0	15	6	0	1	1	1	0	0	0	0	0	0	2.3
14291842	0	0	0	0	0	0	1	74	F	3.2	6.8	164	9	30	1.1	93	145	28	1	97	1	169	50	1	338	35	0	0	15	3	0	0	1	1	0	0	0	0	0	0	1.8
14886791	0	0	0	0	0	0	1	63	F	5.2	9	171	8.5	50	5.9	112	135	30	1	97	1	169	50	1	338	44	0	0	15	2	0	1	1	1	0	0	0	0	0	0	2.7
15438407	0	0	0	0	0	0	0	73	M	23.1	10.4	95	9.6	21	1.1	92	143	21	1	97	1	169	50	1	338	46	0	0	15	2	0	0	1	1	0	0	0	0	0	0	3.8
14541060	0	0	0	0	0	1	0	66	M	1	10.3	134	15	21	0.8	92	139	28	1	96	1	148	44	1	338	40	1	0	11	8	0	1	1	1	0	0	0	0	1	0	1.4
10417000	0	0	0	0	0	0	0	73	M	2.3	8.1	99	13.6	20	1.1	222	143	24	1	96	1	139	41	1	338	38	0	0	15	4	1	1	1	1	0	0	0	0	0	0	2.6
12118363	0	0	0	0	0	1	0	71	M	4.5	12.8	100	13.2	29	1.8	493	140	31	1	96	1	138	41	1	338	48	0	0	15	4	0	0	1	1	0	0	0	0	0	0	1.8
17871297	0	0	0	0	0	0	0	54	F	3.9	10.2	167	9.5	30	1.3	137	148	32	1	96	1	137	41	1	338	49	0	0	15	3	1	0	1	1	0	0	0	0	0	0	1.2
19492214	0	0	0	0	0	0	0	79	F	0.7	8.7	62	6.8	16	1.6	145	140	26	1	95	1	128	38	1	338	51	0	0	15	2	0	0	1	1	0	0	0	0	0	0	4.3
16611785	0	0	0	0	0	0	0	67	M	2.3	10.5	227	39.2	22	1.1	136	143	29	1	95	1	123	36	1	338	44	1	0	14	6	1	0	1	1	0	0	0	0	0	0	2.5
13498818	0	0	0	0	0	0	0	66	M	1.2	8.9	93	17.9	13	1.1	105	137	26	0	93	1	100	30	1	338	47	1	0	11	3	0	0	0	1	0	0	0	0	0	0	2.2
10828389	0	0	0	0	0	0	1	39	F	3	8.9	84	18	20	0.7	148	139	20	1	95	1	135	40	1	337.5	44	1	0	8	7	1	1	0	1	0	0	0	1	0	0	2.4
11091124	0	0	0	0	0	0	0	91.4	M	5.3	11.4	134	12.2	46	1.8	158	142	22	1	95	1	135	40	1	337.5	38	1	0	3	5	0	1	0	1	0	0	0	0	0	0	1.1
11352299	0	0	0	0	0	1	1	57	M	2.3	7.4	131	9.7	11	0.6	148	138	21	1	95	1	135	40	1	337.5	51	1	0	7	4	0	0	1	1	0	0	0	0	0	0	1.1
14638724	0	0	0	0	0	0	0	27	M	2	10.5	285	14.5	12	0.5	121	140	24	1	95	1	135	40	1	337.5	45	1	0	14	3	0	0	1	0	0	0	0	0	0	0	1.4
16891929	0	0	0	0	0	0	0	50	M	1.1	10.8	147	21.3	9	0.7	122	137	28	1	95	1	135	40	1	337.5	36	1	0	3	7	1	0	1	1	0	0	0	0	0	0	0.8
18975498	0	0	0	0	0	0	0	27	F	2	8.8	71	23	33	0.7	181	140	33	1	95	1	135	40	1	337.5	44	1	0	8	4	0	0	1	1	0	0	0	0	1	0	0.9
16305398	0	0	0	0	0	0	1	56	F	4.3	8.8	182	15.6	8	0.6	100	141	24	1	95	1	135	40	1	337.5	46	0	0	15	3	0	0	1	1	0	0	0	0	0	0	2.2
11917817	0	0	0	0	0	1	1	66	M	1	7.4	213	12.7	11	1	133	135	29	1	94	1	116	34	1	337.5	50	1	0	10	3	0	0	0	0	0	0	0	0	0	0	1.6
17520318	0	0	0	0	0	0	0	79	F	17.9	8.9	275	26.4	29	1.1	135	139	27	1	94	1	106	31	1	337.1	53	0	1	15	2	0	0	0	0	0	0	0	0	0	0	1.3
16413132	0	0	0	0	0	0	0	65	M	7.9	9.9	190	24.4	16	0.9	193	139	36	1	97	1	175	52	1	337	40	1	0	14	4	0	0	1	1	0	0	0	0	0	0	0.8
13074997	0	0	0	0	0	0	1	75	M	1.2	8	208	16.7	22	1.1	139	139	24	1	97	1	167	50	1	337	48	1	0	14	4	0	0	1	1	0	0	0	0	0	0	1.6
19423953	0	0	0	0	0	0	0	73	M	2.3	8.1	142	18.1	12	0.9	98	141	24	1	97	1	166	49	1	337	53	1	0	3	13	0	1	0	0	0	0	0	0	0	0	0.8
15210956	0	0	0	0	0	0	0	84	M	2.5	12.1	153	16.9	45	2.1	406	141	26	1	98	1	202	60	1	336.7	41	1	1	6	5	1	1	0	0	0	0	0	0	0	0	1.7
11046471	0	0	0	0	0	0	1	69	F	2.4	7.5	64	24.8	12	0.6	116	145	30	1	97	1	170	50	1	336.7	48	1	0	14	2	0	0	1	1	0	0	0	0	0	0	0.8
14443672	0	0	0	0	0	0	0	78	M	10	10	131	9.9	27	0.8	126	140	34	1	94	1	101	30	1	336.7	49	1	0	13	3	0	0	0	1	0	0	0	0	0	0	1.6
14839583	0	0	0	0	0	0	0	70	M	0.9	9.1	136	13.3	17	1.1	100	140	23.5	0	92	0	87	26	1	336.7	49	1	0	14	9	1	1	1	0	0	0	0	1	0	1	1.8
16500235	0	0	0	0	0	0	0	72	F	4	9.2	249	21.9	54	2	106	134	29	1	97	1	168	50	1	336	40	1	0	14	3	0	1	0	0	0	0	0	0	0	0	3.4
16852221	0	0	0	0	0	0	0	91.4	M	7.1	12.7	208	11.8	87	3.5	139	139	25	1	97	1	168	50	1	336	40	1	0	8	5	0	0	1	1	0	0	0	0	0	0	2
18328540	0	0	0	0	0	0	0	68	M	4	10.1	90	13.5	12	0.9	212	137	29	1	97	1	168	50	1	336	55	1	0	14	3	0	0	1	1	0	0	0	0	0	0	1.8
10077305	0	0	0	0	0	0	0	84	F	1.9	9.2	61	13.6	31	1.4	150	143	21	1	97	1	168	50	1	336	47	0	0	15	3	1	0	1	1	0	1	0	0	0	0	0.9
10163947	0	0	0	0	0	1	0	77	M	1.1	8.3	111	20.8	23	0.9	127	142	22	1	97	1	168	50	1	336	36	0	0	15	2	0	0	0	1	0	0	0	0	0	0	1.1
18806889	0	0	0	0	0	0	0	73	F	4.5	7.3	64	22.3	21	1.3	142	145	35	1	97	1	168	50	1	336	49	0	0	15	14	1	1	1	1	0	0	0	0	0	0	2.9
14847272	0	1	0	0	0	0	1	77	M	0.7	4.4	74	10.3	84	6.5	219	147	33	1	96	1	156	46	1	336	50	0	0	15	2	0	0	1	1	0	0	0	0	0	0	3.3
17559258	0	0	0	0	0	0	0	71	M	1.2	9.4	144	10.6	8	0.9	98	143	23	1	96	1	147	44	1	336	41	1	0	14	4	0	0	1	1	0	0	0	1	0	0	2.6
15585692	0	0	0	0	0	0	1	63	M	1.1	8.6	126	13.7	12	0.6	115	140	27	1	96	1	143	43	1	336	47	0	0	15	4	0	0	1	1	0	0	0	0	0	0	1.8
17410169	0	1	1	1	0	1	1	85	F	5	7.4	294	10.7	29	0.9	195	140	27	1	99	1	271	81	1	335	38	0	0	15	2	1	0	1	1	0	0	0	0	0	0	1
12430993	0	0	0	0	0	0	1	86	F	6.6	4.4	53	11.3	24	1	210	142	26	1	97	1	169	50	1	335	42	1	1	14	6	1	0	1	1	0	0	0	0	0	0	3.4
18510105	0	0	0	0	0	1	0	52	M	1.7	9.3	150	22.1	15	0.8	112	145	20	1	96	1	153	46	1	335	42	1	0	3	7	0	0	1	1	0	0	0	0	0	0	3.3
16221385	0	0	0	0	0	0	0	54	M	1.2	10.6	106	7	15	0.9	134	138	21.5	1	96	1	144	43	1	335	40	0	0	15	6	0	1	0	0	0	0	0	0	0	0	1.5
13767643	0	0	0	0	0	0	0	53	M	1.4	9.7	113	16.1	29	1.1	121	135	22	1	95	1	134	40	1	335	34	1	0	3	5	0	0	1	1	0	0	0	0	0	0	1.3
14437501	0	0	0	0	0	1	0	78	F	2.2	10	146	9.8	19	0.9	123	141	22	1	95	1	134	40	1	335	42	1	0	4	7	0	1	1	1	0	0	0	0	0	0	1.9
19790155	0	0	0	0	0	0	0	72	M	1.1	10.5	152	11.6	17	0.9	148	142	26	1	95	1	134	40	1	335	44	1	0	14	2	0	0	0	0	0	0	0	0	0	0	2
11965557	0	0	0	0	0	0	0	19	M	0.9	13.9	193	11.9	10	0.8	179	139	31	1	95	1	132	39	1	335	68	0	0	15	3	1	0	0	1	0	0	0	0	0	0	3.5
14607492	0	0	0	0	0	0	0	79	F	3.4	7.6	120	10.4	17	0.5	78	142	29	1	95	1	129	39	1	335	42	1	0	14	5	0	0	1	1	0	0	0	0	0	0	0.8
14857092	0	0	0	0	0	0	0	53	F	3.2	8.5	85	12.6	7	0.6	133	142	26	1	95	1	119	36	1	335	82	1	0	14	5	0	1	0	1	0	0	0	0	1	0	0.7
15167247	0	0	0	1	0	1	0	75	M	1.6	9.5	65	5.4	15	1	260	139	24	0	93	0	89	27	1	335	45	1	0	3	5	0	0	0	1	0	1	0	0	0	0	2
11040759	0	0	0	1	0	0	0	69	M	5.5	10.8	381	25.4	22	1	66	145	22	1	95	1	117	35	1	334.3	38	1	0	13	2	0	0	0	0	0	0	0	0	0	0	1.1
12752565	0	0	0	1	0	1	0	86	M	4.6	7.3	209	15.4	86	6	157	140	28	1	95	1	117	35	1	334.3	47	1	1	14	4	0	0	1	1	0	0	0	0	0	0	2
15248866	0	0	0	0	0	0	0	58	F	15.5	7.9	154	19.9	6	0.6	217	121	24	1	95	1	117	35	1	334.3	42	1	0	14	3	0	0	1	1	0	0	0	0	0	0	1
16846262	0	0	0	0	0	0	0	50	M	15.6	9.6	56	9.9	14	0.5	132	139	27	1	95	1	117	35	1	334.3	41	1	0	3	9	0	0	1	1	0	0	0	0	0	0	1.2
15731682	1	0	0	0	0	1	0	67	F	0.8	10.1	214	25	65	8.5	86	132	17	1	98	1	220	66	1	334	41	1	0	3	7	0	0	1	0	0	1	0	0	0	0	1
15084467	0	0	0	0	0	0	0	77	F	1	8.9	118	12.3	13	0.6	106	136	28	1	97	1	180	54	1	334	38	0	0	15	5	0	1	1	1	0	0	0	0	1	0	2.9
17739472	0	0	0	0	0	0	0	72	M	8.7	10.3	74	9.9	18	1.1	119	138	21	1	97	1	175	52	1	334	43	1	0	3	5	1	0	1	1	1	0	0	0	0	0	2.8
12819528	0	0	0	0	0	0	0	82	M	4.2	8.6	212	14.8	13	0.9	160	132	28	1	97	1	167	50	1	334	43	1	0	11	3	0	0	1	1	0	0	0	0	0	0	2.9
12926955	0	0	0	0	0	0	0	91.4	M	0.6	6.1	241	11.3	36	1.5	130	142	17	1	97	1	167	50	1	334	43	1	0	8	5	0	1	1	1	0	0	0	0	1	0	1.07
17100600	0	0	0	0	0	0	0	74	M	1.3	9.9	129	19.1	20	1.2	112	138	24	1	97	1	167	50	1	334	48	1	0	14	4	1	0	0	1	0	0	0	0	0	0	1.2
16514571	0	0	0	0	0	0	0	78	F	14.5	6.7	86	10.9	11	1.1	194	145	22	1	97	1	167	50	1	334	42	0	0	15	3	0	1	1	1	0	0	0	0	0	0	1.5
15803890	1	1	1	0	0	1	1	77	M	8.3	9.3	193	25.9	28	1.5	183	136	31	1	96	1	158	47	1	334	40	0	0	15	4	0	0	1	1	0	1	0	0	0	0	2.5
15517256	0	0	0	1	0	1	0	86	M	2.2	8.9	147	12.3	31	1.1	149	145	25	1	96	1	147	44	1	334	42	1	0	14	4	1	1	0	0	0	0	0	0	1	0	1.8
14764494	0	0	0	1	0	0	0	72	F	2	9.2	102	8	20	0.9	103	144	26	1	96	1	144	43	1	334	40	1	0	14	4	0	0	1	1	0	0	0	0	0	0	2.7
17176117	0	0	0	0	0	0	0	63	M	10	8	126	26.7	18	0.9	128	137	28	1	96	1	139	42	1	334	42	0	0	15	4	1	1	1	1	0	0	0	0	0	0	1.9
11798821	0	0	0	0	0	0	0	84	M	1.4	7.1	106	19	31	1.2	121	140	25	0	92	0	88	26	1	334	45	0	0	15	5	1	1	1	1	0	0	0	0	1	0	1.4
12258456	0	0	0	0	0	0	0	49	M	0.9	11.3	92	7	5	0.6	121	131	18	0	93	1	100	30	1	333.3	40	0	0	15	2	0	0	0	1	0	1	0	0	0	1	2.3
16679373	0	0	0	0	0	0	0	33	F	2	9.3	261	12.9	17	0.7	137	139	26	1	97	1	186	56	1	333	40	1	0	13	8	0	1	1	1	0	0	0	0	0	0	2.5
11409316	0	0	0	0	1	1	1	59	M	1.1	11	134	11.9	11	0.9	102	138	17	1	96	1	154	46	1	333	53	1	0	14	3	0	0	1	0	0	0	0	0	0	0	1.6
17603642	0	0	0	0	0	0	0	75	M	1.3	9.2	124	11.3	15	0.7	113	132	20	1	94	1	111	33	1	333	45	0	0	15	2	0	0	1	1	0	0	0	0	0	0	2.4
11338933	1	0	0	0	0	1	0	84	M	7.2	10.8	175	8.8	13	1.2	155	141	27	1	95	1	133	40	1	332.5	40	1	0	4	6	0	1	1	1	0	0	0	0	0	0	1.3
11430513	0	0	0	0	0	0	1	78	M	2.7	12.4	203	7.8	22	1.1	138	143	34	1	95	1	133	40	1	332.5	56	1	0	3	10	1	0	1	1	0	0	0	0	0	0	2.1
12974186	0	0	0	0	0	0	0	51	M	1.3	9.6	195	20.2	14	1	152	140	38	1	95	1	133	40	1	332.5	46	1	0	14	3	0	0	0	1	0	0	0	0	0	0	1
13210124	0	0	0	0	0	0	0	82	F	3.5	9.4	147	14.6	27	1.3	208	140	29	1	95	1	133	40	1	332.5	45	1	0	14	2	0	0	1	1	0	0	0	0	0	0	1.1
13398363	0	0	0	0	0	0	1	65	M	1.2	8.7	77	11.9	13	0.8	118	138	23	1	95	1	133	40	1	332.5	48	1	0	13	3	0	1	0	1	0	0	0	0	0	0	0.9
13413546	0	0	0	0	0	0	0	73	M	1.4	9.3	90	12.6	23	0.8	111	141	23	1	95	1	133	40	1	332.5	36	1	0	14	2	1	0	0	1	0	0	0	0	0	0	3.2
14612907	0	0	0	0	0	0	0	80	M	4.1	8	132	17.4	28	1.8	134	137	21	1	95	1	133	40	1	332.5	42	1	0	14	2	0	0	0	1	0	0	0	0	1	0	1.1
15566987	0	0	0	0	0	0	0	83	M	3	9.7	246	9.3	17	1.4	119	138	24	1	95	1	133	40	1	332.5	52	1	0	10	6	0	1	1	1	0	0	0	0	0	0	0.8
18430445	0	0	0	0	0	0	0	75	F	3.3	7.5	101	11	20	1	94	139	26	1	95	1	133	40	1	332.5	44	1	0	14	2	0	0	0	0	0	0	0	0	0	0	3.2
13129625	0	0	0	0	0	0	0	54	F	1.2	9.5	168	16.6	18	1	123	139	27	1	95	1	133	40	1	332.5	49	0	0	15	2	0	1	0	0	0	0	0	0	0	0	3.1
15371244	0	0	0	0	0	1	0	56	M	1.2	11.6	223	22.6	25	1.2	140	138	25	1	95	1	133	40	1	332.5	45	0	0	15	2	0	0	0	1	0	0	0	0	0	0	3.3
16581746	0	0	0	0	0	0	0	41	M	1.1	9.9	104	11.4	17	0.8	115	138	33	1	95	1	133	40	1	332.5	65	0	0	15	7	0	1	1	1	0	0	0	0	0	0	7.3
19113006	0	0	0	0	0	0	0	67	F	0.9	8.7	110	14.8	26	1	99	135	23	1	95	1	133	40	1	332.5	47	0	0	15	2	0	0	0	1	0	0	0	0	0	0	1.15
10760364	0	0	0	0	0	0	0	80	M	16.2	12.5	228	10.8	23	1.7	106	135	25	1	94	1	110	33	1	332.5	52	0	0	15	5	0	1	0	1	0	0	0	0	0	0	6.3
12667434	0	0	0	0	0	0	0	59	F	15.9	8.6	73	25.2	11	0.8	208	148	25	1	94	1	101	30	1	332.5	47	1	1	13	10	1	1	1	1	0	0	0	0	0	0	1.1
14270003	0	0	0	0	0	0	1	52	F	2.5	9.6	121	11.7	15	0.9	114	138	23	0	93	1	98	29	1	332.5	52	0	0	15	3	1	0	1	1	0	0	0	0	0	0	0.9
19691716	0	0	0	0	0	0	0	88	F	1.2	10	230	12.5	28	1	255	142	22	0	93	1	97	29	1	332.5	47	0	0	15	8	1	1	1	1	0	0	0	0	0	0	2.7
13082514	0	0	0	0	0	0	1	67	M	2.3	10.8	89	17.7	22	1	119	139	23	0	93	0	93	28	1	332.5	54	1	0	14	3	0	0	1	1	0	0	0	0	0	0	2
13621755	0	0	0	0	0	0	0	64	F	6	10.9	188	18.3	19	0.9	163	146	23	1	99	1	332	100	1	332	36	1	0	11	7	1	0	0	1	0	0	0	1	0	0	1.5
15075859	0	0	0	0	0	0	0	73	M	7.4	8.3	128	27.3	20	0.9	127	136	27.5	1	97	1	173	52	1	332	40	1	0	13	3	0	0	0	1	0	0	0	0	0	0	1
16427078	0	0	0	0	0	0	0	89	F	1.5	10	88	10.1	17	0.9	78	144	26	1	97	1	168	51	1	332	46	0	0	15	2	0	0	1	1	0	0	0	0	1	0	2
11022710	0	0	0	0	0	0	0	50	F	3.5	8.4	245	7.5	11	0.8	161	145	25	1	97	1	166	50	1	332	39	1	1	13	2	0	0	1	1	0	0	0	0	0	0	1.2
11647239	0	0	0	0	0	0	0	68	M	1.5	10	124	13.4	13	0.7	130	136	28	1	97	1	166	50	1	332	46	1	0	14	2	0	0	1	1	0	0	0	0	0	0	1.4
16883658	0	0	0	0	0	0	0	44	M	3.1	13	164	8.1	6	0.6	170	141	23.5	1	97	1	166	50	1	332	47	1	0	3	6	0	1	0	1	0	0	0	0	0	0	1.9
11958270	0	0	0	0	0	0	0	77	M	2.4	8	83	10.5	14	1	125	135	26	1	97	1	166	50	1	332	51	0	0	15	3	1	0	1	1	0	0	0	0	0	0	2.4
15135231	0	0	0	0	0	0	1	79	F	2.1	5.8	101	15.1	24	1.5	167	139	29	1	97	1	166	50	1	332	42	0	0	15	4	0	0	1	1	0	0	0	0	0	0	2.3
15231987	1	0	0	0	0	1	0	81	F	2.1	9	108	17	12	0.6	110	136	23	1	97	1	166	50	1	332	41	0	0	15	3	0	0	1	1	0	0	0	0	0	0	1.9
16282136	0	0	0	0	0	0	0	64	M	3.1	9.4	105	13.7	16	1	177	139	28	1	96	1	145	44	1	332	45	1	0	13	2	0	0	0	0	0	0	0	0	0	0	3.4
12497562	0	0	0	0	0	1	1	76	F	1.5	7.6	414	15.6	15	0.9	116	141	22	0	92	0	86	26	1	332	78	1	0	8	13	0	1	1	1	0	0	0	0	0	0	1.2
16193159	0	0	0	0	0	1	0	60	M	1.5	10.8	145	18.4	17	1	95	137	31	0	92	0	83	25	1	332	53	1	0	14	4	1	1	1	1	0	0	0	0	0	0	1.2
16307132	0	0	0	0	0	0	0	47	F	0.9	8.8	136	9.2	9	0.7	179	141	25	1	98	1	199	60	1	331.7	39	1	0	11	3	1	0	0	1	0	0	0	0	0	0	3.2
15021205	1	1	0	0	0	1	0	77	M	1.3	10.8	279	7.1	6	0.6	233	135	25	1	94	1	116	35	1	331.4	41	1	0	9	4	0	0	0	1	0	0	0	0	0	0	1.2
18944791	0	0	0	0	0	0	0	21	M	6.9	14.1	96	9.5	19	1.2	156	144	24	1	97	1	187	56	1	331	41	1	0	3	7	1	0	1	1	0	0	0	0	0	0	2.2
16813112	0	0	0	0	0	0	0	80	M	1	7.2	101	24.6	23	1.2	111	143	20	1	96	1	143	43	1	331	44	1	0	14	2	0	0	1	1	0	0	0	0	0	0	2.7
17033783	0	0	0	0	0	0	0	60	M	8.5	13	216	15.1	18	1.1	107	141	28	1	99	1	330	50	1	330	39	0	1	15	2	0	0	0	0	0	0	0	0	0	0	0.8
17816525	0	0	0	0	0	0	0	67	F	2.8	5.9	130	22.9	41	1.3	135	145	48	1	98	1	198	60	1	330	52	1	0	3	6	1	0	1	1	0	0	0	0	0	0	1.5
11758844	0	0	0	0	0	0	0	61	M	1.3	10.2	131	13.5	17	1.1	163	138	23	1	97	1	165	50	1	330	37	1	0	13	5	1	1	0	1	0	0	0	0	1	0	1.6
14377545	0	0	0	0	0	0	0	88	M	1.9	8.5	146	17.7	16	0.9	123	137	27	1	97	1	165	50	1	330	47	1	0	3	5	0	0	1	1	0	0	0	0	0	0	1.2
16815189	0	0	0	0	0	0	1	55	F	14.5	8.1	133	11	12	1	172	150	26	1	97	1	165	50	1	330	53	0	0	15	5	0	1	1	1	0	0	0	0	0	0	1.5
17360908	0	0	0	0	0	0	0	67	F	2.8	7.2	554	12.5	16	0.4	119	139	23	1	97	1	165	50	1	330	39	0	0	15	4	0	1	1	1	0	0	0	0	0	0	2
17641873	0	0	0	0	0	0	0	81	M	3.2	9.2	103	18.5	28	1.3	154	141	22	1	97	1	165	50	1	330	37	0	0	15	10	1	1	1	1	0	0	0	0	0	1	7.3
17721649	1	0	0	0	0	0	0	56	M	6.6	0	0	0	141	17.6	87	144	28	1	97	1	165	50	1	330	38	0	0	15	4	1	0	0	1	0	1	0	0	0	0	1.5
13896766	0	0	0	0	0	0	0	91.4	F	3.2	10.8	167	21.9	27	1.8	112	142	25	1	97	1	161	49	1	330	48	1	0	10	5	0	1	1	1	0	0	0	0	0	0	1
16680020	0	0	0	0	0	0	0	72	M	1.3	11.6	179	17.8	22	1.1	128	142	24	1	96	1	150	45	1	330	79	1	0	3	8	1	1	1	1	0	0	0	0	0	0	1.5
12520549	0	0	0	0	0	0	0	71	M	20.4	9.1	82	19.6	15	0.8	98	141	20.5	1	96	1	142	43	1	330	42	1	0	13	6	0	1	0	1	0	0	0	0	0	1	1.7
18512503	0	0	0	0	0	0	0	56	M	1.2	9.1	83	18.2	18	1.1	65	143	23	1	96	1	139	42	1	330	34	1	0	9	10	0	1	1	1	0	0	0	0	1	0	5.5
16803762	0	0	0	0	0	0	0	46	F	2.1	7.9	135	17.5	8	0.6	133	138	28	1	95	1	132	40	1	330	41	1	0	14	10	0	1	1	1	0	0	0	0	0	0	1.7
18200453	0	0	0	0	0	0	0	83	F	1.2	8	102	18	30	1.2	147	138	24	1	95	1	132	40	1	330	69	1	0	13	4	1	0	1	0	0	0	0	0	0	0	2.6
18977521	0	0	0	0	0	0	0	76	M	3.5	7.3	153	43.6	27	1.3	298	146	20	1	95	1	132	40	1	330	40	1	0	3	6	0	0	1	1	0	0	0	0	0	0	3.8
19845148	1	1	0	0	1	1	0	68	F	1.9	8.1	473	19.8	29	1.4	83	140	28	1	95	1	132	40	1	330	52	1	0	13	7	1	0	1	1	0	0	0	0	0	0	2
11499205	0	0	0	0	0	0	0	80	M	9.7	11.8	241	17.7	17	1	197	136	26	1	95	1	132	40	1	330	49	0	1	15	2	1	0	1	1	0	0	0	0	0	0	2.7
13425764	0	0	0	0	0	0	0	77	F	7	7.1	140	11.4	33	1.5	200	137	29	1	95	1	132	40	1	330	32	0	0	15	2	0	1	1	1	0	0	0	1	0	0	2
15936884	0	0	0	0	0	0	0	80	M	2	8.8	187	31.8	22	1.1	104	139	27	1	95	1	132	40	1	330	51	0	0	15	2	0	0	1	1	0	0	0	0	0	0	1.6
16903842	0	0	0	0	0	0	1	79	M	1.1	9.1	81	18.9	14	0.8	77	135	21	1	95	1	132	40	1	330	47	0	0	15	7	0	1	1	1	0	0	0	0	1	1	1.7
19149169	0	0	0	0	0	0	0	55	M	1.1	10	119	15.3	12	0.7	104	138	33	1	95	1	132	40	1	330	43	0	0	15	6	0	0	1	1	0	0	0	0	0	0	1.8
18008257	0	0	0	0	0	0	0	52	M	1.3	10.5	188	18.4	13	0.9	104	139	32	1	95	1	127	38	1	330	54	1	0	8	2	0	0	0	1	0	0	0	1	0	1	0.9
19612066	0	0	0	0	0	0	0	50	F	3	10.7	94	10.4	14	0.9	186	144	34	1	94	1	116	35	1	330	41	1	0	13	6	1	1	0	1	0	0	0	0	0	0	1.1
14732063	0	0	0	0	0	0	0	66	F	1.4	8.4	118	14.5	16	0.6	108	142	30	1	94	1	109	33	1	330	41	1	0	3	7	1	0	1	1	0	0	0	0	0	0	1.1
11918150	0	0	0	0	0	0	0	68	F	11.4	10.2	118	11.8	16	0.6	115	136	29	1	94	1	108	33	1	330	38	1	1	9	4	0	0	1	1	0	0	0	0	0	1	1.3
19356726	0	0	0	0	0	0	0	67	F	2.4	8	135	12	52	4.5	148	138	28	1	94	1	102	31	1	330	56	1	0	11	2	0	0	1	1	0	0	0	0	0	0	1.3
12709995	0	0	0	0	0	1	0	82	F	3.2	8.2	91	14.2	9	0.6	133	141	24	0	93	1	99	30	1	330	39	1	0	10	2	0	0	1	1	0	0	0	0	0	0	2.4
15189792	0	0	0	0	0	0	0	85	F	2.4	7.9	173	12.5	18	0.6	226	143	23	0	93	1	99	30	1	330	45	1	0	14	6	1	0	1	1	0	0	0	0	0	0	1
18994071	0	0	0	0	0	0	0	87	F	2.3	8.7	133	10.9	22	0.9	114	143	20	0	93	1	99	30	1	330	27	1	0	3	6	1	1	1	1	0	0	0	0	0	0	1.1
12685887	0	0	0	0	0	0	1	66	M	4.2	7.8	79	13.6	20	1.2	104	142	23	0	92	0	85	26	1	330	62	1	0	14	6	0	1	1	1	0	0	0	0	0	0	1
15461192	0	0	0	0	0	0	1	69	F	3.9	12.2	204	20.9	45	1.6	209	143	30	1	98	1	197	60	1	329	48	0	1	15	3	0	0	1	1	0	0	0	0	0	0	0.7
11955047	0	0	0	0	0	0	0	57	M	1.1	9.3	129	18.8	16	1	102	140	25	1	97	1	175	53	1	329	45	0	0	15	4	0	0	0	1	0	0	0	0	0	0	1.1
11614248	0	0	0	0	0	0	0	77	M	2.3	8.9	202	18.2	11	0.8	154	137	24	1	96	1	142	43	1	329	44	0	0	15	2	0	0	1	1	0	0	0	0	0	0	1.3
15786586	0	0	0	0	0	0	0	64	M	3.1	7.2	104	23.4	9	0.8	125	135	35	1	99	1	263	80	1	328.8	32	1	0	11	8	1	1	1	0	0	0	0	0	0	0	4.1
13045799	0	0	0	0	0	1	1	46	M	1.5	9.8	107	8.6	11	0.8	163	137	22	1	94	1	115	35	1	328.6	61	1	0	14	5	0	0	1	1	0	0	0	0	0	0	0.8
19134548	0	0	0	0	0	0	0	71	M	2.3	6.8	129	11.9	21	1.8	104	144	23	1	94	1	115	35	1	328.6	50	0	0	15	2	1	1	0	0	0	0	0	0	0	0	1
17828566	0	0	0	0	0	0	0	71	M	3.5	16.1	86	8.9	22	0.9	265	139	28	0	91	0	79	24	1	328.6	39	1	0	4	8	1	1	1	1	0	0	0	0	0	0	2.1
12260640	0	0	0	0	1	1	1	55	F	0.2	10.6	50	9.6	12	0.8	145	145	22	1	98	1	197	60	1	328.3	45	1	0	3	9	0	0	0	1	0	0	1	0	0	0	1.1
16827838	1	1	1	0	0	0	1	77	F	2.9	8.8	62	32.7	54	3.6	265	138	34	1	97	1	175	53	1	328	44	0	1	15	3	0	0	1	1	0	0	0	0	0	0	1.5
12983159	0	0	0	0	0	0	0	83	M	1.3	7.5	83	8.2	36	1.4	98	138	27	1	97	1	164	50	1	328	35	1	0	8	13	1	1	1	1	0	0	0	0	0	0	1.8
16509155	0	0	0	0	0	1	0	51	F	0.8	9.7	283	25.1	27	1.3	581	139	16	1	97	1	164	50	1	328	45	1	0	9	4	0	0	0	1	0	0	0	0	0	0	1.1
16790435	0	0	0	0	0	1	0	81	F	2	4.2	46	11.5	12	0.6	123	141	19	1	97	1	164	50	1	328	40	1	0	13	3	1	0	0	1	0	0	0	0	0	0	2.8
15521468	1	1	0	1	0	1	0	50	F	6.4	5.5	425	24.9	85	4	183	133	28.5	1	97	1	164	50	1	328	41	0	0	15	2	1	1	0	0	0	1	0	0	0	0	1
16805532	0	0	0	0	0	0	1	79	M	2.1	10.6	204	17.2	30	1.1	162	141	28	1	97	1	164	50	1	328	45	0	0	15	2	0	0	1	1	0	0	0	0	1	0	2.1
19714547	0	0	0	0	0	0	0	37	M	1	7.6	125	20.2	69	8.1	205	144	23	1	97	1	164	50	1	328	51	0	0	15	2	0	0	1	1	0	1	0	0	0	0	2.2
17236025	0	1	0	0	0	0	0	52	F	9	9.8	258	9.7	8	0.5	104	137	35	1	96	1	150	46	1	328	43	1	0	13	4	0	1	1	1	0	0	0	0	0	1	2.7
17837340	0	0	0	0	0	0	0	72	M	1.4	10.4	93	15.1	16	1	121	138	26	1	96	1	144	44	1	328	40	1	0	12	4	0	1	0	1	0	0	0	0	0	0	2.5
13053623	0	0	0	0	0	0	0	45	M	5	10.8	254	24.9	29	2.2	434	144	45	1	100	1	135	22	1	328	34	0	1	15	5	1	0	0	0	0	0	0	1	0	1	5.1
18549646	0	0	0	0	0	0	0	68	F	7.3	7.3	127	26.8	25	0.8	118	138	30	1	95	1	135	41	1	328	53	0	0	15	4	0	1	0	0	0	0	0	0	0	0	1.3
11582966	0	0	0	0	0	0	0	87	F	4	7.4	90	14	22	1.1	126	142	24	1	94	1	104	32	1	328	50	0	0	15	2	0	1	0	0	0	0	0	0	0	0	0.9
10872056	0	0	0	0	0	0	1	70	M	1.2	10.8	153	9.7	13	0.8	118	138	22	1	95	1	131	40	1	327.5	43	1	0	9	10	0	0	1	1	0	0	0	0	0	1	1.3
11120430	0	0	0	1	1	0	0	60	M	6.1	8.5	424	7.5	27	5.7	72	139	34	1	95	1	131	40	1	327.5	51	1	0	14	3	0	1	0	1	0	0	0	0	0	0	1.9
11129230	0	0	0	0	0	0	0	84	M	1.8	8.2	75	14.2	13	0.8	143	140	26	1	95	1	131	40	1	327.5	37	1	0	9	6	0	0	1	1	0	0	0	0	0	1	1.8
13623777	0	0	0	0	0	0	0	66	F	1.2	10.4	114	7.5	4	0.4	118	139	21	1	95	1	131	40	1	327.5	23	1	0	14	9	0	1	0	0	0	0	0	0	0	1	3.4
13883230	0	0	0	0	0	0	0	73	M	2.1	9.6	146	7.2	16	1	131	138	30	1	95	1	131	40	1	327.5	76	1	0	10	7	0	1	0	1	0	0	0	1	0	1	0.6
15035666	1	0	0	0	0	0	0	75	F	17	9.4	276	15.6	45	2	276	138	25	1	95	1	131	40	1	327.5	41	1	0	14	3	0	0	1	1	0	1	0	0	0	0	2
15183566	0	0	0	0	0	0	0	62	M	0.6	9.6	202	24	71	3	126	131	21	1	95	1	131	40	1	327.5	44	1	0	3	7	0	0	1	1	0	0	0	0	0	0	2.9
19950146	0	0	0	0	0	0	0	59	M	2.1	7.3	427	18.8	17	0.9	133	131	25	1	95	1	131	40	1	327.5	37	1	0	6	13	1	1	0	0	0	0	0	0	0	0	5.7
10029291	0	0	0	0	0	0	0	50	F	12.8	12	123	20.3	34	2.4	358	158	36	1	95	1	131	40	1	327.5	47	0	0	15	2	0	0	0	1	0	0	0	0	0	0	2.2
10791581	0	0	0	0	0	0	0	65	M	4.3	8.2	210	12	14	0.6	120	141	29	1	95	1	131	40	1	327.5	57	0	0	15	11	0	1	0	0	0	0	0	0	1	0	1.3
13488065	0	0	0	0	0	0	0	62	M	0.8	8.6	60	13.4	15	0.8	107	139	21	1	95	1	131	40	1	327.5	45	0	0	15	2	0	1	1	1	0	0	0	0	0	0	1.9
14301202	0	0	0	0	0	0	0	66	M	1.2	8.1	148	27.3	27	0.9	155	135	21	1	95	1	127	39	1	327.5	71	1	0	14	6	1	0	0	0	0	0	0	0	0	0	1.3
18397790	0	0	0	0	0	0	0	68	M	3.2	9.3	119	13.8	13	0.9	145	143	26	1	95	1	125	38	1	327	43	0	0	15	3	1	1	1	1	0	0	0	0	0	0	5
12798053	0	0	0	0	0	0	0	79	M	1.3	7.7	151	17	19	1.2	138	138	23	0	93	1	98	30	1	326.7	42	1	0	14	3	0	1	0	1	0	0	0	1	0	1	0.8
14517129	0	0	0	0	0	0	0	72	M	1.5	9.5	217	22.9	15	0.9	110	140	27	0	93	1	98	30	1	326.7	71	1	0	14	4	1	0	0	0	0	0	0	0	1	0	1.9
15589673	0	0	0	0	0	0	1	83	F	36.6	7.8	312	25.4	77	1.4	178	141	21	0	93	1	98	30	1	326.7	45	0	1	15	4	0	0	1	1	0	0	0	0	0	0	2.8
12069807	0	0	0	0	0	0	1	54	M	1.3	10.6	215	10.6	22	0.8	137	141	20	1	97	1	172	53	1	326	45	1	0	4	6	0	0	0	1	0	0	0	0	0	0	1.9
11179902	0	0	0	0	0	0	1	54	M	9.2	7.8	136	15.5	7	0.8	114	140	24	1	97	1	163	50	1	326	72	1	0	3	7	0	0	1	1	0	0	0	0	0	0	0.8
14858066	0	0	0	0	0	0	0	43	M	11.4	7.5	223	61.8	36	2.1	137	142	41	1	97	1	163	50	1	326	55	1	0	11	4	0	0	1	1	0	0	0	0	0	0	1.4
19569420	0	0	0	0	0	0	0	91.4	M	5.8	7.7	194	19.3	53	2.6	162	142	35	1	97	1	163	50	1	326	47	1	0	14	4	0	0	1	1	0	0	0	0	0	0	2
10655111	0	0	0	0	0	0	0	49	F	25.7	13.4	111	12.4	16	1.1	233	149	27	1	97	1	163	50	1	326	37	0	0	15	12	1	1	0	1	0	0	0	1	1	0	1.9
13767928	0	0	0	0	0	0	0	68	M	2.6	9.4	62	23.1	24	1	117	144	28	1	97	1	163	50	1	326	42	0	0	15	2	0	0	1	1	0	0	0	0	0	0	2.5
15057293	0	0	0	0	0	0	0	77	M	1.2	8.2	109	10.5	15	0.8	96	142	30	1	96	1	153	47	1	326	51	1	0	7	6	0	1	0	1	0	0	0	0	0	0	1.3
16588558	0	0	0	0	0	0	0	67	F	2.6	10.5	102	18.3	19	0.5	240	138	27	0	92	0	82	25	1	326	48	1	0	14	5	0	1	1	1	0	0	0	0	0	0	2.2
15451693	0	0	0	0	0	1	0	69	M	1	11.3	344	9.3	17	0.8	132	142	19	1	94	1	106	33	1	325.7	49	0	0	15	5	1	0	1	1	0	0	0	0	0	0	3.2
12949905	0	0	0	0	0	1	1	62	M	1.3	9.6	100	24.3	16	1.1	107	141	33	1	97	1	163	50	1	325	42	1	0	14	3	0	0	1	1	0	0	0	0	1	0	1.3
10626160	0	0	0	0	0	0	1	66	M	1.3	10.1	161	10.7	16	0.8	157	134	26	1	95	1	130	40	1	325	43	1	0	11	3	0	0	0	1	0	0	0	0	0	0	1.6
11841331	0	0	0	0	0	1	0	70	M	1.2	9.7	141	9.6	15	1	118	138	26	1	95	1	130	40	1	325	45	1	0	14	5	0	0	1	1	0	0	0	1	1	1	1.6
12101596	0	0	0	0	0	0	0	70	M	6.5	10.1	130	11.3	15	0.9	125	140	28	1	95	1	130	40	1	325	39	1	0	14	4	0	1	0	1	0	0	0	0	0	0	0.8
12703812	0	0	0	0	0	0	0	55	F	0.9	9.5	125	6.6	15	0.4	96	146	20.5	1	95	1	130	40	1	325	46	1	0	14	6	0	0	1	1	0	0	0	0	0	0	2
16102649	1	0	0	0	0	0	0	61	F	2.3	8.3	131	9.7	9	0.5	129	139	23	1	95	1	130	40	1	325	45	1	0	3	5	0	0	1	1	0	0	0	0	0	0	1.4
17363280	0	0	0	0	0	0	0	23	M	1.3	13.4	267	15.3	12	1	248	142	23	1	95	1	130	40	1	325	39	1	0	3	7	0	0	1	1	0	0	0	0	0	0	2
17601166	0	1	1	0	1	1	0	57	M	12.8	7	100	21.3	24	0.9	277	137	28	1	95	1	130	40	1	325	44	0	0	15	8	1	1	1	1	0	0	0	1	0	0	1.8
11671075	0	1	0	0	0	1	1	64	M	0.8	8.5	493	12.2	10	1.7	157	144	34	1	95	1	117	36	1	325	25	1	0	13	4	0	0	1	1	0	0	0	0	1	0	1.6
12108578	0	0	0	0	0	0	0	50	F	19.3	7	34	4.6	21	1.4	115	132	43	1	94	1	102	31	1	325	41	0	0	15	5	0	1	0	0	0	0	0	0	0	0	2.5
10141173	0	0	0	0	0	0	0	71	F	5.3	7.9	119	16	11	0.7	103	135	28.5	0	93	0	94	29	1	325	45	0	0	15	3	1	1	1	1	0	0	0	0	0	0	1.7
15690862	0	0	0	0	0	1	0	75	F	1.4	8	151	13	10	0.8	135	140	22	0	91	0	77	24	1	325	48	1	0	10	3	0	0	1	1	0	0	0	0	0	0	0.6
17414299	0	0	0	0	0	0	0	57	F	20.1	10.2	176	17.3	13	0.6	124	143	25	1	99	1	324	100	1	324	50	1	0	14	4	1	1	0	1	0	0	0	0	0	0	1.2
15875354	0	0	0	0	0	1	0	61	M	2.4	9.2	139	14.4	13	0.9	84	142	27	1	97	1	175	54	1	324	40	1	0	14	8	0	1	0	0	0	0	0	0	0	0	1.8
14251286	0	0	0	0	0	0	0	66	F	4.2	7.7	94	12.2	12	0.7	98	137	29	1	97	1	172	53	1	324	41	1	0	3	12	1	1	0	1	0	0	0	0	0	1	3.5
12027666	0	0	0	0	0	0	1	82	F	2.9	7.4	70	9	44	1.3	89	139	20	1	97	1	171	53	1	324	48	1	0	12	4	1	1	0	1	0	0	0	0	0	1	0.8
11087034	0	0	0	0	0	0	1	70	M	4	9.6	118	17.5	38	1.8	617	139	26	1	97	1	162	50	1	324	39	1	0	14	11	1	1	1	1	0	0	0	0	0	0	1.9
16346901	0	0	0	0	0	0	0	67	M	1.1	9.9	140	18.6	27	1.3	128	140	29	1	97	1	162	50	1	324	40	1	0	10	4	1	0	0	1	0	0	0	0	0	0	0.8
19674107	0	0	0	0	0	0	0	85	M	1.5	7.3	54	12.6	10	0.8	170	143	30	1	96	1	155	48	1	324	40	1	0	14	3	0	0	1	1	0	0	0	0	0	0	1.6
19348626	0	0	0	0	0	0	0	73	M	1.3	9	94	9.2	13	0.8	140	141	21	1	96	1	147	45	1	324	59	1	0	14	3	0	0	1	1	0	0	0	0	0	0	3.4
11298846	0	0	0	0	0	0	0	56	M	1.2	10.4	104	22	16	0.8	93	137	26	1	96	1	147	45	1	324	41	0	0	15	5	0	1	1	1	0	0	0	0	0	0	3.1
10656058	0	0	0	0	0	0	1	73	M	1.1	8.3	118	17.8	18	0.7	94	138	23	1	96	1	144	44	1	324	57	1	0	3	6	0	0	1	1	0	0	0	0	0	0	1.2
14076109	0	0	0	0	0	0	1	83	F	1.6	7.5	80	9.7	16	0.5	95	141	27	1	96	1	144	44	1	324	49	0	0	15	3	1	0	1	1	0	0	0	0	0	0	2.4
18700699	0	0	0	0	0	0	0	68	M	1.8	10	48	7.9	62	1.8	254	136	18	1	96	1	141	44	1	324	56	0	0	15	2	0	0	1	1	0	0	0	0	0	0	1.5
11705703	0	0	0	0	0	0	1	60	M	3	11.2	107	17.9	18	1.2	199	142	33	0	93	1	97	30	1	323.3	44	1	0	14	7	1	1	0	1	0	0	0	0	0	0	1.1
18149759	0	0	0	0	0	0	0	81	F	1.1	7	102	11.7	18	0.9	120	141	26	0	93	1	97	30	1	323.3	47	1	0	13	9	1	0	1	1	0	0	0	0	0	0	1.2
14340516	0	0	0	0	0	0	0	68	M	1.3	8	36	20.8	15	0.9	149	141	22	1	96	1	148	46	1	323	40	1	0	7	5	0	0	0	0	0	0	0	0	0	0	0.8
16310763	0	0	0	0	0	0	0	79	M	2.2	8	75	15.1	17	1	141	133	21	1	96	1	138	43	1	323	48	1	0	14	2	0	0	1	1	0	0	0	0	0	0	0.9
12351906	0	0	0	0	0	1	0	74	F	0.8	10.8	124	3.8	48	1.6	115	140	33	1	100	1	123	50	1	323	61	0	0	15	8	1	1	0	1	0	0	0	0	1	0	2
15490583	0	0	0	0	0	0	0	57	M	1.2	13.1	149	21.7	15	0.9	131	140	20	1	94	1	108	33	1	323	40	1	0	14	7	1	0	1	1	0	0	0	0	0	0	1.8
15564454	0	0	0	0	0	0	0	61	M	2.2	7.7	83	14.4	15	0.9	148	140	37	1	95	1	129	40	1	322.5	42	1	0	11	3	0	1	1	1	0	0	0	0	0	0	1.4
17316099	0	0	0	0	0	0	0	78	M	3	7.7	218	15.8	16	0.9	109	144	21	1	95	1	129	40	1	322.5	46	0	0	15	2	0	0	1	1	0	0	0	0	0	0	2.6
18855412	0	0	0	0	0	0	0	65	M	1.7	12.6	133	8.9	39	2.8	152	144	29	1	95	1	129	40	1	322.5	45	0	0	15	3	0	0	1	1	0	0	0	0	0	0	1.3
10302115	0	0	0	0	0	0	0	26	M	1.6	13.7	166	17.9	12	1	140	139	24	1	94	1	117	36	1	322.5	50	0	0	15	2	0	0	1	1	0	0	0	0	0	0	1
15412416	0	0	0	0	0	0	0	61	M	2.9	6.1	76	50.4	26	1.3	128	134	23	0	93	1	100	31	1	322.5	36	1	0	3	10	0	1	1	1	0	0	0	0	0	0	7.4
17823467	0	0	0	0	0	0	0	70	M	2.1	14	207	7.3	14	0.8	96	145	26	1	99	1	322	50	1	322	42	0	0	15	3	1	1	0	0	0	0	0	0	0	0	1
15216748	0	0	0	0	0	0	0	79	M	4.3	9.1	161	26.5	19	1.1	304	132	22	1	97	1	161	50	1	322	49	1	0	14	3	0	0	1	1	0	0	0	0	0	0	1.2
17237809	0	0	0	1	0	1	0	73	M	6.4	7.8	191	26.1	53	2.1	111	145	20	1	97	1	161	50	1	322	39	1	0	7	4	0	0	1	1	0	0	0	0	0	0	1.9
18431965	0	0	0	0	0	0	0	89	M	1.2	8	225	14.3	25	1.8	184	149	23	1	97	1	161	50	1	322	35	1	0	8	4	1	0	0	1	0	0	0	0	0	0	2
10946740	0	0	0	0	0	0	0	88	F	8.7	9.7	250	18.2	20	0.6	223	135	45	1	97	1	161	50	1	322	45	0	1	15	2	1	0	1	1	0	0	0	0	1	0	6.1
12421071	0	0	0	0	0	0	0	73	M	1.3	8.6	51	87.8	20	1.2	108	137	26	1	97	1	161	50	1	322	41	0	0	15	5	1	1	1	1	0	1	0	0	0	0	0.9
12749036	0	0	0	1	0	0	0	91.4	M	1.2	10.8	123	6.7	49	2.4	163	146	20	1	97	1	161	50	1	322	48	0	0	15	4	1	1	0	0	0	0	0	0	0	0	1.2
15696083	0	0	0	0	0	0	0	70	M	9.8	6.9	55	14.1	23	1.6	295	141	24	1	97	1	161	50	1	322	53	0	0	15	2	0	1	1	1	0	0	0	0	1	1	1.5
12622420	0	0	0	0	0	0	1	60	M	1.1	11.2	75	9.3	20	0.9	164	141	27	1	96	1	155	48	1	322	36	1	0	14	3	0	1	1	1	0	0	0	0	0	0	2.6
18005795	0	0	0	0	0	0	0	43	F	21	7.8	112	13.9	14	0.9	189	141	25	1	96	1	138	43	1	322	49	1	0	14	3	1	0	1	1	0	0	0	0	0	0	1.6
13276058	0	0	0	0	0	0	1	51	F	2.7	6.1	87	1.5	9	0.3	124	141	22	1	95	1	136	42	1	322	48	1	0	3	7	1	0	0	1	0	0	0	0	0	0	1
15768454	0	0	0	0	0	0	0	75	M	1	8.5	82	12.3	20	0.9	122	140	25	0	92	0	85	26	1	322	47	0	0	15	11	1	1	1	1	0	0	0	0	0	0	1.1
12170291	0	0	0	0	0	0	0	82	F	3	10.7	209	12.3	11	0.7	157	135	22	1	99	1	321	100	1	321	52	1	0	12	9	0	1	1	1	1	0	0	0	0	0	4.8
16196998	0	0	0	1	0	1	0	81	M	1.6	8.5	132	9.8	54	1.2	117	144	21	1	99	1	321	100	1	321	39	1	0	11	4	1	0	0	1	0	0	0	0	0	0	2
19784150	0	0	0	0	0	0	0	57	F	1.2	7.3	87	13.2	9	0.5	100	140	24	1	99	1	321	100	1	321	46	1	0	3	14	1	1	1	1	0	0	0	0	0	1	4.3
12336678	0	0	0	0	0	1	1	54	F	2.8	10.6	219	24.1	20	1.2	712	150	26	1	98	1	193	60	1	321	49	1	0	3	5	1	0	1	1	0	0	0	0	0	0	2
12889263	0	0	0	0	0	0	0	72	M	1	7.6	129	15.1	17	1	139	140	18	1	97	1	179	56	1	321	46	1	0	14	2	0	0	1	1	0	0	0	0	0	0	2.2
19916633	0	0	0	0	0	0	0	58	M	2.2	11	128	14.2	11	0.8	102	137	16	1	97	1	169	53	1	321	47	1	0	14	3	0	0	1	0	0	0	0	0	0	0	1.7
17967156	0	0	0	0	0	0	0	63	M	2.3	7.5	147	16.3	13	1.1	114	133	35	1	97	1	165	51	1	321	44	0	0	15	3	0	0	1	0	0	0	0	0	0	0	1.5
14067205	0	1	0	0	0	1	0	63	M	4	8.2	107	18.2	18	0.8	162	137	38	1	96	1	155	48	1	321	54	1	0	14	3	0	0	1	1	0	0	0	0	0	0	1.2
16623791	0	0	0	0	0	0	0	69	M	6	13.6	144	10.3	15	0.6	143	140	38	1	96	1	146	45	1	321	46	0	0	15	4	0	1	0	1	0	0	0	0	0	0	1.8
12133625	0	0	0	0	0	0	0	79	M	4.1	11.9	190	10.8	15	0.9	106	138	25	1	95	1	135	42	1	321	47	0	0	15	3	0	0	1	1	0	0	0	0	0	0	0.8
17532667	0	0	0	0	0	0	0	73	M	1.5	8.6	104	13.9	16	1.1	105	137	27	0	91	0	79	25	1	321	54	1	0	10	2	0	0	0	1	0	0	0	0	1	0	0.9
17493598	0	0	0	0	0	0	0	75	M	5.4	11.4	106	8.2	47	7	134	145	22	1	99	1	320	50	1	320	71	0	0	15	3	1	0	1	0	0	0	0	1	1	0	1.3
12074140	0	0	0	0	0	0	1	56	M	14.1	9.7	83	13.9	23	0.8	141	136	32	1	97	1	160	50	1	320	76	1	0	3	5	0	0	0	1	0	0	0	0	0	1	1.5
14716782	1	1	0	0	0	0	0	82	M	22.4	10.3	215	6.2	32	1.2	97	141	28	1	97	1	160	50	1	320	36	1	0	6	8	1	1	0	1	0	0	0	0	0	0	2.2
17085718	0	0	0	0	0	0	0	62	F	4.1	9.4	128	7.8	6	0.5	138	135	49	1	97	1	160	50	1	320	42	1	0	6	4	1	0	0	1	0	0	0	0	0	0	1.1
10451611	0	0	0	0	0	0	1	63	F	2.8	12.3	142	9.7	21	0.7	115	140	28	1	96	1	160	50	1	320	44	1	0	14	3	1	0	1	1	0	0	0	0	0	0	2.5
11040153	1	0	0	0	0	0	1	53	F	4.8	8.4	148	13.3	9	0.9	138	139	26	1	96	1	160	50	1	320	48	1	0	13	7	1	1	1	1	0	0	0	0	0	0	3.6
19176845	0	0	0	0	0	0	0	50	F	4.8	12.5	235	17.2	16	0.6	154	148	28	1	96	1	159	50	1	320	43	1	0	14	6	0	0	1	1	0	0	0	0	0	0	4.5
10406894	0	0	0	0	0	0	0	67	M	1.1	10.4	101	19.3	18	0.7	117	138	24	1	96	1	147	46	1	320	35	0	0	15	2	0	0	0	1	0	0	0	0	0	0	1.9
12710627	0	0	0	0	0	0	0	73	M	5	15.5	162	17.3	30	1.3	113	139	24.5	1	96	1	142	44	1	320	47	0	1	15	4	0	0	1	1	0	0	0	0	0	1	1
18054893	0	0	0	0	0	0	0	78	F	15.9	7.4	87	5.4	11	0.7	99	146	22	1	95	1	137	43	1	320	47	1	0	15	4	0	1	1	1	0	0	0	0	0	0	0.9
18969221	0	0	0	0	0	0	0	66	M	58.1	6.5	47	7.1	28	1.7	216	147	23	1	99	1	128	40	1	320	63	0	0	15	5	0	1	1	0	0	1	0	0	0	0	1.1
12762391	0	0	0	0	0	0	0	52	M	1.4	11.3	131	19.9	13	0.8	123	135	26	1	95	1	128	40	1	320	52	1	0	14	4	1	0	0	1	0	0	0	0	0	0	1
16950254	0	0	0	0	0	0	0	55	M	2	10.5	112	13.2	12	0.7	159	140	24	1	95	1	128	40	1	320	41	1	0	14	7	0	1	0	1	0	0	0	0	0	0	7.8
17409654	1	1	0	0	0	1	0	84	F	2.2	9.3	122	12.7	31	2.9	68	143	29	1	95	1	128	40	1	320	40	1	0	12	5	0	1	1	1	0	0	0	0	1	0	1.2
18594225	0	0	0	0	0	0	0	59	M	7	9.7	210	9.4	16	1.2	144	138	22	1	95	1	128	40	1	320	42	1	0	7	3	1	0	1	1	0	0	0	0	0	1	2.7
19444001	0	0	0	0	0	0	0	65	M	4.7	9.9	108	27.6	19	1.7	160	140	38	1	95	1	128	40	1	320	33	1	1	8	7	1	1	0	1	0	0	0	0	0	0	1.2
15312951	0	0	0	0	0	0	1	49	F	1.5	7.2	144	21.2	16	0.7	101	141	35	1	95	1	128	40	1	320	41	0	0	15	8	0	1	1	1	0	0	0	0	0	0	3
12062838	0	0	0	0	0	0	0	80	M	2.4	7.8	89	9.9	18	1.8	148	137	24	1	95	1	126	39	1	320	49	1	0	13	6	0	0	1	1	0	0	0	0	0	0	2.6
13914483	0	0	0	0	0	0	0	84	M	1.1	7.3	93	18	18	1.2	109	135	32	1	95	1	121	38	1	320	46	1	0	8	3	0	0	0	1	0	0	0	0	0	0	1.5
18935648	0	0	0	0	0	0	0	66	M	1.1	8.8	154	22.8	17	0.8	109	141	24	1	94	1	108	34	1	320	44	1	0	3	8	0	0	1	1	0	0	0	0	0	0	1.6
13040099	0	0	0	0	0	0	0	75	M	2.1	7.2	162	17	14	1	87	137	21.5	1	94	1	104	33	1	320	51	1	0	14	2	0	0	1	1	0	0	0	0	0	0	1.4
17179177	0	0	0	0	0	0	1	69	M	1.7	8.4	199	9.6	18	1.4	56	141	24	0	93	1	98	31	1	320	42	0	0	15	2	1	0	0	0	0	0	0	0	1	0	2.2
13870816	0	0	0	0	0	0	0	83	F	4	9.2	95	30.5	36	1.3	95	142	22	0	93	0	96	30	1	320	56	1	0	14	10	0	1	0	1	0	0	0	0	1	0	1.7
15920699	0	0	0	0	0	0	0	64	M	1.1	9	218	15.8	25	1.4	148	139	26	0	93	0	96	30	1	320	41	0	0	15	7	1	1	1	1	0	0	0	0	1	0	2.2
18530609	0	0	0	0	0	0	0	81	M	2.8	7.6	69	12.4	23	1.1	202	139	21	0	93	0	91	28	1	320	45	0	0	15	3	0	0	0	1	0	0	0	0	1	0	1.4
10791751	0	0	0	0	0	1	1	84	M	2	8.4	135	6.3	43	2	100	147	25	0	91	0	80	25	1	320	31	1	0	13	4	1	0	0	1	0	0	0	0	0	1	2.8
18049323	0	0	0	0	0	0	0	71	M	2	10.6	146	22.3	18	0.8	97	140	22	0	91	0	76	24	1	320	27	0	0	15	6	0	1	1	1	0	0	0	0	0	1	0.8
17759854	0	0	0	0	0	0	0	60	M	9.1	7.4	122	20.1	15	0.9	142	141	30	1	99	1	319	100	1	319	43	1	0	13	5	0	1	0	0	0	0	0	0	1	0	3.1
13723259	0	0	0	0	0	0	0	79	F	2.1	6.9	77	14.3	17	1	150	141	19	1	97	1	168	53	1	319	49	0	0	15	2	0	0	1	1	0	0	0	0	0	0	2.5
19513806	0	0	0	0	0	0	0	68	F	1.6	7.7	100	13.5	15	0.6	118	137	31	1	94	1	113	35	1	319	45	0	0	15	3	0	0	1	1	0	0	0	0	0	0	3.3
11208503	0	0	0	0	0	1	0	85	F	18.9	5.5	145	16.5	23	1.8	359	145	29	1	96	1	144	45	1	318.3	49	1	0	12	3	0	0	1	1	0	0	0	0	0	0	1.5
17201520	0	0	0	0	0	0	0	60	F	27.3	8.6	307	16.4	14	0.5	103	131	26	1	97	1	164	52	1	318	45	1	0	3	9	0	0	1	1	0	0	0	0	0	0	1.2
17744125	0	0	0	0	0	0	0	75	F	2.9	8.5	104	10.6	17	0.9	88	139	19	1	97	1	161	51	1	318	47	0	0	15	2	1	0	1	0	0	0	0	0	0	0	1.6
14980323	0	0	0	0	0	1	0	52	M	6.3	9.6	113	15.4	15	0.7	115	139	22	1	96	1	159	50	1	318	47	1	0	13	4	1	1	0	0	0	0	0	0	1	0	1.6
11098806	1	0	0	1	0	1	0	79	F	0.8	8.9	359	40.3	57	2	937	136	26	1	96	1	159	50	1	318	47	0	0	15	2	0	0	0	1	0	0	0	0	0	0	2.2
14346575	0	0	0	0	0	0	0	50	M	1.3	8.1	128	14.1	18	0.8	160	140	25	1	96	1	159	50	1	318	63	0	0	15	2	0	0	1	1	0	0	0	0	0	0	2.8
18006852	0	0	0	0	0	0	0	73	F	5	7.6	17	17.4	89	4.2	199	131	26	1	96	1	159	50	1	318	29	0	1	15	9	1	1	1	1	0	1	0	0	0	0	1.8
18353640	0	0	0	0	0	0	0	64	M	14.1	7	90	7.8	150	3	235	152	26	1	95	1	131	41	1	318	50	1	0	7	4	0	0	0	1	0	0	0	0	0	0	1.9
17609292	0	0	0	0	0	0	0	73	F	1.3	7.3	139	17.6	28	0.7	123	144	22	1	95	1	124	39	1	318	46	1	0	14	3	0	0	1	1	0	0	0	0	0	0	2
11781252	0	0	0	0	0	0	0	51	M	1.1	13.1	143	23.3	11	0.7	90	135	28	1	94	1	114	36	1	318	59	1	0	14	4	0	1	1	1	0	0	0	0	0	1	4.6
11691384	0	0	0	0	0	1	0	78	M	9.2	10.7	124	12.1	13	0.8	141	140	20	1	94	1	107	34	1	318	39	0	0	15	2	0	0	1	1	0	0	0	1	0	0	2.9
10873681	0	0	0	0	0	1	0	75	M	1.3	9.9	110	12.1	21	1.2	117	140	22	0	92	0	88	28	1	318	44	0	0	15	3	1	0	0	1	0	0	0	0	0	0	3.4
12124781	0	0	0	0	1	1	0	69	M	1.7	8.4	363	22.6	46	1.6	104	135	25	1	95	1	127	40	1	317.5	44	1	0	11	7	0	0	1	1	0	0	0	0	0	0	2.4
14908025	0	0	1	1	0	1	0	60	M	5.1	11.8	223	9.3	14	1.1	122	142	18	1	95	1	127	40	1	317.5	40	1	0	14	3	0	0	0	1	0	0	0	0	0	0	3.1
15645218	0	0	0	0	0	0	0	61	F	1	7.2	104	16.2	11	0.8	115	136	25	1	95	1	127	40	1	317.5	34	1	0	14	5	1	1	1	0	0	0	0	1	1	1	0.9
16892086	0	0	0	0	0	0	0	65	M	0.8	11.8	190	11.1	12	0.9	187	143	21	1	95	1	127	40	1	317.5	45	1	0	10	9	1	1	1	1	0	0	0	0	1	1	2.4
18577875	0	0	0	0	0	0	0	91.4	M	1.4	7.4	111	12.2	21	0.9	111	139	21	1	95	1	127	40	1	317.5	73	1	0	13	3	0	0	0	1	0	0	0	0	0	0	1.9
18786116	0	0	0	0	0	0	0	73	M	1.3	11.1	211	24.2	21	1	121	139	31	1	95	1	127	40	1	317.5	48	1	0	13	8	0	1	1	1	0	0	0	0	0	1	1
18875034	0	0	0	0	0	0	0	42	M	31.2	11.2	146	16.7	15	0.8	160	138	25	1	95	1	127	40	1	317.5	45	1	0	14	6	0	1	1	0	0	0	0	0	0	1	6.1
19566035	1	0	0	0	0	1	0	87	F	6	9.5	182	9	22	1	141	140	37	1	95	1	127	40	1	317.5	36	1	0	14	2	0	0	1	1	0	0	0	0	0	0	1.5
19674376	0	0	0	0	0	0	0	83	M	14.6	7.7	106	7.2	48	2.7	162	145	23	1	95	1	127	40	1	317.5	46	1	1	14	2	0	0	1	1	0	0	0	0	0	0	1.1
11089729	0	0	0	0	0	0	0	91.4	F	5.7	7.9	245	11.6	107	3.1	106	142	24	1	95	1	127	40	1	317.5	51	0	0	15	3	1	0	1	1	0	0	0	0	0	0	0.9
13280718	0	0	0	0	0	0	0	69	F	4.4	7.4	104	16.4	14	0.7	169	137	30	1	95	1	127	40	1	317.5	41	0	0	15	5	1	1	1	1	0	0	0	0	0	1	1.4
14642158	0	0	0	0	0	0	1	68	M	1.3	6.6	86	8.1	18	1	102	144	28	1	95	1	127	40	1	317.5	39	0	0	15	2	0	0	1	1	0	0	0	0	0	0	3.6
14979818	0	0	0	0	0	0	1	65	M	1.2	10.5	120	15.9	25	1	102	139	26	1	95	1	127	40	1	317.5	46	0	0	15	3	0	0	1	1	0	0	0	0	0	0	2.7
17109096	0	0	0	0	0	0	0	72	M	7.1	9.6	55	26.6	27	1.3	139	147	24	1	95	1	127	40	1	317.5	42	0	0	15	4	1	1	1	1	0	0	0	0	0	0	2.2
19797004	0	0	0	0	0	0	0	50	F	1	8.3	109	24.7	8	0.7	162	140	25	1	95	1	127	40	1	317.5	46	0	0	15	3	0	0	0	1	0	0	0	0	0	0	2.3
16814186	0	0	0	0	0	0	0	83	F	6.5	8.5	166	11.9	14	0.9	114	132	32	1	94	1	109	34	1	317.5	50	0	0	15	4	0	1	0	0	0	0	0	0	0	0	2.8
14812553	0	0	0	0	0	0	0	67	F	0.7	10.3	183	24.6	13	0.9	215	141	27	1	94	1	105	33	1	317.5	40	1	0	13	3	0	0	1	1	0	0	0	0	1	0	1
19241223	0	0	0	0	0	0	0	83	F	9.1	7.6	111	12.9	14	0.6	76	138	23	0	93	1	98	31	1	317.5	57	0	0	15	3	1	0	1	1	0	0	0	0	0	0	0.9
17672597	0	0	0	0	0	1	0	66	F	2.4	9.3	248	10.8	31	1	96	143	32	0	91	0	75	24	1	317.5	71	1	0	11	11	1	1	1	1	0	0	0	0	0	0	1.2
15923856	0	0	1	0	0	1	0	80	M	3.6	9.3	135	18.6	16	0.9	113	141	27	1	94	1	111	35	1	317.1	30	1	0	3	6	1	0	0	1	0	0	0	0	0	1	1
19084942	0	0	0	0	0	0	0	69	M	0.8	14.9	192	9.4	19	1.2	142	135	29	1	94	1	111	35	1	317.1	38	0	0	15	4	0	0	1	1	0	0	0	0	0	0	2
16254738	0	0	0	0	0	0	0	19	M	1.5	11.5	205	9.7	8	0.4	113	141	31	1	98	1	210	66	1	317	55	1	0	14	4	0	1	1	1	1	0	0	0	0	0	2.1
15509548	0	1	0	0	0	1	0	91.4	M	8.2	8.5	84	7.5	21	1.1	147	139	29	1	96	1	141	44	1	317	40	0	0	15	5	0	1	1	1	0	0	0	0	0	0	2.8
14530871	0	0	0	0	0	0	0	83	M	13	11.5	104	21.3	25	1.1	165	147	30	1	99	1	316	100	1	316	56	1	0	14	7	0	0	1	1	0	1	0	0	0	0	1
18635810	0	0	0	0	0	0	0	85	F	4.5	8.2	93	26.9	34	1.1	137	141	23	1	98	1	198	63	1	316	37	1	0	3	8	1	0	1	1	0	0	0	0	0	0	2.8
11387700	0	0	0	0	0	0	1	87	M	20.2	7.8	108	15.4	14	0.8	134	136	19	1	98	1	196	62	1	316	38	1	0	11	5	0	0	1	1	0	0	0	0	0	0	1.6
15886180	0	0	0	0	0	0	0	23	M	2.1	10.7	144	8.6	14	1	150	140	22	1	97	1	176	56	1	316	43	1	0	3	6	0	0	1	1	0	0	0	0	0	0	1.4
12648688	0	0	0	0	0	0	1	68	M	5	8.5	63	15.5	61	1.7	141	139	24	1	97	1	171	54	1	316	43	1	0	14	4	0	0	1	1	0	0	0	0	0	0	3
12539957	0	0	0	0	0	0	0	72	M	0.8	8.2	103	13.5	10	0.9	134	140	27	1	96	1	158	50	1	316	53	0	0	15	2	0	0	1	1	0	0	0	0	0	0	1.2
13096583	0	0	0	0	0	0	0	51	M	6.1	9.1	202	11.4	16	0.8	141	132	26	1	96	1	158	50	1	316	47	0	0	15	2	0	0	1	1	0	0	0	0	0	0	5.8
11253291	0	0	0	0	0	0	0	77	M	3.4	8.7	143	11.1	15	1	117	130	31	1	96	1	146	46	1	316	48	0	0	15	2	0	0	0	1	0	0	0	0	0	0	3.1
19993726	0	0	0	0	0	0	0	52	F	9.1	8.3	187	6.4	11	0.5	165	139	33	1	96	1	146	46	1	316	44	0	0	15	2	0	1	0	0	0	0	0	0	0	0	3.4
10722378	1	0	0	1	0	1	1	69	F	0.9	7.8	25	1.2	19	0.6	196	136	32	1	95	1	134	42	1	316	36	1	0	4	6	1	0	1	1	0	0	0	0	1	1	2.8
17642037	0	0	0	0	0	1	0	63	M	1	7.4	120	12.2	11	0.8	117	139	21	1	95	1	134	42	1	316	48	0	0	15	3	0	1	1	1	0	0	0	0	0	0	3
13820951	0	0	0	0	1	0	0	87	F	2.8	9.7	135	12	16	1.4	170	141	22	1	95	1	133	42	1	316	44	0	0	15	6	1	0	1	1	0	0	0	0	0	0	1
17860951	0	0	0	0	0	0	0	77	F	3.4	10.4	354	14.9	19	1.9	227	139	26	1	95	1	132	42	1	316	36	1	0	6	4	0	0	0	1	0	0	0	0	1	1	2.2
10393331	0	1	1	0	0	0	0	48	M	17.4	10.9	440	10	15	0.4	142	138	18	1	95	1	130	41	1	316	51	0	0	15	2	1	0	0	1	0	0	0	0	0	1	6.7
14846331	0	0	0	0	0	0	0	44	F	1.8	7.9	193	13.4	11	0.6	686	140	29	1	95	1	127	40	1	316	51	1	0	14	9	1	0	1	1	0	0	0	0	0	0	1
15568657	0	0	0	0	0	0	1	78	M	1	9.6	74	18.4	18	0.8	101	139	64	0	93	1	98	31	1	316	68	0	0	15	3	0	1	1	1	0	0	0	0	0	0	2.1
16857350	0	0	0	0	0	0	0	48	F	1.9	5.5	57	11.1	59	1.8	158	153	34	1	98	1	189	60	1	315	37	1	1	14	7	0	1	1	1	0	0	0	1	0	0	1.8
17904214	0	0	0	0	0	1	0	91.4	F	4.8	11.1	297	12.2	14	0.7	173	147	28	1	97	1	185	59	1	315	42	1	0	3	8	0	0	1	1	0	0	0	0	0	0	1.3
14547986	0	0	0	0	0	0	1	79	F	4.2	7.8	103	14	20	1.2	92	140	31	1	97	1	168	53	1	315	45	0	0	15	3	1	0	1	1	0	0	0	0	0	0	1.3
12107907	0	1	0	1	0	0	1	69	M	26.8	12.8	161	9.8	14	0.9	246	136	28	1	95	1	126	40	1	315	49	1	1	14	5	1	1	0	1	0	0	0	0	0	1	1.7
14497209	0	0	0	0	0	0	0	66	M	1.5	10.6	102	17.1	17	1	100	139	22	1	95	1	126	40	1	315	45	1	0	14	4	0	1	1	1	0	0	0	0	0	0	0.8
18160348	0	0	0	0	0	0	0	55	F	1.1	9	431	25.6	22	1.2	83	137	26	1	95	1	126	40	1	315	55	1	0	10	8	0	0	1	1	0	0	0	1	0	0	2.8
19964153	0	0	0	0	0	0	0	75	M	13.7	9	110	13.7	33	1.9	324	135	30	1	95	1	126	40	1	315	42	1	0	10	4	0	1	1	1	0	0	0	0	1	0	0.9
11181757	0	1	0	0	0	0	0	49	F	17.5	5.4	26	17.6	34	1.1	136	145	25	1	95	1	126	40	1	315	49	0	0	15	3	0	0	1	1	0	0	0	0	0	0	2.2
14760827	0	0	0	0	0	0	1	68	M	2.5	8.5	104	19.4	18	0.9	136	143	25	1	95	1	126	40	1	315	51	0	0	15	2	0	0	1	1	0	0	0	0	0	0	1.5
15391741	0	0	0	0	0	0	0	55	M	4	7.4	100	16.7	28	3.7	273	142	35	0	93	0	92	29	1	315	42	1	0	3	7	0	1	1	1	0	0	0	0	1	0	3.6
13566487	0	0	0	0	0	0	0	63	M	1.6	10.5	56	12	15	0.8	140	140	25	0	92	0	84	27	1	315	43	1	0	14	3	0	0	1	1	0	0	0	0	0	0	2.5
16092097	0	0	0	0	0	0	0	64	F	2.3	8.4	170	20.5	12	0.7	212	140	22	1	94	1	110	35	1	314.3	49	1	0	14	3	1	0	0	0	0	0	0	1	1	0	0.6
17900787	0	0	0	0	0	0	0	77	F	1.5	6.9	120	13.5	17	0.8	94	142	27	1	94	1	110	35	1	314.3	48	0	0	15	4	0	1	1	1	0	0	0	0	0	0	2.5
14294512	0	0	0	0	0	1	0	66	F	1.1	7.6	127	9	36	0.9	100	142	21	1	99	1	314	100	1	314	43	1	0	13	6	1	1	0	1	0	0	0	0	0	0	7.4
15596949	0	0	0	0	0	0	0	91.4	M	2	11.1	280	26.5	23	1.4	144	144	27	1	96	1	157	50	1	314	43	1	1	9	6	1	1	0	1	0	0	0	0	0	0	1.4
18828251	1	1	0	1	0	0	0	72	M	1	9.3	77	8.6	171	4.6	176	132	20	1	96	1	157	50	1	314	30	1	0	12	2	0	0	0	1	0	0	0	0	0	0	1.9
11533501	0	0	0	0	0	0	0	57	M	2.5	9.1	141	10.9	11	0.6	105	137	28	1	96	1	157	50	1	314	45	0	0	15	3	0	0	0	1	0	0	0	0	0	0	2.2
13503188	0	0	0	0	0	0	0	73	F	1.3	7.5	65	6.9	74	8.6	129	134	22	1	96	1	157	50	1	314	37	0	0	15	2	0	1	1	1	0	0	0	0	0	0	1.3
17902737	1	0	0	0	0	1	0	66	F	1.3	8	138	17.6	23	1.7	95	139	27	1	96	1	157	50	1	314	57	0	0	15	4	0	0	1	1	0	0	0	0	0	0	1.9
15182883	0	0	0	0	0	0	0	82	F	2.2	10.1	200	7.1	26	1.2	101	138	18	1	96	1	143	46	1	314	48	1	0	14	3	0	0	0	1	0	0	0	0	0	0	2.3
16169603	0	0	0	0	0	0	0	38	F	2.5	10	189	24	19	5	122	141	24	1	96	1	141	45	1	314	51	1	0	14	6	0	1	1	1	0	0	0	0	0	0	1.5
16675177	0	0	0	0	0	0	0	56	M	1.1	9.4	133	19.9	17	1	117	136	32	1	95	1	128	41	1	314	60	0	0	15	3	1	0	0	0	0	0	0	0	0	0	1.5
17408805	1	0	0	0	1	0	0	77	M	5.5	8.8	339	17.3	58	6.3	127	128	25	0	93	0	93	30	1	314	51	1	0	14	3	0	0	1	1	0	0	0	0	0	0	2.7
19031554	0	0	0	0	0	0	0	74	M	1.1	6.5	100	15.7	44	2.4	89	144	32	0	92	0	85	27	1	314	52	1	0	14	3	0	0	0	1	0	0	0	0	0	0	2.2
15059385	0	0	0	0	0	0	0	85	F	7.4	7.9	104	12.3	36	1.7	210	136	26	0	93	0	94	30	1	313.3	25	1	0	3	6	0	1	0	1	0	0	0	0	0	0	2.2
12433595	0	0	0	0	0	0	0	69	M	1.2	6.2	113	18.9	26	1.2	124	137	23	0	93	0	94	30	1	313.3	40	0	0	15	5	1	1	0	1	0	0	0	0	0	0	1.8
18411489	0	0	0	0	0	0	0	45	F	1.6	9.2	202	23	39	1	138	137	23	1	99	1	313	50	1	313	61	0	0	15	3	1	0	0	1	0	0	0	0	0	0	1.4
11241014	0	0	0	0	0	0	0	62	M	5.5	8.8	55	19	40	3	152	144	24	1	95	1	125	40	1	312.5	56	1	0	9	5	1	0	1	1	0	0	0	0	0	0	0.8
11953959	1	0	0	0	0	1	1	67	F	5	9.3	285	17.6	20	0.9	285	140	28	1	95	1	125	40	1	312.5	42	1	0	14	3	0	0	1	1	0	0	0	0	0	0	1
16025512	0	0	0	0	0	0	0	78	F	0.8	7.9	242	10	41	0.9	122	138	25	1	95	1	125	40	1	312.5	41	1	0	3	8	0	0	1	1	0	0	0	0	0	0	2.5
17692042	0	0	0	0	0	0	0	82	F	6.2	8.7	93	20.4	18	0.9	150	136	34	1	95	1	125	40	1	312.5	47	1	0	3	5	0	0	0	1	0	0	0	0	0	0	1.9
18904314	0	0	0	0	0	0	0	70	M	1.4	8.7	133	19.3	19	0.7	123	138	22	1	95	1	125	40	1	312.5	46	1	0	3	7	0	0	1	1	0	0	0	0	0	0	1.5
13140001	0	0	0	0	0	0	0	51	M	4	9.2	93	19.3	22	1.6	146	142	30	1	95	1	125	40	1	312.5	41	0	0	15	4	0	0	0	1	0	0	0	0	0	0	1.7
13764452	0	0	0	0	0	0	0	66	M	1.8	10.2	135	16	23	0.8	167	144	23	1	95	1	125	40	1	312.5	54	0	0	15	2	0	1	1	1	0	0	0	0	0	0	1.4
17112572	0	0	0	0	0	1	0	72	M	2.1	10	110	13.2	22	1.2	127	145	35	1	95	1	125	40	1	312.5	55	0	0	15	4	0	0	1	1	0	0	0	0	0	0	3
17526266	0	0	0	0	0	0	0	69	M	1.2	9.6	165	18.3	15	0.7	90	139	25	1	95	1	125	40	1	312.5	43	0	0	15	2	0	0	1	1	0	0	0	0	0	0	1.7
19790073	0	1	0	0	0	1	0	60	F	5.5	10.7	232	6.2	20	0.6	207	140	26	0	93	0	94	30	1	312.5	51	1	0	3	7	0	0	1	1	0	0	0	0	0	0	0.8
14341536	0	0	0	0	0	0	0	37	F	1.4	8.3	102	13.5	7	0.6	141	141	25	1	99	1	312	100	1	312	46	1	0	14	3	0	0	1	0	0	0	0	0	0	0	1.3
14411859	1	1	0	0	1	1	0	71	M	10.4	16.5	226	11.3	31	2.3	151	139	24.5	1	99	1	312	50	1	312	44	0	0	15	7	0	1	0	0	0	1	0	0	0	0	1.8
12629951	0	0	0	0	0	0	0	50	M	6.1	8.5	71	13.7	8	0.7	181	138	34	1	97	1	185	59	1	312	45	0	0	15	2	0	0	0	1	0	0	0	0	0	0	1.2
15173565	0	0	0	0	0	0	0	69	M	1	9.6	98	5.2	11	0.9	97	134	25	1	97	1	181	58	1	312	41	0	0	15	6	0	0	1	1	0	0	0	0	0	0	0.9
11772151	0	0	0	0	0	0	0	48	F	1.6	7.7	155	22.8	16	0.8	252	139	32	1	96	1	156	50	1	312	42	1	0	14	5	0	0	0	1	0	0	0	0	0	0	1.8
13557180	0	0	0	0	0	0	0	31	F	6.2	10.9	104	14.7	10	0.8	190	153	26	1	96	1	156	50	1	312	70	1	0	3	8	0	0	1	1	0	0	0	0	0	0	1.2
15196196	0	0	0	0	0	0	0	64	M	1.3	7.9	104	9.3	12	0.8	121	132	26	1	96	1	156	50	1	312	43	1	0	14	5	1	1	0	1	0	0	0	0	0	0	2.8
17354280	0	0	0	0	0	1	0	68	M	0.9	6.7	209	7.1	11	0.8	475	134	23	1	96	1	156	50	1	312	43	1	0	14	3	0	0	1	1	0	0	0	0	0	0	1.5
17606084	0	0	0	0	0	0	0	44	F	1.3	7.4	131	14.1	9	0.7	140	143	28	1	96	1	156	50	1	312	43	1	0	12	8	0	1	1	1	0	0	0	0	0	0	0.9
18627575	0	0	0	0	0	1	0	48	M	2	9.6	122	9.2	9	0.8	83	140	21	1	96	1	156	50	1	312	30	1	0	10	8	1	0	0	1	0	0	0	0	0	1	1.3
16108772	0	1	0	0	0	0	0	89	M	1.2	13.9	131	9.7	41	2	192	146	23	1	96	1	156	50	1	312	43	0	0	15	3	0	0	1	1	0	0	0	0	0	0	1.2
16195949	0	0	0	0	0	0	0	62	M	1.4	10.9	125	16	19	0.8	130	140	26	1	96	1	156	50	1	312	48	0	0	15	4	1	1	1	1	0	0	0	0	0	0	1.9
12683708	0	0	0	0	0	0	0	78	F	4.4	8.2	203	4.5	24	0.5	148	136	38	1	96	1	155	50	1	312	46	0	0	15	3	1	1	0	1	0	0	0	0	0	0	1.5
12805118	0	0	0	0	0	1	1	70	M	1.2	14.2	91	12.3	11	1.4	181	139	25	1	96	1	146	47	1	312	44	1	0	9	4	0	0	0	1	0	0	0	0	0	0	1.1
18943769	0	0	0	0	0	0	0	62	M	1.3	8.4	69	14.5	16	0.9	91	140	20	1	95	1	127	41	1	312	47	0	0	15	8	0	1	0	1	0	0	0	0	0	0	0.7
12280273	0	0	0	0	0	1	1	81	M	1.3	10.4	160	19.6	22	1.7	106	142	27	1	94	1	109	35	1	311.4	43	1	0	8	7	0	0	0	0	0	0	0	0	0	1	1.4
16623708	0	0	0	0	0	0	0	47	M	15.1	11.7	299	34.4	15	0.8	130	143	24	1	94	1	109	35	1	311.4	36	1	0	11	3	0	0	0	1	0	0	0	0	0	0	1.3
19573124	0	0	0	0	0	0	0	80	M	11.1	10.2	253	13.1	34	1.4	89	147	39	1	94	1	109	35	1	311.4	52	1	0	14	3	0	0	1	1	0	0	0	0	0	0	3.2
11378289	0	0	0	1	0	1	1	81	M	3.9	10	158	10.3	15	0.9	190	136	26	1	97	1	169	54	1	311	46	1	0	13	5	0	0	1	1	0	0	0	0	0	0	4
15530386	0	0	0	0	0	1	0	55	M	0.9	8.5	100	9.8	11	0.9	152	141	27	1	96	1	158	51	1	311	44	1	0	3	5	0	0	0	1	0	0	0	0	0	0	1.2
13794277	0	0	0	0	0	0	0	74	M	2.7	12.1	128	7.8	15	0.9	128	142	28	1	96	1	152	49	1	311	40	0	1	15	2	1	0	1	1	0	0	0	0	0	0	1.7
17275708	0	0	0	0	0	0	0	84	M	12.2	8.4	301	8.7	63	1.4	169	144	18	1	96	1	139	45	1	311	37	1	1	13	7	1	0	0	1	0	0	0	0	0	0	1
16967355	0	0	0	0	0	0	0	59	F	1	9	107	15.1	13	0.7	160	138	27	1	95	1	130	42	1	310.9	64	1	0	3	11	0	1	1	1	0	0	0	0	0	0	3.3
12854478	0	0	0	0	0	0	0	73	M	1	9.8	165	18.6	21	1.2	116	138	23	1	96	1	155	50	1	310	42	1	0	14	2	0	0	1	1	0	0	0	0	0	0	2.8
12944687	0	0	0	0	0	0	1	73	M	1.2	7.8	116	7.2	23	1.1	115	142	23	1	96	1	155	50	1	310	43	1	0	14	2	0	0	1	1	0	0	0	0	0	0	1.1
13875441	0	0	0	0	0	0	0	62	M	1.1	9.1	124	10.7	24	1.2	111	139	22	1	96	1	155	50	1	310	25	1	0	3	14	0	1	1	1	0	0	0	0	0	1	2.4
14095617	0	0	0	0	0	0	0	25	M	1.4	14.4	126	17.2	15	1	116	143	20	1	96	1	155	50	1	310	46	1	0	11	8	0	1	1	1	0	0	0	0	1	0	0.4
14602943	0	0	0	0	0	0	0	35	F	2.1	10.2	116	25.5	10	0.6	112	138	28	1	96	1	155	50	1	310	44	1	0	14	5	0	1	1	1	0	0	0	0	0	0	1.9
15274798	0	0	0	0	0	1	0	91.4	F	1.8	9.8	54	11.4	39	2.8	155	140	22.5	1	96	1	155	50	1	310	49	1	1	14	4	1	0	1	1	0	0	0	0	0	0	1.3
17814051	0	0	0	0	0	0	0	79	M	1.3	8.6	148	12.7	14	0.7	129	137	25	1	96	1	155	50	1	310	43	1	0	3	5	0	0	1	1	0	0	0	0	0	0	1.8
18123738	0	0	1	0	0	0	0	66	F	7	9.5	326	25.6	12	0.8	141	137	22	1	96	1	155	50	1	310	43	1	0	14	5	1	1	0	1	0	0	0	0	0	0	0.8
19259960	0	0	0	0	0	0	0	77	M	2.4	8.6	144	11.5	10	0.8	117	141	26	1	96	1	155	50	1	310	41	1	0	14	4	1	0	1	1	0	0	0	0	0	0	3.3
18899422	0	0	0	0	0	0	0	79	M	2.3	11.7	195	27.8	29	1.2	132	141	22	1	96	1	155	50	1	310	46	0	0	15	4	0	0	1	1	0	0	0	0	0	0	2.8
16697790	0	0	0	0	0	0	0	64	M	2.1	10.6	114	18.2	18	0.7	116	140	27	1	96	1	151	49	1	310	44	1	0	3	10	0	0	1	1	0	0	0	0	0	0	2.1
19730381	1	0	0	0	0	1	0	56	M	1	13.7	167	31.3	23	1.3	540	148	28	1	96	1	148	48	1	310	48	0	0	15	2	0	0	1	1	0	0	0	0	0	0	1
14066538	0	0	0	0	0	0	0	86	F	0.9	8.5	115	9.8	22	0.7	120	143	21	1	95	1	137	44	1	310	61	0	0	15	2	0	0	1	1	0	0	0	0	0	0	2.3
18312795	0	0	0	0	0	0	0	85	M	3.3	7.5	106	20.8	23	0.9	160	138	30	1	95	1	136	44	1	310	49	1	0	6	8	0	0	1	1	0	0	0	0	0	0	1.4
13269046	0	0	0	0	0	0	1	22	M	6.2	12.4	143	27.9	34	2.5	134	146	24	1	95	1	124	40	1	310	33	1	1	11	2	0	0	0	1	0	0	0	0	0	0	2
13877786	0	0	0	0	0	0	0	80	F	1.4	8	159	24.9	15	0.7	103	139	21	1	95	1	124	40	1	310	53	1	0	3	6	0	0	1	1	0	0	0	0	0	0	0.8
16768329	0	0	0	0	0	0	0	84	F	26	8.4	118	12.8	43	1.9	163	139	44	1	95	1	124	40	1	310	32	1	1	14	8	1	0	1	1	0	0	0	1	1	1	3.3
18194783	0	0	0	0	0	0	0	80	F	3.1	8.1	109	22.9	14	0.9	240	145	27	1	95	1	124	40	1	310	49	1	0	3	9	0	0	1	1	0	0	0	0	0	0	2.3
11341217	0	0	0	0	0	0	0	44	M	43.8	12.3	151	19.8	80	7.6	174	140	27	1	95	1	124	40	1	310	46	0	0	15	2	0	0	1	1	0	0	0	0	0	0	1.7
15740105	0	0	0	0	0	0	1	78	F	1.3	6.8	151	12.4	12	0.5	80	140	29	1	95	1	124	40	1	310	44	0	0	15	4	1	0	1	1	0	0	0	0	0	0	3
16359591	1	0	0	0	0	0	1	91.4	M	19.8	8.7	299	12.4	84	3	68	139	23	1	95	1	124	40	1	310	54	0	0	15	4	1	1	1	1	0	0	0	0	0	0	1.7
15817880	0	0	0	0	0	0	0	74	M	0.7	10.6	108	11	16	1	176	141	20	1	94	1	116	37	1	310	56	0	0	15	2	0	0	1	1	0	0	0	0	0	0	2.1
12226538	0	0	0	0	0	0	1	77	M	2.1	9.2	84	17.5	13	1.2	104	135	25	0	93	0	93	30	1	310	40	1	0	14	3	0	1	0	1	0	0	0	0	0	0	3.4
18068560	0	0	0	0	0	0	0	70	M	11	13.6	272	10.6	15	1.2	125	138	31	0	93	0	93	30	1	310	58	0	0	15	5	0	1	1	1	0	0	0	0	0	0	2
15320791	0	0	0	0	0	0	0	56	M	3.2	14.5	259	16.6	20	1.5	127	138	22	1	98	1	232	75	1	309.3	38	1	0	14	3	1	0	0	0	0	0	0	0	0	0	1.8
11041336	0	0	0	0	0	0	1	81	F	4.5	12.1	216	14.5	57	2	145	138	31	1	97	1	186	60	1	309	42	1	0	3	7	1	0	1	1	0	0	0	0	0	0	1.5
14020905	0	0	0	0	0	0	0	76	M	0.9	10.8	129	8.9	12	0.7	126	138	25	1	97	1	163	53	1	309	42	0	0	15	6	0	1	1	1	0	0	0	0	0	0	1.1
13863911	0	0	0	0	0	0	0	62	F	1.4	7.5	170	11	11	0.6	114	139	22	1	96	1	155	50	1	309	51	1	0	14	9	1	1	1	1	0	0	0	0	0	0	3
16957142	0	1	1	0	0	0	1	25	M	33.4	12.2	218	16	23	1.2	110	139	24	1	95	1	130	42	1	309	50	0	0	15	2	0	0	1	1	0	0	0	0	0	0	4
12518493	0	0	0	0	0	0	1	77	F	3.3	7.9	100	8	14	0.7	127	137	23.5	1	95	1	123	40	1	309	51	1	0	14	2	0	0	0	1	0	0	0	0	0	0	3.4
15520287	0	0	0	0	0	0	1	80	M	1.3	9.6	355	13.2	17	1.3	79	139	22	1	94	1	108	35	1	308.6	46	0	0	15	4	1	1	1	1	0	0	0	0	0	0	2.2
15413992	0	0	0	0	0	0	0	69	M	1.2	9.2	128	8.5	20	1	160	136	22	0	93	1	100	32	1	308.6	52	1	0	11	4	1	0	0	1	0	0	0	0	0	0	1
15930671	0	0	0	0	0	0	0	32	F	2.9	12.1	276	11.8	8	0.9	124	141	41	0	92	0	88	29	1	308.6	56	1	0	10	3	0	0	1	1	0	0	0	0	0	0	1.8
11929342	0	0	0	0	0	0	0	60	F	1.4	6.8	119	12	15	1.2	108	137	21	1	97	1	185	60	1	308.3	46	1	0	13	3	0	1	0	0	0	0	0	1	1	0	1.8
16120684	0	0	0	0	0	0	0	69	F	1.3	7.2	71	13.9	12	0.8	133	136	20	1	99	1	308	100	1	308	37	1	0	12	2	0	0	0	0	0	0	0	0	0	0	1.3
16638424	0	0	0	0	0	0	0	59	M	4.1	5.3	64	11.3	20	0.9	127	143	27	1	97	1	161	52	1	308	39	0	1	15	8	0	1	0	1	0	0	0	0	0	0	1.7
10229302	0	0	0	0	0	0	1	82	M	0.7	10.5	183	12.7	63	2.1	322	145	24	1	96	1	154	50	1	308	44	1	0	14	3	1	0	0	0	0	0	0	0	0	0	1
14941060	0	0	0	0	0	1	0	56	M	1.3	8.6	111	11.9	26	1.4	115	137	25	1	96	1	154	50	1	308	36	1	0	10	13	0	1	1	1	0	0	0	1	1	1	3
17611730	0	0	0	0	0	0	0	66	M	1.2	8.2	59	11.6	17	0.9	115	144	20	1	96	1	154	50	1	308	43	1	0	14	5	1	1	0	0	0	0	0	0	0	0	1.9
11169560	0	0	0	0	0	0	0	30	F	0.2	7.1	103	24	9	0.7	111	141	23	1	96	1	154	50	1	308	45	0	0	15	2	0	0	1	1	0	1	0	0	0	0	2.3
15176371	0	0	0	0	0	0	0	69	M	1.2	9.9	132	16.9	15	0.9	118	140	24	1	95	1	136	44	1	308	46	0	0	15	3	0	0	0	1	0	0	0	0	0	0	2.5
17835311	0	0	0	0	0	1	0	47	M	1.3	9.9	164	16.4	18	0.9	118	138	31	1	95	1	134	44	1	308	44	1	0	14	5	0	1	1	1	0	0	0	0	0	0	2.3
19697979	0	0	0	0	0	0	0	79	M	1.1	9.1	119	17.4	49	2.7	234	147	20	1	95	1	134	44	1	308	42	1	1	3	5	0	0	1	1	0	0	0	0	0	0	1.4
11114467	0	0	0	0	0	0	0	89	M	1.7	8.9	67	9.2	24	1.5	146	147	31	1	95	1	120	39	1	308	42	0	1	15	3	1	0	0	1	0	0	0	0	0	0	1.4
15051600	0	0	0	0	0	0	1	80	F	24.2	9.4	145	14.7	19	0.8	88	139	23	1	94	1	109	35	1	308	46	0	0	15	4	0	1	0	1	0	0	0	0	0	0	1.2
11760663	0	0	0	0	0	0	0	74	F	9.2	9.9	312	11.3	19	0.9	155	140	26	0	90	0	74	24	1	308	43	1	0	14	8	0	1	1	1	0	0	0	1	0	1	0.8
10805461	0	1	1	1	0	0	1	62	F	4.9	10.9	57	9.3	35	5.5	277	136	29	1	95	1	123	40	1	307.5	51	1	0	3	5	0	0	1	1	0	0	0	0	0	0	2
11124151	0	0	0	0	0	0	0	49	M	3.1	13.9	209	21.5	11	0.9	121	136	28	1	95	1	123	40	1	307.5	87	1	0	12	10	0	1	1	1	0	0	0	0	0	1	1.4
11279652	0	0	0	0	0	0	0	59	M	1.2	0	0	0	0	0	160	139	23	1	95	1	123	40	1	307.5	44	1	0	13	3	0	0	1	1	0	0	0	0	0	0	3
12323927	0	0	0	0	0	0	0	66	M	2	10.6	142	15.8	17	0.8	133	137	23	1	95	1	123	40	1	307.5	46	1	0	14	6	0	0	1	1	0	0	0	0	0	0	2.4
12614497	0	0	0	0	0	0	1	66	M	1.2	12.1	187	12	29	1.3	106	143	29	1	95	1	123	40	1	307.5	52	1	0	4	6	0	1	1	1	0	0	0	0	0	0	3.8
13425612	0	0	0	0	0	0	1	73	F	3.3	9.3	124	11	20	0.9	102	138	23	1	95	1	123	40	1	307.5	43	1	0	14	3	0	0	1	1	0	0	0	0	0	0	1.5
14172652	0	0	0	0	0	1	0	75	F	1.3	6.8	117	10.2	13	0.6	170	136	17	1	95	1	123	40	1	307.5	39	1	0	14	3	0	0	0	1	0	0	0	0	0	0	2.1
14284435	0	0	0	0	0	1	0	65	F	1.2	9.4	125	22	13	0.5	112	143	25	1	95	1	123	40	1	307.5	48	1	0	13	2	0	0	0	1	0	0	0	0	0	0	2.6
16306123	0	0	0	0	0	1	0	64	M	2.7	6.9	204	7.8	65	3.9	166	139	32	1	95	1	123	40	1	307.5	44	1	0	3	7	0	0	1	1	0	0	0	0	0	0	1
16572462	0	0	0	0	0	0	0	64	M	4.2	8.8	226	6.5	36	6.4	265	138	25	1	95	1	123	40	1	307.5	27	1	0	13	7	0	1	1	1	0	0	0	0	1	0	1.9
10990398	0	1	1	0	1	1	0	70	F	10.7	11.4	138	16.8	35	0.7	229	147	19	1	95	1	123	40	1	307.5	47	0	0	15	4	0	0	1	1	0	0	0	0	0	0	1.6
11121817	0	0	0	0	0	0	0	55	F	5.4	10.7	137	7.4	8	0.5	107	140	22	1	95	1	123	40	1	307.5	53	0	0	15	3	0	0	1	1	0	0	0	0	0	0	1.7
11750182	0	0	0	0	0	0	0	54	M	13.9	12	226	11.3	13	0.8	135	139	23	1	95	1	123	40	1	307.5	47	0	1	15	4	1	0	0	1	0	0	0	0	0	0	0.9
12163263	0	0	0	0	0	0	0	66	M	4.9	6	58	13.6	19	1.6	333	147	33	1	95	1	123	40	1	307.5	54	0	0	15	2	0	0	1	1	0	0	0	0	0	0	2.1
15387389	0	0	0	0	0	0	0	70	M	1	14.3	250	7.9	17	1	111	140	25	1	95	1	123	40	1	307.5	28	0	0	15	4	0	0	1	1	0	0	0	0	0	0	1.6
17438397	0	0	0	0	0	0	1	80	M	1.5	9.4	143	16.4	21	1	90	138	23	1	95	1	123	40	1	307.5	43	0	0	15	3	0	0	1	1	0	0	0	0	0	0	3.7
17698633	0	0	0	0	0	0	0	72	M	1.8	10.5	108	15.3	16	0.8	136	143	27	1	95	1	123	40	1	307.5	42	0	0	15	3	1	0	1	1	0	0	0	0	0	0	1.6
19829390	0	0	0	0	0	0	0	71	M	2.2	12	134	14	8	0.7	113	136	25	1	95	1	123	40	1	307.5	46	0	0	15	2	0	0	1	1	0	0	0	0	0	0	3.5
19894874	0	0	0	0	0	1	0	60	M	2.3	10.8	153	12.4	18	1.1	140	140	22	1	95	1	123	40	1	307.5	59	0	0	15	4	0	0	1	1	0	0	0	0	0	0	1.1
12531971	0	0	0	0	0	1	0	55	M	1.3	11.1	133	11.8	19	1	79	142	20	1	94	1	110	36	1	307.5	47	0	0	15	2	0	1	0	1	0	0	0	0	0	1	1.2
19660100	0	0	0	0	0	0	0	68	F	3.3	10.9	138	37.2	53	2.7	941	154	23	1	99	1	307	100	1	307	45	1	0	14	10	1	1	1	1	0	0	0	0	0	0	7.3
15650718	0	0	0	0	0	0	0	67	M	3.3	8.4	89	23.4	12	0.7	87	143	17	1	98	1	203	66	1	307	43	1	0	14	8	1	0	1	1	0	0	0	1	1	0	2.9
18818056	0	0	0	0	0	0	0	49	F	2.3	9.2	113	15.8	11	0.8	125	137	29	1	97	1	163	53	1	307	42	0	0	15	2	0	0	1	1	0	0	0	0	0	0	2.5
16674342	0	0	0	0	0	0	0	55	M	4.3	8.3	149	9.5	37	1.5	143	135	24	1	95	1	136	44	1	307	49	1	0	13	2	0	0	1	1	0	0	0	0	0	0	1.5
11037710	0	0	0	0	0	0	0	82	M	1.4	10.1	90	14.9	14	1	132	143	18	1	95	1	132	43	1	307	39	0	0	15	2	0	0	1	1	0	0	0	0	0	0	1.2
12037768	0	0	0	0	0	0	1	70	M	3	11.9	128	12.1	14	1	167	143	30	1	95	1	131	43	1	307	58	1	0	13	2	0	0	0	0	0	0	0	0	0	0	1.3
11620095	0	0	0	0	0	0	1	78	M	1.4	7.3	88	16.1	18	0.9	91	133	31	1	95	1	123	40	1	307	44	1	0	14	5	0	1	0	1	0	0	0	0	0	0	1.3
18595532	0	0	0	0	0	0	0	63	M	0.5	9.2	228	25.7	16	1	173	136	18	1	97	1	184	60	1	306.7	38	1	0	13	7	0	0	0	1	0	0	0	0	0	1	1.1
11115136	0	0	0	0	0	0	0	60	M	1.2	9.8	84	18.6	10	0.8	138	136	29	1	96	1	156	51	1	306.7	39	1	0	13	3	1	0	0	1	0	0	0	0	0	0	2.2
14432295	0	0	0	0	0	0	0	55	M	5.2	8	147	14.1	25	1.2	108	138	25	1	95	1	132	43	1	306.7	47	0	0	15	3	0	0	1	1	0	0	0	0	0	0	2.3
13870141	0	0	0	0	0	0	0	77	M	1	8.2	368	12.9	39	3.5	169	147	34	0	93	0	92	30	1	306.7	37	1	0	3	6	0	0	1	1	0	0	0	0	0	0	0.9
16994498	0	0	0	0	0	0	0	67	F	3.3	8.4	165	13.6	9	0.8	125	135	24	0	93	0	92	30	1	306.7	62	1	0	9	7	0	1	0	1	0	0	0	0	0	0	1.7
19494949	1	1	0	1	0	0	0	83	M	2.4	9.5	183	11.5	34	4.3	250	140	20	0	93	0	92	30	1	306.7	38	0	0	15	3	0	0	1	1	0	0	0	0	0	0	2.2
16930251	0	0	0	0	0	0	0	72	M	1	11	107	10.3	20	0.8	108	145	28	0	92	0	84	27	1	306.7	52	1	0	13	3	0	1	0	1	0	0	0	0	0	0	1.8
12751443	0	0	0	0	0	0	1	32	M	4.3	11.6	161	7.8	13	1.1	103	141	25	1	98	1	213	70	1	306	36	1	0	14	3	0	0	1	1	0	0	0	0	0	1	3
14691391	0	0	0	1	0	0	0	76	M	1.2	14.3	194	14.8	30	1.4	248	137	35	1	96	1	156	51	1	306	50	1	0	3	8	0	0	1	1	0	0	0	0	0	0	7.4
14936151	0	0	0	0	0	0	0	64	M	0.9	11.4	145	14.7	17	0.9	129	137	24	1	96	1	153	50	1	306	38	1	0	13	8	1	1	1	1	0	0	0	0	0	1	2.1
16919585	0	0	0	0	0	0	0	73	M	1.2	9.1	104	9.5	28	1.3	151	142	25	1	96	1	153	50	1	306	48	1	0	3	5	0	0	1	0	0	0	0	0	0	0	0.8
17023771	0	0	0	0	0	0	0	75	M	1.1	8.8	133	24	22	0.8	117	141	41	1	96	1	153	50	1	306	42	1	0	11	4	0	0	1	1	0	0	0	0	0	0	2.1
18881730	0	0	0	0	0	1	0	57	M	1	9.6	103	14.1	16	1.1	106	139	31	1	96	1	153	50	1	306	47	1	0	3	8	0	0	1	1	0	0	0	0	0	0	2.1
19755487	0	0	0	0	0	0	0	91.4	F	10.3	6.7	135	8.4	30	1.4	98	146	37	1	96	1	153	50	1	306	46	1	0	14	4	1	0	1	1	0	0	0	1	0	0	1.7
18023644	0	0	0	0	0	0	0	85	F	2.4	7.9	128	14.4	15	0.8	89	142	28	1	96	1	153	50	1	306	39	0	0	15	2	0	0	1	0	0	0	0	0	0	0	1.7
16429696	0	0	0	0	0	0	0	74	M	30.8	8	201	9.9	33	0.6	160	141	32	1	96	1	141	46	1	306	31	1	1	4	6	0	1	1	0	0	0	0	0	0	1	2.4
13128490	0	0	0	0	0	0	0	59	M	1.6	12.7	149	16	10	0.8	119	141	17	1	95	1	125	41	1	306	44	1	0	14	3	0	0	0	1	0	0	0	0	1	0	2
10272100	0	0	0	0	0	0	0	85	F	2	8.6	136	26.3	18	0.9	128	140	25	1	95	1	124	41	1	306	48	0	0	15	2	0	0	0	1	0	0	0	0	0	0	1.3
14168038	0	0	0	0	0	0	1	74	M	1.1	9.6	79	9	11	0.9	126	143	20	1	95	1	124	41	1	306	46	0	0	15	2	0	0	1	1	0	0	0	0	0	0	1.6
14722153	0	0	0	0	0	0	0	82	F	17.6	9.8	200	7.7	31	1.7	214	126	28	1	94	1	108	35	1	306	47	1	1	14	5	1	1	0	0	0	0	0	0	0	0	1.2
10694948	0	0	0	0	0	0	0	42	M	1.3	11.7	234	15	11	1	150	140	27	1	94	1	106	35	1	306	51	0	0	15	3	1	0	1	1	0	0	0	0	0	0	1.9
12465063	0	0	0	0	0	0	0	70	M	1.6	9.2	251	21.5	36	1.5	188	132	34	1	94	1	107	35	1	305.7	46	0	0	15	3	0	0	0	1	0	0	0	0	0	0	2.7
12805424	0	0	0	0	0	0	0	91.4	M	2.9	7.9	81	14.8	154	4	112	142	27	1	99	1	305	100	1	305	32	1	0	14	6	1	0	0	0	0	0	0	0	0	1	0.8
18571542	0	0	0	0	0	0	0	60	M	6.9	4	47	7.7	100	11.5	123	139	41	1	97	1	177	58	1	305	50	0	0	15	3	1	0	0	1	0	0	0	0	0	0	2.1
19339564	0	0	0	0	0	1	0	84	F	5.1	9	394	5.8	7	0.7	171	128	20	1	97	1	174	57	1	305	56	1	0	10	4	0	0	1	1	0	0	0	0	0	0	2.9
18144033	0	0	0	0	0	0	0	66	M	0.5	9.3	100	25.1	36	6.6	173	141	35	1	97	1	163	53	1	305	40	1	0	14	4	1	0	0	1	0	0	0	0	0	0	1.1
13330490	0	0	0	0	0	0	0	72	M	14.6	13.2	201	9.2	27	1.2	144	149	42	1	96	1	145	48	1	305	35	1	0	13	2	0	0	0	1	1	0	0	0	0	0	1.1
18497427	0	0	0	0	0	0	0	55	F	4	12.1	300	16.5	15	1.4	379	133	23	1	95	1	135	44	1	305	39	0	0	15	2	0	0	0	1	0	0	0	0	0	0	1.4
13479804	1	1	0	0	0	0	0	78	F	0.9	7	205	5	21	2.6	83	141	25	1	95	1	122	40	1	305	40	1	1	10	6	0	1	0	1	0	1	0	0	0	0	0.7
13787728	1	0	0	0	0	0	0	70	M	0.8	14.4	160	8.6	24	1.5	202	139	24	1	95	1	122	40	1	305	45	1	0	3	5	0	0	0	1	0	0	0	0	0	1	1.2
15471505	0	0	0	0	0	0	0	55	M	1	11.7	159	16.6	20	0.8	134	143	21	1	95	1	122	40	1	305	46	1	0	14	6	0	1	1	1	0	0	0	0	0	0	1.8
17207507	0	0	0	0	0	0	0	72	F	6.3	8.5	74	15.8	13	1.1	197	140	21	1	95	1	122	40	1	305	49	1	0	13	4	0	1	1	1	0	0	0	0	0	0	1.5
18762761	0	0	0	0	0	0	0	88	F	3	7.8	222	8.9	27	1.3	104	141	20	1	95	1	122	40	1	305	53	1	0	14	7	0	0	1	1	0	0	0	0	0	0	4
18768087	0	0	0	0	0	1	0	79	F	4.4	6.5	58	8.4	17	0.8	189	143	20	1	95	1	122	40	1	305	44	1	0	13	3	0	0	1	1	0	0	0	0	0	0	1.1
18962557	1	1	0	1	0	0	0	62	F	1.2	7.1	144	20.8	23	1.1	160	139	26	1	95	1	122	40	1	305	62	1	0	14	5	0	1	1	1	0	0	0	0	0	0	2.1
11264491	1	0	0	0	0	1	0	72	M	5.9	9.4	225	13.8	13	0.9	156	139	22	1	95	1	122	40	1	305	38	0	0	15	4	0	1	0	0	0	0	0	0	0	0	1.5
11381511	0	0	0	0	0	0	0	53	F	4.1	7.7	101	24.2	11	0.8	81	142	35	1	95	1	122	40	1	305	40	0	0	15	3	0	1	0	1	0	0	0	0	0	0	1.8
13180432	0	0	0	0	0	0	0	77	F	2.4	8.3	73	12.1	9	0.5	133	139	19	1	95	1	122	40	1	305	47	0	0	15	3	0	1	0	1	0	0	0	0	0	0	1.6
17135687	0	0	0	0	0	0	0	28	M	29.4	11.7	118	12.7	20	1.3	123	140	25	1	95	1	122	40	1	305	43	0	0	15	3	0	0	1	1	0	0	0	0	0	0	2
17221020	0	0	0	0	0	0	0	56	F	2	10.6	216	14.9	34	2	109	139	26	1	94	1	116	38	1	305	49	0	0	15	3	0	0	0	1	0	0	0	0	0	0	1.5
14166603	0	1	1	0	0	1	1	58	M	20.8	15.3	186	26.5	26	1.4	349	144	28	1	94	1	113	37	1	305	43	0	0	15	2	0	1	1	1	0	0	0	0	0	0	1.4
15068497	1	0	0	0	0	0	1	71	F	1.1	8	121	18.6	34	1.3	120	137	22	0	93	1	99	32	1	305	45	0	0	15	2	0	0	1	1	0	0	0	0	0	0	0.7
12701018	0	0	0	0	0	0	1	77	F	2.2	6.5	59	27.5	43	0.7	266	154	25	0	93	0	89	29	1	305	49	1	0	3	5	0	0	1	0	0	0	0	0	0	0	0.9
17205507	0	0	0	0	0	0	0	78	M	4	7.3	297	14.4	68	2.1	219	137	24	1	99	1	304	100	1	304	39	1	0	12	4	1	0	1	1	0	0	0	0	0	0	3.1
17865372	0	0	0	0	0	0	0	51	F	3.2	9.5	122	12.1	10	0.6	193	140	24	1	99	1	304	100	1	304	35	1	0	6	6	0	1	0	1	0	0	0	0	0	1	1.3
19310024	0	0	0	0	0	0	0	76	F	2.4	7.7	57	17.6	18	1.1	136	142	35	1	97	1	176	58	1	304	60	0	0	15	13	1	1	1	1	0	0	0	0	0	0	11.7
19433119	0	0	0	0	0	0	0	59	M	1.2	10	139	14.1	21	0.9	137	138	18	1	97	1	174	57	1	304	50	0	0	15	2	0	0	0	1	0	0	0	0	0	0	2.3
12546810	0	0	0	0	0	1	1	61	M	1.4	10.6	155	13.3	16	0.7	137	142	22	1	97	1	168	55	1	304	47	1	0	14	3	1	0	1	1	0	0	0	0	0	0	2.3
18973791	0	0	0	0	0	0	0	72	M	2.3	9	89	25	27	1.4	123	137	19	1	96	1	157	52	1	304	51	1	0	13	6	1	1	0	0	0	0	0	0	0	0	0.8
13777634	1	0	0	0	0	0	0	91.4	M	1.9	10.1	276	14.4	60	3.3	191	141	26	1	96	1	152	50	1	304	42	1	0	13	8	1	1	0	0	0	0	0	0	0	0	1.5
14156778	0	0	0	0	0	0	0	62	M	1.3	11.4	190	13.7	13	1.1	139	138	27	1	96	1	152	50	1	304	38	1	0	14	4	0	1	0	1	0	0	0	0	0	0	2.3
17486787	0	0	0	0	0	0	0	66	F	1.2	7.4	110	11.7	12	0.6	98	142	45	1	96	1	152	50	1	304	53	1	0	14	4	1	0	1	1	0	0	0	0	0	0	2.3
11437414	0	0	0	0	0	0	0	72	F	1	8.3	114	15.1	19	0.9	137	135	25	1	96	1	152	50	1	304	56	0	0	15	2	0	0	1	1	0	0	0	0	0	0	1.3
19587449	0	0	0	1	0	0	0	62	M	1.7	12.5	307	15.2	27	1.2	163	136	30	1	96	1	145	48	1	304	43	1	0	12	3	0	1	0	0	0	0	0	0	0	0	1.8
14545252	0	0	0	0	0	0	0	70	M	1.3	12.2	124	17.6	19	1	123	143	22	1	96	1	142	47	1	304	51	1	0	14	2	0	0	0	1	0	0	0	0	0	0	1.1
11925350	0	0	0	0	0	0	0	41	M	6.1	12.6	265	16.9	26	2.5	130	141	31	1	95	1	131	43	1	304	56	1	0	14	7	1	0	1	1	0	0	0	0	0	0	1.2
15956706	0	0	0	0	0	0	0	83	M	4.9	8.4	121	13.6	17	1	139	139	36	1	94	1	102	34	1	304	44	1	0	3	11	0	1	1	1	0	0	0	0	0	0	0.8
19983257	0	0	0	0	0	0	0	64	M	5.7	4.1	122	8.2	83	2.7	132	147	0	0	92	0	80	26	1	304	52	0	0	15	2	0	0	1	1	0	0	0	0	0	0	1.4
18525663	0	0	0	0	0	0	0	69	F	1	10.5	202	12.1	66	3	96	143	29	0	93	0	91	30	1	303.3	37	1	0	10	2	0	0	0	1	0	0	0	0	0	0	1.6
10692417	0	0	0	0	0	0	0	61	F	2	13.3	248	19.1	19	0.6	174	140	20	1	98	1	223	74	1	303	41	1	0	14	2	0	0	0	0	0	0	0	0	0	0	1.4
13284800	0	0	0	0	0	0	1	43	F	4.5	11.2	79	7.2	7	0.6	116	139	30	1	98	1	206	68	1	303	46	1	0	3	8	0	1	1	1	0	0	0	0	0	0	4.4
11115587	0	0	0	0	0	0	0	65	M	3.2	7.6	204	15	41	5.1	145	131	20	1	98	1	192	63	1	303	40	1	0	3	6	1	0	1	1	0	0	0	0	0	0	1.6
19241725	0	0	0	0	0	0	0	68	F	4	8.5	90	36.5	45	1.2	312	137	31	1	98	1	191	63	1	303	41	0	1	15	2	0	0	1	1	0	0	0	0	0	0	1.7
11639597	0	0	0	0	0	0	0	70	M	1.2	8.5	117	15.6	12	0.9	122	139	23	1	97	1	183	60	1	303	45	0	0	15	2	0	0	0	1	0	0	0	0	0	0	1.9
12251584	0	0	0	0	0	0	0	65	M	1.3	9.8	126	17.6	18	0.7	94	142	32	1	95	1	126	42	1	303	45	1	0	14	2	0	0	1	1	0	0	0	0	0	0	1.6
17287765	0	0	0	0	0	0	1	71	M	2.3	10.5	118	20.8	14	0.6	127	139	21	1	98	1	212	70	1	302.9	39	0	0	15	5	0	0	1	1	0	0	0	1	1	0	3.2
11259141	0	0	0	0	0	0	1	60	F	24	10.7	217	11.4	8	0.6	167	136	21	1	95	1	121	40	1	302.5	40	1	0	14	4	1	0	1	1	0	0	0	1	0	0	1
12472799	0	0	0	0	0	0	0	77	M	2.3	10	308	17.1	15	0.8	144	138	32	1	95	1	121	40	1	302.5	52	1	0	10	4	0	0	0	1	0	0	0	0	0	0	0.7
12621822	0	0	0	0	0	0	1	76	F	13.1	8.2	151	12.9	39	1.1	113	136	20	1	95	1	121	40	1	302.5	36	1	0	14	8	1	0	1	1	0	0	0	0	0	0	1.5
12889874	1	0	0	0	0	0	0	83	F	5.7	9.9	261	11.5	24	1.6	255	140	40	1	95	1	121	40	1	302.5	33	1	0	14	4	0	0	1	1	0	0	0	0	0	1	2.3
13007082	0	0	0	0	0	1	0	81	M	2.2	10	116	21.9	19	1	193	139	20	1	95	1	121	40	1	302.5	66	1	0	10	4	0	1	0	1	0	0	0	0	1	0	2
16605602	0	0	0	0	0	0	0	54	M	1.5	10.9	198	17.4	12	0.8	141	142	26	1	95	1	121	40	1	302.5	38	1	0	11	6	0	0	1	1	0	0	0	0	0	1	1.2
19549135	0	0	0	0	0	0	0	69	M	4.2	6.7	78	10.6	17	0.9	160	137	22	1	95	1	121	40	1	302.5	52	1	0	14	8	1	1	1	1	0	0	0	0	1	0	1.3
10299054	0	0	0	0	0	0	0	70	M	1.5	8.8	208	12	15	1.7	65	138	24	1	95	1	121	40	1	302.5	52	0	0	15	3	1	0	1	1	0	0	0	0	0	0	1.8
13188070	0	0	0	0	0	0	0	55	M	6.4	9.1	41	15.9	42	2.2	253	134	22	1	95	1	121	40	1	302.5	40	0	0	15	6	0	1	1	1	0	0	0	0	0	0	1.8
16078000	0	0	0	0	0	0	0	83	M	1	6.8	81	20.5	24	1.2	98	136	21	1	95	1	121	40	1	302.5	29	0	0	15	6	0	1	1	1	0	0	0	0	0	0	2.8
17294866	0	0	0	0	0	0	1	67	M	2.3	10	151	14.8	17	0.9	114	140	24	1	95	1	121	40	1	302.5	48	0	0	15	6	0	1	1	1	0	0	0	0	0	0	1.4
13497321	0	0	0	0	1	1	0	80	M	2.3	8.8	227	16.5	16	0.8	131	134	23	0	93	0	93	31	1	302.5	58	0	0	15	5	1	1	0	1	0	0	0	0	0	0	1.9
10390732	0	1	1	1	1	0	0	48	M	21.3	7.1	68	15.2	56	10.2	128	142	25	0	93	0	90	30	1	302.5	44	0	0	15	2	0	0	1	1	0	0	0	0	0	0	1.5
13396854	0	0	0	0	0	0	0	64	M	1.5	14.4	85	7.6	37	1.2	125	136	29	1	96	1	151	50	1	302	37	1	0	11	3	0	0	0	0	0	0	0	0	0	0	2
15580264	0	0	0	0	0	1	0	77	F	1.3	6.9	115	10.7	19	0.6	92	141	26	1	96	1	151	50	1	302	40	1	0	14	3	0	0	0	1	0	0	0	0	0	0	2.8
10497654	0	0	0	0	0	0	0	45	M	1.2	10.5	160	17.8	11	0.8	115	136	21	1	96	1	151	50	1	302	64	0	0	15	2	0	1	1	1	0	0	0	0	0	0	0.8
11165113	0	0	0	0	0	0	0	76	M	1	10.8	123	15	21	1.2	100	137	25	1	96	1	151	50	1	302	46	0	0	15	3	0	0	1	0	0	0	0	0	0	0	1.4
16402709	0	0	0	0	0	0	0	60	F	9.1	11	142	16.7	22	0.8	215	143	27	1	96	1	147	49	1	302	50	1	0	14	6	0	0	0	0	0	0	0	0	0	0	0.8
12074672	0	0	0	0	0	0	1	38	M	5.7	13.4	388	12.6	14	0.7	111	135	30	1	96	1	144	48	1	302	40	1	0	7	4	0	0	1	1	0	0	0	0	0	0	1.9
13282688	0	0	0	0	0	0	0	77	M	4.7	7.9	164	21.9	24	1.8	209	132	19	1	96	1	139	46	1	302	31	1	0	14	2	0	0	0	0	0	0	0	1	0	0	1.1
13321760	0	0	0	0	0	0	0	81	F	12.3	8.7	197	9.1	22	0.6	149	135	21	1	96	1	137	45	1	302	48	0	0	15	2	0	1	1	1	0	0	0	0	0	0	0.8
15387835	0	0	0	0	0	0	0	57	M	2	7.4	370	14	15	0.9	216	140	24	1	95	1	117	39	1	302	45	1	0	14	3	0	0	1	1	0	0	0	0	0	0	1.3
17106724	0	0	0	0	0	0	1	70	M	2.2	6.5	208	29.9	43	1.3	297	136	36	1	94	1	115	38	1	302	50	0	1	15	8	1	0	1	1	0	1	0	0	0	0	8.2
13573101	0	0	0	0	0	0	0	59	M	14.6	7.1	52	12.7	20	1.3	184	144	30	1	97	1	187	62	1	301	43	1	0	14	2	0	0	1	1	1	0	0	0	0	0	3.7
15380039	0	0	0	0	0	0	0	79	M	1.1	8.1	90	7.9	11	0.8	152	140	27	1	97	1	170	56	1	301	57	0	0	15	2	1	0	1	1	0	0	0	0	0	0	1.8
12206800	0	1	0	0	0	0	0	76	M	6.7	11.4	177	16.2	16	0.8	153	143	30	1	95	1	130	43	1	301	35	1	0	13	2	0	0	0	0	0	0	0	0	1	1	1.1
15755340	0	0	0	0	0	0	0	67	F	2.2	9.3	95	12.6	12	0.6	94	143	31	1	97	1	175	58	1	300	42	1	0	10	7	1	1	0	0	0	0	0	1	1	0	0.8
19910173	0	0	0	0	0	0	0	82	M	1.3	8.5	91	10.1	12	0.7	147	141	30	1	96	1	154	51	1	300	43	1	0	11	4	0	1	1	1	0	0	0	1	0	1	1.1
13224273	0	0	0	0	0	0	0	59	M	1.3	6.5	98	13.7	58	9.8	99	136	25	1	96	1	150	50	1	300	29	1	0	13	6	1	1	0	1	0	0	0	0	0	0	2.9
17909251	0	0	0	0	0	1	0	88	F	3.3	6	482	5.7	52	1.5	149	137	27	1	96	1	150	50	1	300	43	0	0	15	3	0	0	1	1	0	0	0	0	0	0	1.5
18494908	0	0	0	0	0	0	0	80	F	1.1	10.6	137	12.6	16	1.2	137	139	38	1	96	1	144	48	1	300	51	0	0	15	2	1	0	1	0	0	0	0	0	0	0	2.6
16264350	0	0	0	0	0	0	0	48	M	2	9	97	14.4	14	0.7	101	134	27	1	95	1	132	44	1	300	46	1	0	14	3	0	0	1	1	0	0	0	0	0	0	2.2
16588768	0	0	0	0	0	0	0	50	M	14.9	10.2	157	8.3	25	1.1	147	141	28	1	95	1	122	41	1	300	55	1	0	14	4	1	0	1	1	0	0	0	0	0	0	1
11233081	0	0	0	0	0	0	0	56	M	4	13.7	222	13.8	19	0.8	238	138	21.5	1	95	1	120	40	1	300	46	1	0	14	9	0	1	1	1	0	0	0	0	0	0	4.1
12379465	0	0	0	0	0	0	0	55	F	2.3	8.2	230	13.7	13	0.6	158	141	24	1	95	1	120	40	1	300	43	1	0	14	9	1	1	1	1	0	0	0	0	0	0	1.6
15297415	0	0	0	0	1	0	0	68	M	1.9	11.5	185	4.5	62	3.2	100	136	29	1	95	1	120	40	1	300	51	1	0	3	12	0	0	1	1	0	0	0	0	0	0	2.1
15761456	0	0	0	0	0	0	0	91.4	M	8.4	8.4	64	16.2	38	2	211	144	28	1	95	1	120	40	1	300	59	1	1	13	8	0	1	1	1	0	0	0	0	0	0	1.4
16708980	0	0	0	0	0	0	0	46	F	1.2	8.6	100	14.1	15	0.7	151	140	41	1	95	1	120	40	1	300	55	1	0	10	3	0	0	1	1	0	0	0	0	1	0	2.4
16843173	0	0	0	0	0	0	0	77	F	2.3	7	213	11	10	0.5	98	136	22	1	95	1	120	40	1	300	41	1	0	14	6	0	0	1	1	0	0	0	0	1	0	1.5
17506723	0	0	0	0	0	0	0	32	M	11.9	12.2	238	21.7	15	1	142	148	33	1	95	1	120	40	1	300	45	1	0	14	5	1	0	1	1	0	0	0	0	0	0	1.5
17658387	0	0	0	0	0	0	0	89	F	2.7	14.6	250	18.5	33	0.8	169	136	31	1	95	1	120	40	1	300	58	1	0	14	6	1	0	0	0	0	0	0	0	0	0	4.5
18519104	0	0	0	0	0	0	0	76	M	1.3	11.1	115	15.6	17	1.1	125	142	24	1	95	1	120	40	1	300	69	1	0	9	9	1	1	1	1	0	0	0	0	0	0	3.4
10231100	0	0	0	0	0	0	0	65	M	1.3	11.8	190	15.6	22	1.1	433	140	23	1	95	1	120	40	1	300	44	0	0	15	3	1	0	1	1	0	0	0	0	0	0	1.3
11378589	0	0	0	0	0	0	0	56	F	3.7	11.3	201	7	6	0.5	213	125	21	1	95	1	120	40	1	300	47	0	0	15	6	0	0	1	1	0	0	0	0	0	0	2
12332165	0	0	0	0	0	1	0	63	F	2.2	7.6	57	7.9	12	1	76	140	23	1	95	1	120	40	1	300	47	0	0	15	3	0	0	1	1	0	0	0	0	0	0	0.7
13087135	0	0	0	0	0	0	0	48	M	2.1	10.3	175	12.5	11	0.8	176	138	26	1	95	1	120	40	1	300	35	0	0	15	11	0	1	1	1	0	0	0	0	0	0	8.5
13734226	0	0	0	0	0	0	0	67	M	2.3	8.1	135	15.6	24	0.9	101	141	23	1	95	1	120	40	1	300	53	0	0	15	5	0	0	1	1	0	0	0	0	0	0	1.7
15841153	0	0	0	0	0	0	1	62	M	2	9.4	145	10.8	17	1.1	180	140	39	1	95	1	120	40	1	300	52	0	0	15	6	0	0	1	1	0	0	0	0	0	0	0.8
16979799	0	0	0	0	0	0	0	67	M	1.3	11.5	130	26	24	1.1	125	144	25	1	95	1	120	40	1	300	46	0	0	15	2	0	0	1	1	0	0	0	0	0	0	1.1
17417943	0	0	0	0	0	0	0	65	M	1	10	85	7.3	16	1.2	129	140	38	1	95	1	120	40	1	300	42	0	0	15	2	0	1	1	1	0	0	0	0	0	0	1.8
17210874	0	0	0	0	0	0	0	56	M	1.4	7.6	167	10.1	10	0.6	122	140	28	1	94	1	114	38	1	300	52	0	0	15	3	1	0	1	1	0	0	0	0	0	0	1.4
14431695	0	0	0	0	1	1	0	72	F	8.1	9.2	257	13.8	23	1.3	281	138	33	1	94	1	107	36	1	300	53	1	0	3	5	0	0	1	1	0	0	0	0	0	0	1.5
11182724	0	0	0	0	0	0	1	50	M	1.5	9.6	146	24	14	1	121	138	21	1	94	1	105	35	1	300	44	1	0	14	7	1	0	1	1	0	0	0	0	0	0	1.9
16949380	0	0	0	0	0	0	0	60	M	2.5	11.9	166	5.1	41	1.9	108	139	28	1	94	1	105	35	1	300	56	1	0	14	3	0	0	0	0	0	0	0	0	0	0	1.9
13389036	0	0	0	0	0	0	1	58	M	2	10.1	104	28.6	23	1.2	100	135	26	0	93	0	90	30	1	300	40	1	0	6	12	0	1	1	1	0	0	0	0	1	0	2.3
15221631	0	0	0	0	0	0	0	54	M	1.3	10.1	103	20.8	17	0.9	144	139	31	0	93	0	90	30	1	300	55	1	0	10	6	1	0	1	1	0	0	0	0	0	1	0.6
10696025	0	0	0	0	0	0	0	56	F	1.2	8	128	19.7	9	0.5	77	141	14.5	1	95	1	136	45	1	299	45	1	0	14	3	0	0	1	1	0	0	0	0	0	0	1.6
10618469	0	0	0	0	0	0	0	88	F	5.3	8.9	107	11.2	23	1.1	81	138	27	0	93	0	95	32	1	299	44	1	0	14	2	0	0	0	0	0	0	0	0	0	0	1.3
13931163	0	0	0	0	0	0	0	27	F	4.5	12	396	7.1	18	0.9	133	132	31	1	97	1	179	60	1	298.3	46	1	0	13	3	1	0	0	0	0	0	0	0	0	0	1.1
18271676	0	0	0	0	0	0	0	83	F	2.2	9.2	55	12.3	16	0.7	116	142	23	1	97	1	177	59	1	298.3	41	0	0	15	8	1	1	0	1	0	0	0	0	0	0	2.1
18247654	0	0	0	0	0	0	0	43	M	1	10.9	152	12.3	13	0.9	127	136	18	1	96	1	155	52	1	298.1	45	0	0	15	2	1	0	1	1	0	0	0	0	0	1	3
18778581	0	0	0	0	0	0	0	89	F	1.3	8.3	101	10.4	18	1.3	189	140	33	1	97	1	161	54	1	298	49	1	0	14	2	0	0	1	1	0	0	0	0	0	0	1.6
12365783	0	0	0	0	0	0	0	62	M	2.3	10.3	147	13.6	22	0.9	160	139	27	1	96	1	152	51	1	298	50	0	0	15	2	0	0	1	1	0	0	0	0	0	1	0.7
11928413	0	0	0	0	0	0	0	68	M	3.8	13.2	258	22.1	58	2.3	247	137	30	1	96	1	149	50	1	298	42	1	0	4	8	1	1	1	1	0	0	0	0	0	0	1.6
15384912	0	0	0	0	0	0	0	75	F	2	7.1	103	10.1	9	0.4	139	131	40	1	96	1	149	50	1	298	44	1	0	8	3	0	0	0	1	0	0	0	0	0	0	1.2
17096349	0	0	0	0	0	0	0	70	F	4	6.7	173	13.4	11	0.6	160	140	18	1	96	1	149	50	1	298	46	1	0	14	5	1	1	0	1	0	0	0	1	0	0	1.9
19292452	0	0	0	0	0	0	0	70	F	0.9	7.8	198	9.5	19	1	124	141	23	1	96	1	149	50	1	298	46	1	0	14	2	0	0	1	1	0	0	0	0	0	0	1.3
11688012	0	0	0	0	0	0	0	75	F	1.4	7.8	87	9.1	12	0.7	161	144	23	1	96	1	149	50	1	298	43	0	0	15	2	1	0	1	1	0	0	0	0	0	0	2.3
17030818	0	0	0	0	0	0	0	81	M	2.1	8.6	99	9.8	19	0.9	108	143	29	1	96	1	148	50	1	298	42	1	0	14	6	0	0	0	0	0	0	0	0	0	0	3.4
17736500	0	0	0	0	0	0	0	61	M	1.1	11.6	101	11.9	15	0.9	114	144	28	1	96	1	138	46	1	298	46	0	0	15	2	0	0	1	1	0	0	0	0	0	0	1.4
10871272	0	0	0	0	0	0	0	76	M	14.9	10.2	193	12.9	16	1	233	142	31	1	95	1	130	44	1	298	41	1	0	13	7	1	1	0	0	0	0	0	1	0	0	2.7
18651988	0	0	0	0	0	0	0	75	F	1.2	7.7	151	50.1	28	1	109	139	28	1	95	1	126	42	1	298	46	0	0	15	2	0	0	1	1	0	0	0	0	0	0	1.9
13866940	0	0	0	0	1	0	0	31	F	2.9	8.6	116	24.1	11	0.5	165	142	35	1	95	1	121	41	1	298	51	1	0	14	4	0	0	0	1	0	0	0	0	0	0	1.4
12106780	0	0	0	0	0	0	0	91.4	M	2.3	8.6	65	6.7	35	1.3	107	138	23	0	93	1	100	34	1	298	52	1	0	14	2	0	0	0	1	0	0	0	0	0	0	2
13649206	0	0	0	1	1	0	0	70	M	8	9.3	295	12.4	22	1.4	193	135	21	1	98	1	238	80	1	297.5	40	0	1	15	4	0	0	1	1	0	0	0	0	0	0	1.2
10509424	0	0	0	0	0	0	1	67	M	1.4	10.7	125	14.3	16	1	125	140	24	1	95	1	119	40	1	297.5	37	1	0	3	5	1	0	1	1	0	0	0	0	0	0	1.4
10765329	0	0	0	0	0	0	1	67	M	1.1	10	114	16	18	0.8	100	135	24	1	95	1	119	40	1	297.5	49	1	0	4	5	0	0	1	1	0	0	0	0	0	0	0.8
11888962	0	0	0	0	0	1	0	70	M	0.7	11.2	220	8.7	26	0.7	180	139	28	1	95	1	119	40	1	297.5	35	1	0	11	12	0	1	1	1	0	0	0	0	0	0	5.6
12377638	0	0	0	0	0	0	1	81	M	3	8.5	70	18	34	1	124	145	27	1	95	1	119	40	1	297.5	46	1	0	3	6	0	1	0	1	0	0	0	0	0	0	1.3
12693995	0	0	0	0	0	0	1	63	M	1.3	9.7	128	14.9	17	0.7	82	137	35	1	95	1	119	40	1	297.5	40	1	0	14	8	1	1	0	1	0	0	0	0	0	0	6.5
13410910	0	0	0	0	0	1	1	75	F	1.4	10.8	200	15.7	27	1.2	249	143	24	1	95	1	119	40	1	297.5	44	1	0	14	7	0	1	1	1	0	0	0	0	0	0	2.4
15583823	0	1	1	0	0	1	0	60	M	14	9.6	136	14.5	10	0.8	122	142	30	1	95	1	119	40	1	297.5	47	1	0	14	4	1	0	1	1	0	0	0	0	0	0	2.1
19064085	0	0	0	0	0	0	0	73	F	1.3	8.5	127	12.1	14	1	100	139	34	1	95	1	119	40	1	297.5	45	1	0	14	4	0	0	1	1	0	1	0	0	0	0	2
10826482	0	0	0	0	0	0	0	75	F	1.6	8.4	498	35.1	36	1.2	98	143	32	1	95	1	119	40	1	297.5	52	0	0	15	5	1	0	1	1	0	0	0	0	0	0	5.9
10839265	1	0	0	0	0	0	0	83	F	1.3	9.7	246	11.3	55	2.6	174	139	26	1	95	1	119	40	1	297.5	47	0	0	15	3	1	0	1	1	0	0	0	0	0	0	3.1
11842519	1	0	1	0	0	1	0	66	F	1.2	6.6	174	13.8	68	8.3	244	130	30	1	95	1	119	40	1	297.5	42	0	0	15	2	1	0	1	1	0	0	0	0	0	0	1
13273952	1	0	0	0	0	1	0	71	M	1.3	13.6	148	5.8	18	0.9	136	141	30	1	95	1	119	40	1	297.5	44	0	0	15	4	0	1	1	1	0	0	0	0	0	0	1.6
13498867	0	0	0	0	0	1	0	91.4	F	4.4	9.3	256	11.4	22	0.7	987	133	33	1	95	1	119	40	1	297.5	46	0	0	15	4	0	1	1	1	0	0	0	0	0	0	3.2
17395658	0	0	0	0	0	0	0	79	F	1.3	11.8	180	9.2	61	2.6	224	132	23	1	95	1	119	40	1	297.5	40	0	0	15	7	1	0	1	1	0	0	0	0	1	0	3.1
18318159	0	0	0	0	0	0	0	39	M	2.2	9	87	11.4	14	0.8	147	138	20	1	95	1	119	40	1	297.5	42	0	0	15	3	0	0	1	1	0	0	0	0	1	0	1.5
19612309	0	0	0	0	0	0	0	65	M	3.1	12.3	192	16.1	20	1.3	263	135	25	1	95	1	119	40	1	297.5	61	0	0	15	3	1	0	0	1	0	0	0	0	0	1	1.8
19779215	0	0	0	0	0	0	0	86	F	4	7.1	70	19.2	27	1.2	98	136	21	1	95	1	119	40	1	297.5	50	0	0	15	2	0	0	1	1	0	0	0	0	0	0	2.2
12429682	0	0	0	0	0	1	0	80	F	3.8	6.9	104	23.4	15	1.4	119	138	24	1	94	1	104	35	1	297.5	43	1	0	3	5	0	0	1	1	0	0	0	0	0	0	0.8
18957225	0	0	0	0	0	0	0	53	M	14.3	7.8	18	35.7	17	1.1	108	143	25	1	94	1	103	35	1	297.5	68	1	0	7	2	0	0	1	1	0	1	0	0	1	1	2.3
18777268	0	0	0	0	0	0	0	82	M	2.2	9.1	116	10.4	29	1.4	104	134	26	0	92	0	83	28	1	297.5	43	1	0	14	2	0	0	0	1	0	0	0	0	0	0	0.9
18710487	0	0	0	0	0	0	0	72	M	1.4	8.5	102	9.3	12	0.9	106	136	25	1	95	1	131	44	1	297.1	45	1	0	9	7	0	1	1	1	0	0	0	0	1	0	1.7
14061805	0	0	0	0	0	0	0	84	F	7.2	7.5	115	23.3	39	1.7	109	140	25	1	94	1	104	35	1	297.1	51	1	0	3	12	0	1	1	1	0	0	0	0	1	0	1.8
14362183	0	0	0	0	0	1	0	51	M	6.9	12.2	224	11.3	22	1.2	365	142	24	0	93	1	101	34	1	297.1	44	0	0	15	3	0	0	0	0	0	0	0	0	0	0	3.6
10472364	0	0	0	0	0	0	0	52	M	1.2	13.3	92	13.1	16	1	154	137	28	1	96	1	155	52	1	297	56	0	0	15	2	1	0	1	1	0	0	0	0	0	0	1.3
13769536	0	0	0	0	0	0	0	42	M	1.1	8.7	134	6.9	16	0.7	113	140	23	1	96	1	154	52	1	297	47	1	0	3	6	0	0	0	0	0	0	0	0	0	0	0.8
12007023	0	0	0	0	0	0	0	48	M	1.1	11.1	131	13.6	21	1	73	140	33	1	96	1	142	48	1	297	47	0	0	15	2	0	0	1	1	0	0	0	0	0	0	1.1
19213298	0	0	0	0	0	0	0	79	M	1.1	10.4	113	16.1	14	0.9	109	139	24	1	95	1	128	43	1	297	48	1	0	3	5	0	0	1	1	0	0	0	0	0	0	1.5
12109968	0	0	0	0	0	0	1	60	F	1.2	7.2	137	16.4	14	0.8	123	136	26	1	97	1	178	60	1	296.7	35	1	0	14	2	0	0	0	0	0	0	0	0	0	0	1.6
15160269	0	0	0	0	0	0	0	72	M	1	11	128	13.7	20	1.2	103	144	21	0	92	0	89	30	1	296.7	42	1	0	14	7	1	1	1	1	0	0	0	0	0	0	1.7
14702885	0	0	0	0	0	0	1	83	M	1.5	12.8	138	18.8	15	1.5	138	140	28	0	92	0	89	30	1	296.7	41	0	0	15	4	0	0	1	1	0	0	0	0	0	0	1.5
17499132	0	0	0	0	0	0	0	66	M	1.5	8.3	105	21.7	26	1.6	145	139	24	1	96	1	148	50	1	296	43	1	0	3	6	0	0	1	1	0	0	0	0	0	0	1.2
18715741	0	0	0	0	0	0	0	72	F	7	9.8	85	10.8	16	0.7	164	142	19	1	96	1	148	50	1	296	42	1	0	7	11	0	1	1	1	0	0	0	0	0	1	6
19491900	0	0	0	0	0	0	0	57	F	2	7.1	144	48.6	10	0.7	115	139	32	1	96	1	148	50	1	296	39	1	0	14	3	0	0	0	1	0	0	0	0	0	0	2
19890015	0	0	0	0	0	0	0	72	M	1.1	10.9	235	13	26	1.1	146	143	24	1	96	1	148	50	1	296	53	1	0	14	5	1	0	1	1	0	0	0	0	0	0	1.3
15813868	0	0	0	0	0	0	0	48	M	1.2	8.6	123	17.3	25	0.9	141	140	23	1	96	1	148	50	1	296	41	0	0	15	2	0	0	1	1	0	0	0	0	0	0	3
12135323	0	0	0	0	0	0	1	62	M	3.1	9.4	401	6.5	21	0.9	159	143	25	1	95	1	131	44	1	296	53	1	0	3	7	1	1	1	1	0	0	0	0	0	0	2.8
11539653	0	0	0	0	0	0	0	79	F	9.3	8.1	81	19.7	22	1	130	135	44	1	95	1	127	43	1	296	50	0	1	15	5	0	0	1	1	0	0	0	0	0	1	0.8
11540874	0	0	0	0	0	0	0	59	M	1.2	8.8	82	3.4	11	1	122	142	21	1	95	1	124	42	1	296	37	0	0	15	6	1	1	0	1	0	0	0	1	0	0	4.8
17481435	0	0	0	0	0	0	0	53	M	1.1	11.9	286	15.6	12	0.9	127	141	30	1	95	1	121	41	1	296	54	1	0	14	2	0	0	1	1	0	0	0	0	0	0	1.4
14661372	0	0	0	0	0	0	0	77	M	1.2	7.3	147	11.9	15	1	142	136	21	1	94	1	110	37	1	296	46	1	0	14	3	0	0	1	1	0	0	0	0	0	0	1.1
14336649	0	0	0	0	0	1	1	85	F	5	8.8	163	11	19	0.7	119	143	45	0	91	0	77	26	1	296	39	0	0	15	4	1	1	0	0	0	0	0	0	0	0	3.5
19985513	0	0	0	0	0	1	0	84	M	4.2	9.8	106	14.5	17	0.9	136	137	24	1	95	1	125	42	1	295.7	46	1	0	14	5	1	0	1	1	0	0	0	0	0	0	2.6
19694327	0	0	0	0	0	1	0	76	M	1.2	9.3	147	14.8	25	1.1	143	142	29	1	96	1	157	53	1	295	42	0	0	15	2	0	1	1	1	0	0	0	0	0	0	1.4
13417705	0	0	0	0	0	0	1	74	M	2.1	9.3	100	16.7	15	0.8	99	138	31	1	96	1	153	52	1	295	46	1	0	14	3	0	0	0	1	0	0	0	0	0	0	1.4
11893149	0	0	0	0	0	0	0	47	F	5.2	9.1	271	39.5	19	0.7	192	141	31	1	95	1	122	41	1	295	43	1	0	7	3	0	0	0	1	0	0	0	0	0	0	3.8
10922467	0	0	0	0	1	0	1	51	F	2.1	10.8	232	17.3	9	0.6	142	135	40	1	95	1	118	40	1	295	51	1	0	3	7	0	0	0	1	0	0	0	0	0	1	1.5
11109948	0	0	0	0	0	0	0	81	M	2.2	8.8	114	8.3	12	0.9	94	144	18	1	95	1	118	40	1	295	37	1	0	14	5	0	1	1	1	0	0	0	0	0	0	1.1
11178333	0	0	0	0	0	0	0	59	M	3	11.5	164	29.2	15	1	162	140	24	1	95	1	118	40	1	295	36	1	0	13	2	0	0	1	1	0	0	0	0	0	0	2.3
11549602	0	1	0	0	0	1	1	70	M	9.8	12.1	226	13.9	21	1	242	139	37	1	95	1	118	40	1	295	37	1	0	14	4	0	0	1	1	0	0	0	0	0	0	2.2
14221290	0	0	0	0	0	0	0	67	M	1.8	11.8	102	16.9	25	0.9	308	142	20	1	95	1	118	40	1	295	38	1	0	14	3	0	0	0	1	0	0	0	0	0	0	2
14240923	0	0	0	0	0	0	0	62	M	3.2	8	120	14.2	21	1.2	202	142	24	1	95	1	118	40	1	295	82	1	0	9	8	0	1	0	1	0	0	0	0	0	0	1.7
15897099	0	0	0	0	0	0	0	69	F	1.3	3.3	22	1.5	39	0.6	121	146	34	1	95	1	118	40	1	295	36	1	0	14	5	0	1	0	1	0	0	0	0	0	0	1.7
16951280	0	0	0	0	0	0	0	77	M	15	8.3	79	26.5	17	0.9	130	142	20	1	95	1	118	40	1	295	37	1	0	14	5	1	0	0	1	0	0	0	0	0	0	1.1
11514072	0	1	0	0	0	0	0	66	F	3	8.5	698	16.1	4	0.5	162	135	45	1	95	1	118	40	1	295	45	0	0	15	6	0	1	1	1	0	0	0	0	0	0	1.7
12390105	0	0	0	0	0	0	0	86	M	27	11.2	30	19.7	27	0.7	173	133	47	1	95	1	118	40	1	295	45	0	0	15	5	0	0	1	1	0	0	0	0	0	0	3.4
19238475	0	0	0	0	0	0	0	51	F	5.1	8.9	165	9.8	11	0.7	151	134	26	1	95	1	118	40	1	295	34	0	0	15	4	1	1	0	1	0	0	0	0	0	0	1
13921768	0	1	0	0	0	1	1	67	F	7.4	7.2	213	4.5	47	1.8	324	139	37	1	95	1	117	40	1	295	56	0	0	15	3	0	1	0	1	0	0	0	0	0	0	1.9
19348500	0	0	0	0	0	0	0	87	M	6	7.5	228	8.3	23	1.3	115	143	24	1	94	1	104	35	1	295	53	1	0	14	2	0	0	1	1	0	0	0	0	0	0	1.2
14431508	0	0	0	0	0	0	0	55	M	1.7	11.9	137	12	16	1.1	178	137	25	1	94	1	103	35	1	294.3	61	0	0	15	2	0	0	1	1	0	0	0	0	0	0	1.5
12739742	0	0	0	0	0	0	0	74	F	2.2	8.9	228	10.1	21	1	150	141	21	1	99	1	294	100	1	294	36	1	0	6	5	0	1	0	1	0	0	0	0	0	0	2.3
18409998	0	0	0	0	0	0	0	65	F	1.2	7.6	104	13.1	9	0.6	82	144	23	1	97	1	165	56	1	294	50	0	0	15	3	0	0	1	1	0	0	0	0	0	0	1.2
13759921	0	0	0	0	0	0	0	83	M	2.1	7.9	123	14.2	34	1.5	135	138	25	1	96	1	152	52	1	294	42	1	0	14	2	0	0	1	1	0	0	0	0	0	0	1.3
16059470	1	1	0	0	0	0	0	81	M	0.7	12	192	8.5	51	2.1	170	144	33	1	96	1	150	51	1	294	40	1	0	14	3	0	0	1	0	0	0	0	0	0	0	1.8
11813741	0	0	0	0	0	0	0	62	F	1.5	8.2	103	12.1	9	0.4	107	131	22	1	96	1	147	50	1	294	44	1	0	3	6	0	0	1	1	0	0	0	0	0	0	2
12188264	0	0	0	0	0	0	1	80	M	3.1	8	76	13.2	16	1	156	140	32	1	96	1	147	50	1	294	42	1	0	13	2	0	0	0	1	0	0	0	0	0	0	1
13776035	0	0	0	0	0	0	0	81	F	1.1	10.4	103	10.6	20	0.7	183	142	23	1	96	1	147	50	1	294	47	1	0	13	3	0	1	0	1	0	0	0	0	0	0	1.7
15844468	0	0	0	0	0	1	0	40	M	1.2	9.8	128	18.9	17	1.1	141	139	26	1	96	1	147	50	1	294	43	1	0	14	6	0	1	1	1	0	0	0	0	0	0	1.2
17106814	0	0	0	0	0	0	0	62	M	1.6	9.7	105	11.5	12	0.9	116	141	34	1	96	1	147	50	1	294	39	1	0	6	6	1	0	1	1	0	0	0	0	0	0	2.5
17601445	0	0	0	0	0	0	0	67	M	3.3	9.7	121	16.8	12	0.9	98	139	23	1	96	1	147	50	1	294	50	1	0	14	2	0	0	1	0	0	0	0	0	0	0	1.3
18887412	0	0	0	0	0	0	0	57	M	1.4	11.2	177	15	18	0.8	111	140	22	1	96	1	147	50	1	294	37	1	0	13	3	0	0	0	0	0	0	0	0	0	0	2.3
13488529	0	0	0	0	0	0	0	60	M	3.2	8	78	6.8	19	0.8	87	139	32	1	96	1	147	50	1	294	55	0	0	15	2	0	1	1	1	0	0	0	0	0	0	2.1
14832612	0	0	0	0	0	0	0	59	M	2.3	11.5	110	12.6	21	1	106	143	25	1	95	1	131	45	1	294	42	0	0	15	2	1	0	1	1	0	0	0	0	0	1	1.2
19506137	1	0	0	0	0	0	0	75	F	1.4	8.3	231	10.4	24	0.6	287	139	22	1	94	1	109	37	1	294	49	1	0	4	5	0	0	1	1	0	0	0	0	0	0	1.4
16779760	1	0	0	0	0	0	0	57	F	3.3	7.4	104	24.4	14	1.1	129	142	23	1	94	1	103	35	1	294	47	0	0	15	6	1	0	1	1	0	0	0	0	0	0	2.8
15405280	0	0	0	0	0	0	0	71	F	1.1	8.2	121	11	12	0.6	94	142	23	0	92	0	89	30	1	294	56	1	0	14	2	0	0	1	1	0	0	0	0	0	0	1.4
13167191	0	0	0	0	0	0	1	75	M	1.7	9.6	99	5.7	17	1.1	163	142	20	0	92	0	81	28	1	294	61	1	0	14	4	0	0	1	1	0	0	0	0	0	0	2.2
15491694	0	0	0	0	0	0	0	69	M	1.9	7.8	272	11.3	17	1	251	139	34	0	92	0	88	30	1	293.3	49	0	0	15	6	0	0	1	1	0	0	0	0	0	0	2.3
12279131	0	0	0	0	0	0	0	66	M	1.4	9.1	195	24.7	20	1.3	79	138	28	1	98	1	189	65	1	293	72	1	0	14	2	0	0	1	1	0	0	0	0	0	0	0.6
11840874	0	0	0	0	0	1	0	91.4	F	2	11.2	169	25.9	27	1.3	188	137	29	1	96	1	159	54	1	293	50	0	0	15	5	0	0	1	1	0	0	0	0	0	0	2.1
19276272	0	0	0	0	0	0	0	71	M	1.2	9.8	141	19.2	29	1	105	140	25	1	96	1	154	53	1	293	46	1	0	14	3	0	0	1	1	0	0	0	0	0	0	1.9
19875679	0	0	0	0	0	0	0	78	M	0.6	6	129	5	15	1	145	140	25	1	95	1	136	46	1	293	44	0	0	15	2	0	0	1	1	0	0	0	0	0	0	1.01
18332161	0	0	0	0	0	0	0	67	F	2.1	7.3	113	16.5	13	0.3	127	141	24	1	95	1	128	44	1	293	37	0	0	15	9	0	1	1	0	0	0	0	1	0	0	1.3
16563717	0	0	0	0	0	0	0	79	F	4.5	8.8	242	10.5	31	1	125	146	33	0	92	0	87	30	1	292.7	46	1	1	14	3	0	0	0	0	0	0	0	1	1	0	2.6
11862895	1	0	0	0	0	1	1	53	M	1.3	8.2	257	20.9	19	1.5	98	138	26	1	95	1	117	40	1	292.5	47	1	0	8	7	0	1	1	1	0	0	0	0	0	0	1.7
11913938	0	0	0	0	0	0	0	66	F	3.7	12.3	162	20.3	26	1.1	224	147	24	1	95	1	117	40	1	292.5	36	1	1	14	2	0	0	0	0	0	0	0	0	1	1	7
12241660	0	0	0	0	0	0	0	21	M	1.4	8.3	256	14.3	12	0.8	119	138	24	1	95	1	117	40	1	292.5	37	1	0	10	3	0	0	1	1	0	0	0	0	0	0	2
12669453	0	0	0	0	0	0	1	71	F	9.2	6.5	142	11.8	10	0.6	161	134	22	1	95	1	117	40	1	292.5	44	1	0	14	3	0	0	1	1	0	0	0	0	0	0	1.2
13647235	0	0	0	0	0	0	0	71	F	2.4	8.4	119	8.8	43	2.6	154	140	39	1	95	1	117	40	1	292.5	42	1	0	14	3	0	0	1	1	0	1	0	0	0	0	0.9
13808136	0	1	1	0	0	1	0	81	F	5	7.5	126	12.4	15	0.7	118	140	16	1	95	1	117	40	1	292.5	66	1	0	13	6	0	0	1	1	0	0	0	0	0	0	4.3
14858512	0	0	0	0	0	0	0	26	M	7.7	11.9	173	4.7	8	0.9	99	139	27	1	95	1	117	40	1	292.5	48	1	0	3	7	1	1	1	1	0	0	0	0	0	1	1.4
16509298	0	0	0	0	0	0	0	67	M	10.5	7.3	519	8	8	0.7	215	139	21	1	95	1	117	40	1	292.5	42	1	0	14	4	0	0	0	1	1	1	0	0	0	1	1.3
16938879	0	0	0	0	0	0	0	84	F	1.8	7.4	140	7.8	48	4.5	195	141	39	1	95	1	117	40	1	292.5	39	1	0	10	6	1	0	0	1	0	0	0	0	0	0	1
18872738	0	1	0	0	0	1	0	89	F	1.3	7.8	258	11.9	15	0.6	121	132	26	1	95	1	117	40	1	292.5	46	1	0	6	8	0	1	1	1	0	0	0	0	0	0	0.6
19957410	0	0	0	0	0	0	0	64	F	14.2	8.2	24	11	29	2.1	162	140	31	1	95	1	117	40	1	292.5	32	1	0	8	9	1	1	0	1	0	0	0	1	0	1	1
13944265	0	0	0	0	0	0	0	64	M	37	8.5	154	9.2	52	7.3	99	131	33	1	94	1	117	40	1	292.5	41	1	0	3	7	1	1	0	1	0	0	0	0	0	0	1.5
11603295	0	1	0	0	0	0	0	65	M	5.3	10.3	287	10.8	19	1.1	123	139	28	1	94	1	117	40	1	292.5	44	0	0	15	5	0	1	1	1	0	0	0	0	0	0	1.1
16854150	0	0	0	0	0	0	1	79	M	1.6	11.1	97	8.1	23	1.2	76	146	30	1	94	1	117	40	1	292.5	47	0	0	15	5	1	0	0	0	0	0	0	0	0	0	2.7
13495704	0	0	0	0	0	1	0	73	M	1.2	8.8	95	6.1	17	0.9	122	142	26	1	94	1	115	39	1	292.5	41	1	0	3	6	0	0	1	1	0	0	0	0	1	0	0.9
19441684	0	0	0	0	0	1	0	82	M	3.5	7.3	90	9	16	0.8	117	142	21	1	94	1	115	39	1	292.5	51	0	0	15	7	1	0	0	1	0	0	0	0	0	1	1
10807626	0	0	0	0	0	0	0	76	F	2.2	7.7	127	10.5	16	0.5	107	143	31	1	94	1	103	35	1	292.5	51	1	0	14	2	0	0	1	1	0	0	0	0	0	0	0.7
10651616	0	0	0	0	0	0	0	67	M	1.2	9.4	97	18.5	27	1.6	148	139	27	0	93	0	96	33	1	292.5	84	1	0	11	5	0	0	1	1	0	0	0	0	0	0	1.1
13213458	0	0	0	0	0	0	1	84	M	2.5	7.4	128	17.8	53	2.4	116	140	23	0	93	0	94	32	1	292.5	45	1	0	12	3	0	0	1	1	0	0	0	0	0	0	1.5
11426728	0	0	0	0	0	0	0	59	F	4.8	7.3	62	18	29	1.6	196	132	26.5	0	93	0	94	32	1	292.5	51	0	0	15	4	0	1	0	0	0	0	0	0	0	0	2
10573891	0	0	0	0	0	0	1	67	M	1.5	8.5	122	17.1	17	0.9	94	139	23	0	93	0	93	32	1	292.5	36	1	0	6	5	1	0	1	1	0	0	0	0	0	0	1.4
18526610	1	0	0	1	1	1	0	65	F	14.7	8.3	236	36.1	21	1.5	117	139	30	0	92	0	84	29	1	292.5	49	1	0	6	5	1	0	0	0	0	0	0	1	0	0	1
11677053	0	0	0	0	0	0	0	67	M	18	7.9	87	10.9	17	0.9	88	139	29	0	91	0	77	26	1	292.5	31	1	0	11	8	1	1	1	1	0	0	0	0	0	0	12.9
19312476	0	0	0	0	0	0	0	83	F	5.3	6.2	150	20.6	15	0.6	141	141	22	1	99	1	292	100	1	292	34	1	0	14	4	1	0	0	0	0	0	0	0	0	0	1.3
12848655	0	0	0	0	0	0	0	76	M	1.5	8.2	91	14.6	19	1	181	136	21	1	98	1	221	76	1	292	49	0	0	15	7	1	1	1	1	0	0	0	1	0	1	1.5
15002369	0	0	0	0	0	0	1	32	F	0.6	7.3	132	12.6	7	0.5	125	141	32	1	96	1	154	53	1	292	47	0	0	15	2	1	0	0	1	0	0	0	0	0	0	0.8
12067367	0	0	0	0	0	0	0	64	F	6.4	6.2	62	30	18	0.9	200	144	43	1	96	1	146	50	1	292	41	1	0	14	5	0	1	1	1	0	0	0	0	0	0	1.5
15388623	0	0	0	0	0	0	0	87	M	2.7	7.6	169	4.4	44	0.7	85	138	26.5	1	96	1	146	50	1	292	43	1	0	14	3	0	0	0	1	0	0	0	0	0	0	2.7
13638129	0	0	0	0	0	0	0	67	M	1.3	9.6	128	13.4	17	1	158	136	29	1	96	1	146	50	1	292	34	0	0	15	5	0	1	1	1	0	0	0	0	0	0	0.9
11574089	0	1	0	0	0	1	0	75	F	2.5	8.5	196	25.3	20	1.2	171	148	32	1	95	1	132	45	1	292	48	0	0	15	2	0	0	0	1	0	0	0	0	0	0	1.3
14911840	0	0	0	0	0	0	1	82	M	1.3	10.9	109	18.7	15	1	118	141	23	1	95	1	126	43	1	292	60	0	0	15	6	0	0	1	1	0	0	0	0	0	0	2.9
12150735	0	0	0	0	0	0	0	66	M	0.6	15.3	177	7.2	14	1	143	138	35	0	90	0	72	25	1	291.7	62	1	0	14	11	0	1	1	1	0	0	0	1	1	0	1.1
14495401	0	0	0	0	0	0	0	50	F	4.1	8	108	29.1	24	0.6	129	136	28	1	99	1	291	100	1	291	38	1	0	4	3	1	0	0	0	0	0	0	0	0	0	0.6
17511273	0	0	0	0	0	0	0	69	M	4.1	8.8	106	12.4	32	3	110	143	36	1	96	1	154	53	1	291	50	1	0	3	6	0	1	1	1	0	0	0	0	0	0	1.7
16277257	0	0	0	0	0	0	0	72	M	1.2	10.9	90	9.6	12	0.7	91	138	19	1	96	1	151	52	1	291	42	1	0	14	6	0	0	1	1	0	0	0	0	0	0	2.7
16749603	1	0	0	0	0	1	0	91.4	M	1.4	8.8	81	11.3	15	0.8	97	139	29	1	96	1	149	51	1	291	49	1	0	12	4	0	0	1	1	0	0	0	0	0	1	1
12131955	0	0	0	0	0	0	0	63	M	3.5	7.4	81	20.9	23	0.9	129	141	26	1	95	1	125	43	1	291	44	0	0	15	4	0	0	1	1	0	0	0	0	0	0	1.3
18263451	0	0	0	0	0	0	0	49	M	1.2	12.5	138	5.4	10	1.2	123	140	25	0	91	0	75	26	1	291	47	1	0	14	2	0	0	1	1	0	0	0	0	0	0	1.4
11200955	0	0	0	0	0	0	0	49	M	1.8	7.3	173	33	31	1.1	341	142	28	1	98	1	223	77	1	290	41	0	0	15	3	1	0	0	1	0	0	0	0	0	0	1.8
16782996	0	0	0	0	0	0	0	44	F	2.1	8.5	110	6	17	0.6	149	142	28	1	97	1	181	62	1	290	46	1	0	14	4	0	0	1	1	0	0	0	0	0	0	3.1
17480287	0	0	0	0	0	0	0	62	M	1.3	6.2	139	8.3	10	0.7	71	138	26	1	97	1	174	60	1	290	38	1	0	14	7	1	0	0	0	0	0	0	1	0	0	5.4
13492756	0	0	0	0	1	1	0	68	F	2.2	7.6	198	20.1	19	0.9	95	137	28	1	97	1	173	60	1	290	47	1	0	8	5	0	0	1	1	0	0	0	0	0	0	1.1
12819839	0	0	0	0	0	0	0	33	F	9	8	96	16.7	20	4.2	148	141	25	1	96	1	145	50	1	290	39	1	1	14	5	1	0	1	1	0	0	0	0	0	0	1
15810021	0	0	0	0	0	0	0	85	M	10.3	9.5	146	23.5	13	0.9	125	138	17	1	96	1	145	50	1	290	45	1	0	14	5	0	1	1	1	0	0	0	0	0	0	1.8
16352425	0	0	0	0	0	0	0	63	M	1.1	10.1	143	21.7	34	1.6	140	137	30	1	96	1	145	50	1	290	50	1	0	7	3	0	0	0	1	0	0	0	0	0	0	0.9
16431163	0	0	0	1	0	1	0	79	M	5	9.3	362	60.3	82	3.5	183	147	23	1	96	1	145	50	1	290	37	1	1	13	10	1	1	1	1	0	0	0	1	0	1	1.6
17307086	0	0	0	0	0	0	0	66	M	0.9	10.4	115	20.5	15	0.7	137	142	30	1	96	1	145	50	1	290	50	1	0	14	4	0	1	0	0	0	0	0	0	0	1	2.1
12678156	0	0	0	0	0	0	0	79	M	4	8.3	147	11.3	16	0.9	107	136	21	1	96	1	145	50	1	290	44	0	0	15	3	0	1	1	1	0	0	0	0	0	0	0.6
14369294	0	0	0	0	0	0	1	76	M	4	8.5	144	28.2	8	0.6	195	138	23	1	96	1	145	50	1	290	45	0	0	15	2	0	0	0	1	0	0	0	0	0	0	1
15153249	0	0	0	0	0	0	1	62	F	1.3	9	121	18.3	20	1	110	139	25	1	96	1	145	50	1	290	45	0	0	15	9	1	0	1	1	0	0	0	0	0	0	11.5
16578228	0	0	0	1	0	0	0	91.4	F	3	10.6	214	10.8	34	4.2	124	140	23	1	96	1	145	50	1	290	41	0	0	15	4	0	0	0	0	0	0	0	0	0	0	2.2
10336423	0	0	0	0	0	0	0	40	M	2.3	12.8	281	11.3	4	0.6	72	142	23	1	96	1	138	48	1	290	46	0	0	15	6	0	1	1	1	0	0	0	0	0	0	2.6
12005525	0	0	0	0	0	0	0	79	M	1.1	9.2	63	13.8	15	0.9	133	139	36	1	95	1	131	45	1	290	48	1	0	14	2	0	0	1	1	0	0	0	0	0	0	1.3
13946147	0	0	0	0	0	0	1	68	M	1.2	10	83	12.6	13	0.9	140	136	34	1	95	1	131	45	1	290	46	0	0	15	3	1	0	1	1	0	0	0	0	0	0	2.3
10188428	0	0	0	0	0	0	0	89	F	10.8	8.1	371	19.1	140	2.8	322	150	32	1	95	1	130	45	1	290	50	1	1	3	7	1	0	1	1	0	0	0	0	0	0	1.1
11973138	0	0	0	0	0	0	0	71	M	1.3	10.5	100	14.5	20	1.3	154	139	30	1	95	1	128	44	1	290	52	1	0	8	6	1	1	1	1	0	0	0	0	1	0	1
17626463	0	0	0	0	0	0	0	60	M	0.8	10	141	9	24	1.4	98	144	29	1	95	1	121	42	1	290	58	0	0	15	3	1	0	1	1	0	0	0	0	0	0	2.5
10708035	0	0	0	0	0	0	1	89	F	2.4	12.3	203	8.5	17	0.8	135	136	29	1	94	1	116	40	1	290	49	1	0	14	9	0	1	1	1	0	0	0	0	0	0	3.5
11064691	0	0	0	0	0	0	0	68	M	11.7	14	254	16.4	18	0.9	212	140	40	1	94	1	116	40	1	290	41	1	1	5	5	0	0	0	1	0	0	0	0	0	0	0.92
12954745	0	0	0	0	0	0	1	74	M	1.6	8.8	113	11.8	14	0.8	124	141	33	1	94	1	116	40	1	290	34	1	0	14	7	1	0	1	1	0	0	0	0	0	1	2.8
14814865	0	0	0	0	0	0	0	79	F	5.1	10.6	165	6.3	26	1.5	104	139	23	1	94	1	116	40	1	290	48	1	0	3	8	1	0	1	1	0	0	0	0	0	0	1.6
15435175	0	0	0	0	0	0	0	55	F	10	11.9	166	9.1	13	0.6	146	150	24	1	94	1	116	40	1	290	59	1	0	14	2	0	0	0	1	0	0	0	0	0	1	0.7
17637538	0	0	0	0	0	0	0	56	M	1.1	8	133	7.8	27	1.5	150	141	26	1	94	1	116	40	1	290	48	1	0	14	2	0	0	1	1	0	0	0	0	0	0	1.6
19106025	0	0	0	0	0	0	0	87	M	1.4	7.3	151	9.7	39	1.8	188	139	28	1	94	1	116	40	1	290	54	1	0	8	3	0	0	0	1	0	0	0	0	0	0	2
19189423	0	0	0	0	0	0	0	80	M	3.1	11.4	180	23.8	26	1.1	140	143	25	1	94	1	116	40	1	290	45	1	0	14	2	0	0	1	1	0	0	0	0	0	0	1
10472551	0	0	0	0	0	0	0	40	F	1.1	7.9	169	12.6	7	0.7	145	135	33	1	94	1	116	40	1	290	50	0	0	15	2	0	1	0	1	0	0	0	0	0	0	1.2
10523428	0	0	0	0	0	1	0	71	F	2.1	9.2	156	14.5	15	0.6	148	139	21	1	94	1	116	40	1	290	53	0	0	15	3	0	1	1	1	0	0	0	0	0	0	1.8
11139106	0	0	0	0	0	0	0	75	F	2	9.3	114	14.7	16	0.9	94	144	29	1	94	1	116	40	1	290	48	0	0	15	2	0	0	1	1	0	0	0	0	0	0	2
12560774	0	0	0	0	0	0	0	45	M	1.1	14.1	384	12.8	14	0.9	139	144	26	1	94	1	116	40	1	290	42	0	0	15	2	0	0	0	0	0	0	0	0	0	0	0.5
18371825	0	0	0	0	0	0	0	73	F	3.3	7.6	163	18.4	16	0.8	116	137	22	1	94	1	116	40	1	290	54	0	0	15	2	0	0	1	1	0	0	0	0	0	0	3.5
19396877	0	0	0	0	0	0	0	75	M	4.2	9.7	250	13.9	53	1.5	332	158	27	1	94	1	116	40	1	290	45	0	0	15	9	1	1	0	0	1	0	0	0	0	0	1.5
13180830	0	0	0	0	0	0	0	72	M	3.3	8.3	156	22.2	26	1.2	109	140	28	1	94	1	110	38	1	290	38	1	0	8	8	0	1	0	0	0	0	0	0	0	0	1.4
12532170	0	0	0	0	0	0	0	51	F	4.1	8	205	58.9	61	3.1	222	133	41	1	94	1	110	38	1	290	46	0	0	15	2	0	0	1	1	0	0	0	0	0	0	1
13802468	0	0	0	0	0	0	0	76	F	1.6	7.9	282	9.2	24	0.7	121	140	37	1	94	1	103	36	1	290	39	1	0	13	2	0	0	1	1	0	0	0	0	0	0	0.7
16678183	0	0	0	0	0	0	0	54	M	5.2	9.2	228	12.2	46	1.5	94	141	25	1	94	1	102	35	1	290	58	1	0	14	4	0	0	1	1	0	0	0	0	0	0	3.4
13125588	0	0	0	0	0	1	1	59	M	1.1	11.4	389	26.4	13	1	167	140	28	0	93	1	98	34	1	290	45	1	0	14	2	0	0	1	1	0	0	0	0	0	0	1.1
12553153	1	1	0	0	0	0	1	81	F	2.4	10.2	191	13.3	79	2.8	91	140	24	0	93	0	96	33	1	290	59	1	0	11	4	0	1	0	1	0	0	0	0	0	1	1
19774071	0	0	0	0	0	0	0	48	F	7.8	12	132	30.6	20	0.7	161	140	25	0	92	0	87	30	1	290	44	1	0	6	5	0	0	1	1	0	0	0	0	0	0	2.4
18868548	0	0	0	0	0	0	0	91.4	F	1.8	8.7	203	23.3	23	0.8	112	139	26	1	99	1	289	100	1	289	33	1	1	3	5	0	0	1	1	0	0	0	0	0	0	0.7
15235214	0	0	0	0	0	0	0	53	F	2.9	7.6	116	15.6	6	0.4	141	142	18.5	1	99	1	282	98	1	289	46	1	0	9	7	1	0	1	1	0	0	0	0	0	0	1
14352334	0	0	0	0	0	1	0	60	M	2.1	10.5	182	19.2	13	0.7	127	144	25	1	98	1	195	67	1	289	42	0	0	15	3	0	1	0	1	0	0	0	0	0	0	1.3
10928367	0	0	0	0	0	1	0	56	F	3	9.1	116	15.5	13	0.6	130	142	26	1	97	1	186	64	1	289	49	0	0	15	4	0	0	1	1	0	0	0	0	0	0	1
16142186	0	0	0	0	0	0	0	76	M	1.3	11.7	157	15	37	1.2	120	136	27	1	97	1	168	58	1	289	45	1	0	14	3	0	0	1	1	0	0	0	0	0	0	4.4
14309442	0	0	0	0	0	0	0	77	F	0.8	8.4	192	7.3	30	0.8	108	143	29	1	96	1	159	55	1	289	50	0	0	15	2	1	0	1	1	0	0	0	0	0	0	3
13403622	0	0	0	0	0	0	0	91.4	F	5.3	10.8	207	6.2	15	0.9	91	139	25	1	95	1	124	43	1	289	36	1	0	13	3	0	1	1	1	0	0	0	0	0	0	1.3
16684122	0	0	0	0	0	0	0	67	M	3	9.1	90	17.7	20	1	113	136	22	1	95	1	124	43	1	289	39	1	0	10	4	0	0	1	1	0	0	0	0	0	0	1.5
11576897	0	0	0	0	0	0	1	62	M	3.3	6.9	124	21.4	49	2.6	187	130	30	1	94	1	101	35	1	288.6	42	1	1	14	4	0	0	1	1	0	0	0	0	0	0	1.8
16037702	0	0	0	0	0	1	0	59	F	2.9	8	188	9.5	13	0.7	128	141	25	0	93	1	101	35	1	288.6	45	1	0	14	6	0	1	0	1	0	0	0	0	1	0	1.8
12038559	0	0	0	0	0	0	0	48	M	3.5	10.9	131	18.8	29	1	132	139	33	0	93	1	101	35	1	288.6	54	0	0	15	3	0	1	1	1	0	0	0	0	1	1	0.7
18804195	0	0	0	0	0	0	0	73	M	1.3	11.5	177	8.6	21	1.4	96	142	28	0	93	1	99	34	1	288.6	65	1	0	9	4	0	0	1	1	0	0	0	0	0	0	1.1
11620485	0	0	0	1	0	0	0	74	F	3	6.6	70	8.7	17	0.9	108	144	28	1	96	1	139	48	1	288.3	50	0	0	15	2	1	0	1	1	0	0	0	0	0	0	1.1
17202547	0	0	0	0	0	0	0	85	F	2.4	9	75	10.9	61	2.6	100	141	27	1	94	1	105	36	1	288.3	40	1	0	6	3	0	0	1	1	0	0	0	0	0	0	2.1
11345357	0	0	0	0	0	0	1	28	M	16.4	12.2	292	22.4	19	1.1	188	138	28	1	96	1	144	50	1	288	38	1	0	9	3	0	0	0	1	0	0	0	0	0	0	0.7
15315396	0	0	0	0	0	0	0	64	M	6.6	8.6	95	15.4	13	1	101	140	22	1	96	1	144	50	1	288	62	1	0	12	5	0	1	1	1	0	0	0	0	0	0	1.9
10321569	0	0	0	0	0	0	0	80	M	11.4	8.7	109	16.6	21	1.2	135	139	22	1	96	1	144	50	1	288	33	0	0	15	12	0	1	1	1	0	0	0	0	0	1	1.6
10455694	0	0	0	0	0	0	0	54	M	19.2	11.4	182	14.3	13	0.7	135	144	28	1	96	1	144	50	1	288	47	0	0	15	4	1	0	1	1	0	0	0	0	0	1	3.9
10629129	0	0	0	0	0	1	0	61	F	2.5	8	254	7	7	0.6	107	139	24	1	96	1	144	50	1	288	48	0	0	15	4	0	0	1	1	0	1	0	0	0	0	2.1
11210944	0	0	0	0	0	0	0	70	M	1.3	8.6	133	15.1	15	0.6	104	139	29	1	96	1	144	50	1	288	47	0	0	15	2	0	1	0	0	0	0	0	0	0	1	1.5
12513472	0	0	0	0	0	0	0	81	M	35	6.7	96	10.7	39	1.5	111	143	37	1	96	1	144	50	1	288	40	0	0	15	2	0	0	1	1	0	0	0	0	0	0	1.1
17548728	0	0	0	0	0	1	0	83	M	3.7	9.3	223	8.8	26	1.3	118	140	22	1	96	1	144	50	1	288	44	0	0	15	3	1	0	0	1	0	0	0	0	0	0	1.2
13760440	0	0	0	0	0	0	0	82	M	11.3	8.3	100	10.4	42	5.1	130	140	22	1	96	1	138	48	1	288	60	1	0	14	5	1	1	1	1	0	0	0	0	0	0	1.5
14754731	0	0	0	0	0	0	0	83	M	1.3	7.1	103	21.3	21	1.1	135	141	18	1	95	1	135	47	1	288	50	1	0	14	5	0	0	1	1	0	0	0	0	0	0	3.3
18588825	0	0	0	0	0	0	0	54	F	2.3	8.6	211	46	29	1.6	83	135	23	1	95	1	129	45	1	288	47	1	0	10	7	0	0	1	1	0	0	0	0	0	0	1.5
16209211	0	1	0	0	0	0	0	62	M	1.2	8.3	118	12.4	36	5.4	143	139	23	1	95	1	122	42	1	288	54	1	0	8	5	0	0	1	1	0	0	0	0	0	0	2.7
19570499	1	0	0	1	0	1	0	68	F	1.6	11.9	280	8.8	26	1.4	293	131	25	0	92	0	83	29	1	288	38	1	0	14	9	0	1	1	1	0	0	0	0	0	1	0.8
12190999	0	0	0	0	0	0	1	54	M	1.7	13.2	73	5.5	24	1.3	116	141	34	1	94	1	115	40	1	287.5	43	1	0	9	5	1	0	1	1	0	0	0	0	0	0	1.6
12251882	0	0	0	0	0	0	0	73	F	6.4	6.5	82	14.5	18	0.8	136	136	20	1	94	1	115	40	1	287.5	33	1	0	5	8	0	0	1	1	0	0	0	0	0	0	1.5
13831767	0	0	0	0	0	0	0	60	M	4.7	9.2	107	10.8	13	1	121	140	28	1	94	1	115	40	1	287.5	48	1	0	14	3	0	0	1	1	0	0	0	0	0	0	1.9
16033805	0	0	0	0	1	0	0	59	M	1.4	10.3	347	7.6	46	1	156	141	25	1	94	1	115	40	1	287.5	44	1	0	14	2	0	0	0	1	0	0	0	0	0	0	1.3
16119176	0	0	0	0	0	0	0	89	F	0.9	10.1	90	11.2	14	0.7	125	133	23	1	94	1	115	40	1	287.5	47	1	0	14	5	1	0	1	1	0	0	0	0	0	0	1.8
18646970	0	0	0	0	0	0	0	85	F	2.4	6.7	152	11.8	11	0.5	102	136	33	1	94	1	115	40	1	287.5	42	1	0	14	4	0	0	0	1	0	0	0	0	0	0	0.9
19405153	0	0	0	0	0	0	0	58	M	1.1	10.5	210	5.9	13	0.6	101	140	21	1	94	1	115	40	1	287.5	56	1	0	9	16	1	1	1	1	0	0	0	1	1	1	13.5
19936142	0	0	0	0	0	0	0	40	M	2.1	12.9	133	12.3	21	0.9	190	140	31	1	94	1	115	40	1	287.5	40	1	0	14	7	1	1	1	1	0	0	0	0	0	0	1.9
10707709	0	0	0	0	0	0	0	61	M	2.2	10.5	189	22.5	11	0.8	95	138	31	1	94	1	115	40	1	287.5	47	0	0	15	2	0	0	1	1	0	0	0	1	0	1	3.1
12590761	0	0	0	0	0	0	0	73	M	1.3	9	69	21.4	16	1	138	141	50	1	94	1	115	40	1	287.5	34	0	0	15	6	1	1	0	0	0	0	0	0	1	1	1.4
13055442	0	0	0	0	0	0	0	89	M	3.2	11.3	219	14.6	48	0.9	150	142	28	1	94	1	115	40	1	287.5	47	0	0	15	3	0	1	0	0	0	0	0	0	1	0	3
16750371	0	0	0	0	0	0	1	74	M	4.7	8	131	22.8	19	0.9	126	137	56	1	94	1	115	40	1	287.5	42	0	0	15	3	0	0	1	1	0	0	0	0	0	0	1.3
19985757	0	0	0	0	0	1	0	77	F	2.2	10.2	120	9.5	31	1.1	178	143	24	1	94	1	115	40	1	287.5	49	0	0	15	2	0	0	0	0	0	0	0	0	0	0	1.2
19144269	0	0	0	0	1	0	0	40	M	14.6	12	219	15.6	23	1.5	219	142	41	1	94	1	107	37	1	287.5	52	0	0	15	3	1	0	1	1	0	0	0	0	0	0	1.7
17999725	0	0	0	0	0	0	0	91.4	M	0.7	6	35	13.03	62	2.6	253	137	22	1	99	1	287	100	1	287	31	1	0	12	5	1	0	0	1	0	0	0	0	0	0	1.2
19278012	0	0	0	0	0	1	0	45	F	2.2	8	206	13.3	10	0.8	97	142	35	1	97	1	180	63	1	287	45	1	0	3	9	1	0	1	0	0	0	0	0	0	0	3.9
19713049	0	0	0	0	0	0	0	60	F	9.2	13.9	147	9.1	26	0.6	93	141	22	1	97	1	165	57	1	287	47	1	0	14	4	0	0	1	0	0	0	0	0	0	0	1.3
15967307	0	1	0	0	0	1	0	70	F	1.7	8.2	330	19.3	16	0.5	175	140	29	1	94	1	116	40	1	287	74	1	0	14	4	0	0	1	1	0	0	0	0	0	0	0.9
12096263	0	0	0	0	0	0	1	68	F	4.5	9	110	9.8	13	0.7	155	140	25	1	95	1	134	47	1	286.7	41	1	0	14	3	1	0	1	1	0	0	0	0	0	0	1.6
16337772	0	1	0	0	0	1	1	83	M	4.5	11.6	157	10.3	20	1.3	94	138	31	1	94	1	117	41	1	286.7	47	0	0	15	2	0	0	1	1	0	0	0	0	0	0	2.3
17607166	1	0	0	0	0	0	0	56	M	3.7	9	94	4.3	37	5.7	175	138	24	1	97	1	162	57	1	286	43	1	0	3	8	1	0	1	1	0	0	0	0	0	0	2.4
11525918	0	0	0	0	0	0	0	77	F	2	6.9	75	19	19	1.1	140	138	23	1	96	1	143	50	1	286	44	1	0	8	6	1	0	0	1	0	0	0	0	1	0	1.2
14062718	0	0	0	0	0	0	0	81	M	1.4	8.6	240	6.8	32	1.1	117	132	35	1	96	1	143	50	1	286	40	1	0	3	9	1	0	1	1	0	0	0	0	0	0	0.7
10545216	0	0	0	0	0	0	0	42	M	4.6	5	34	16.3	20	0.9	172	150	23	1	96	1	143	50	1	286	39	0	0	15	2	0	0	1	1	0	0	0	0	0	0	1.2
11067883	1	1	0	0	1	0	0	68	M	0.7	6.5	10	0.4	62	2.6	222	139	27	1	96	1	143	50	1	286	41	0	0	15	5	0	1	0	0	0	1	0	0	0	0	1.1
13375223	0	0	0	0	0	1	0	46	M	3.4	10.4	118	11.8	14	0.7	108	141	23	1	96	1	143	50	1	286	44	0	0	15	5	1	1	0	0	0	0	0	0	0	0	2.3
19047767	0	0	0	0	0	0	0	79	F	2.1	8	130	13.6	16	0.9	138	140	44	1	96	1	143	50	1	286	42	0	0	15	5	0	0	1	1	0	0	0	0	0	0	1.1
17996934	0	0	0	0	0	0	0	61	F	9.3	10.3	131	12.5	10	0.4	149	138	23	1	96	1	141	49	1	286	43	0	0	15	3	1	0	0	1	0	0	0	0	1	0	2.3
16047870	0	0	0	0	0	0	0	51	F	3.1	7.8	159	31.7	53	8.9	101	131	27	1	95	1	132	46	1	286	47	0	0	15	2	1	0	1	1	0	0	0	0	0	0	0.6
16505948	0	0	0	0	0	1	0	86	M	2.2	7.9	124	5.7	17	0.7	108	135	26	1	95	1	129	45	1	286	58	0	0	15	2	0	0	1	1	0	0	0	0	0	0	0.6
18881954	0	0	0	0	0	0	0	82	M	1.2	9.4	107	15.1	16	0.9	116	140	24	1	95	1	123	43	1	286	49	1	0	3	6	0	0	0	1	0	0	0	0	0	0	2.8
11782532	0	0	0	0	0	0	1	67	M	4.2	13.2	127	25.6	26	1.5	177	143	20	1	95	1	121	42	1	286	49	1	0	10	3	0	1	0	1	0	0	0	0	0	0	6.7
19644375	0	0	0	0	0	0	0	63	M	6.7	7.3	29	7.2	17	1	143	143	25	1	94	1	115	40	1	286	42	1	0	3	7	0	1	1	1	0	0	0	0	0	0	2.4
15666479	0	0	0	0	0	0	1	87	F	1.3	7.7	149	28.3	7	0.5	133	135	54	1	94	1	112	39	1	286	45	0	0	15	2	0	0	1	1	0	0	0	0	0	0	2.9
15153660	0	0	0	0	0	0	0	60	M	3.3	9.2	113	18.1	12	0.8	116	142	23	1	94	1	108	38	1	286	46	1	0	4	7	0	1	1	1	0	0	0	0	0	0	1.3
17891507	0	0	0	0	0	0	0	58	F	1.1	9.5	101	20.4	15	0.6	92	138	29	1	94	1	105	37	1	286	51	1	0	3	8	1	0	1	1	0	0	0	0	0	0	2.6
10014729	0	0	0	0	0	0	0	21	F	2.5	8.6	115	22.7	14	0.7	140	136	23	0	93	0	96	34	1	286	45	0	0	15	2	0	0	1	1	0	0	0	0	0	0	1.7
17659932	0	0	0	0	0	0	0	78	F	0.9	8	110	16.6	14	0.6	119	141	40	0	93	1	100	35	1	285.7	48	0	0	15	7	1	1	0	0	0	0	0	0	0	0	2.2
15371701	0	0	0	0	0	0	0	87	F	5.8	10.6	49	5.9	34	1.1	234	144	25	0	89	0	68	24	1	285.7	42	0	1	15	2	1	0	0	0	0	0	0	0	0	0	1.6
10856048	0	0	0	0	0	1	0	80	F	3.6	7.9	125	10.6	11	0.8	132	137	17	1	98	1	214	75	1	285.3	36	1	0	14	4	1	0	0	1	0	0	0	0	0	0	0.7
16262095	0	0	0	0	0	0	0	79	M	1.9	8.2	115	16.9	29	2.3	157	140	16	1	99	1	285	100	1	285	42	1	0	8	8	1	1	0	1	0	0	0	0	0	0	1.9
15043394	0	0	0	0	0	0	0	73	M	1.2	9.8	87	13.9	12	0.7	124	138	20	1	99	1	285	50	1	285	51	0	0	15	4	1	1	1	1	0	0	0	0	0	0	4.4
19734392	0	0	0	0	0	1	0	87	F	3.8	8.6	132	13.1	19	0.9	212	139	20	1	95	1	127	45	1	285	38	1	0	14	3	0	0	1	1	0	0	0	0	0	0	1.2
19540168	0	0	0	0	0	0	0	75	M	1.4	11.7	149	20.6	20	1	132	142	26	1	95	1	123	43	1	285	50	1	0	14	5	0	0	1	1	0	0	0	0	0	0	1.4
10245646	0	0	0	0	0	0	1	60	M	1.5	9.9	143	12.8	16	1.1	160	144	27	1	94	1	114	40	1	285	52	1	0	14	2	0	0	1	1	0	0	0	0	0	0	2.9
12971261	0	0	0	0	0	0	0	51	M	1.3	9.2	130	17.7	13	1	167	137	25	1	94	1	114	40	1	285	47	1	0	14	4	0	0	1	0	0	0	0	0	0	0	1.7
13063314	0	0	0	0	0	1	1	61	F	1	7.9	103	13.7	14	0.7	76	138	22	1	94	1	114	40	1	285	52	1	0	14	4	1	0	1	1	0	0	0	0	1	0	0.8
13469776	0	0	0	0	0	0	0	79	M	12.2	10.7	157	34.9	27	1.3	186	139	30	1	94	1	114	40	1	285	45	1	0	12	7	0	0	1	0	0	0	0	0	0	0	11.9
15376354	0	0	0	0	0	0	0	57	M	0.9	6.9	151	17.6	28	1.8	97	141	25	1	94	1	114	40	1	285	56	1	0	14	3	1	0	0	1	0	0	0	0	0	0	0.6
16166514	1	0	0	0	0	1	0	49	F	2.1	12	262	16.3	16	0.9	170	142	22	1	94	1	114	40	1	285	44	1	0	5	5	0	0	0	1	0	0	0	0	0	0	2.1
16403314	0	0	0	0	0	0	0	75	M	13.3	13.1	162	7.5	19	0.7	103	141	33	1	94	1	114	40	1	285	50	1	0	14	3	0	0	0	1	0	0	0	0	0	0	2.9
16508742	0	0	0	0	0	0	0	85	F	4.3	10.5	185	12.4	21	0.8	150	140	24	1	94	1	114	40	1	285	59	1	0	14	3	0	1	0	1	0	0	0	0	0	0	1.6
16820551	0	0	0	0	0	0	0	61	M	5	9.6	95	15.9	30	1.2	244	141	30	1	94	1	114	40	1	285	51	1	0	3	9	0	1	1	1	0	0	0	0	0	0	2.6
18259063	0	0	0	0	0	0	0	70	M	1.1	8.7	100	16.6	23	1	101	141	30	1	94	1	114	40	1	285	38	1	0	6	8	0	1	0	1	0	0	0	0	0	0	1.5
19279879	0	0	0	0	0	0	0	79	M	12.8	11.3	176	9.1	21	1	238	137	29	1	94	1	114	40	1	285	48	1	0	14	3	0	0	1	1	0	0	0	0	0	0	3
19940963	0	0	0	0	0	1	0	61	M	2.2	9.2	129	10.7	14	1.3	191	141	19	1	94	1	114	40	1	285	51	1	0	10	6	0	1	0	1	0	0	0	1	0	0	1.7
11544860	0	0	0	0	0	0	0	87	F	7	9.3	178	10.8	33	2.3	209	134	19	1	94	1	114	40	1	285	55	0	0	15	2	0	1	1	1	0	1	0	1	0	0	1.4
11986438	0	0	0	0	0	0	0	74	F	2.8	6.8	114	11.5	18	1	123	141	24	1	94	1	114	40	1	285	44	0	0	15	5	1	1	0	1	0	0	0	0	0	0	0.7
13078907	0	0	0	0	0	0	0	25	M	1.1	10.7	147	25.2	13	0.8	77	137	30	1	94	1	114	40	1	285	40	0	0	15	2	0	0	1	1	0	0	0	0	0	0	2.2
13329216	1	0	0	1	0	1	0	86	M	2.2	9	76	6.4	25	1.6	121	142	21	1	94	1	114	40	1	285	47	0	0	15	3	0	1	0	1	0	0	0	0	0	0	2
14178235	1	0	0	0	0	0	0	85	F	0.9	6.9	224	8.8	13	0.7	150	139	25	1	94	1	114	40	1	285	50	0	0	15	4	0	1	1	1	0	0	0	0	0	0	1.8
14730217	0	0	0	0	0	1	1	68	M	1.1	8.8	154	13.8	15	0.7	123	140	20	1	94	1	114	40	1	285	43	0	0	15	2	0	0	0	1	0	0	0	0	0	0	0.9
15651545	0	0	0	0	0	0	0	56	M	1.1	9.5	184	22.3	15	0.5	97	138	21.5	1	94	1	114	40	1	285	50	0	0	15	3	0	0	1	1	0	0	0	0	0	0	1.8
16936992	0	0	0	0	0	0	0	71	M	2	8.2	147	25.1	18	1	120	138	24	1	94	1	114	40	1	285	48	0	0	15	7	1	1	0	0	0	0	0	0	0	0	1.1
14963316	0	0	0	0	0	0	0	39	M	1.3	10	100	19.9	16	0.9	119	135	23	1	94	1	111	39	1	285	47	1	0	14	3	0	1	1	1	0	0	0	0	0	0	2.3
15407803	0	0	0	0	0	0	0	61	M	9.2	4.5	33	7.9	45	2.8	278	143	24	0	90	0	74	26	1	284.6	55	1	0	10	8	1	0	1	1	0	0	0	0	0	1	1.1
19460922	0	0	0	0	0	0	0	60	F	12.9	12.8	242	10.5	9	0.6	133	141	32	1	97	1	177	62	1	284	45	0	0	15	4	0	0	1	1	0	0	0	0	0	0	2
15678285	0	0	0	0	0	0	1	76	M	5	12.3	156	17.1	25	1.3	157	142	32	1	97	1	164	58	1	284	46	0	0	15	2	0	0	1	1	0	0	0	0	0	0	1.5
11294021	0	0	0	0	0	0	0	82	F	2.7	9	41	14.4	22	1	159	135	31	1	96	1	142	50	1	284	43	1	1	14	6	1	1	0	1	0	0	0	0	0	0	2.1
12472355	0	0	0	1	0	0	0	37	F	3.4	8.6	262	16.9	67	3.9	811	150	27	1	96	1	142	50	1	284	45	1	0	14	3	0	0	1	0	0	0	0	0	0	0	2.3
14640747	0	0	0	0	0	0	0	58	M	1.2	9.9	108	17	18	1	121	138	23	1	96	1	142	50	1	284	36	1	0	3	6	0	0	1	1	0	0	0	0	1	0	2.2
16797598	0	0	0	0	0	0	0	65	F	19.8	5.1	46	14.9	10	1.1	319	147	28	1	96	1	142	50	1	284	54	1	0	13	8	1	0	1	1	0	0	0	0	0	0	1.6
11889635	0	0	0	0	0	0	0	59	M	1	13	217	24.6	21	1	137	140	25	1	96	1	142	50	1	284	44	0	0	15	3	1	0	1	1	0	0	0	0	0	0	2
14975281	0	0	0	0	0	1	1	78	F	4.8	12.3	166	15.3	14	0.7	427	143	21.5	1	96	1	142	50	1	284	50	0	0	15	8	0	1	1	1	0	0	0	0	0	1	1.1
11085216	0	0	0	0	0	0	0	64	M	1.4	8.4	129	10.3	11	0.7	116	142	23	1	95	1	134	47	1	284	49	0	0	15	6	0	0	1	1	0	0	0	0	0	0	1.1
12074099	0	0	0	0	0	0	0	60	M	2.9	10.7	123	11.2	19	0.9	83	141	31	1	95	1	133	47	1	284	38	1	0	7	4	0	0	0	1	0	0	0	0	0	0	1.4
12459610	0	0	0	0	0	0	1	78	F	2.2	8.6	113	14	10	0.9	81	135	25	1	95	1	124	44	1	284	46	1	0	3	6	0	0	0	1	0	0	0	0	0	0	1.7
11473540	0	0	0	0	0	0	1	72	M	0.1	10.1	122	16.5	24	1.7	140	146	21	1	95	1	121	43	1	284	49	1	0	12	4	0	0	1	1	0	0	0	0	0	0	1.8
15807352	0	0	0	0	0	0	1	80	F	1.3	9.8	147	13.2	32	0.9	142	135	24	1	94	1	116	41	1	284	47	0	0	15	2	1	0	1	1	0	0	0	0	0	0	3.1
12011448	0	0	0	0	0	0	0	49	M	2.3	13.4	176	19.5	15	1.1	128	142	24	1	94	1	104	37	1	284	48	0	0	15	2	0	0	1	1	0	0	0	0	0	0	1.2
11613459	0	0	0	0	0	0	0	27	M	2.8	7.1	76	12.7	162	21.6	196	148	22	1	94	1	102	36	1	284	66	0	0	15	3	1	0	1	0	0	0	0	0	0	0	1.4
18723881	0	0	0	0	0	0	0	86	F	2.1	8.7	181	16.9	13	0.7	97	140	25	0	91	0	76	27	1	284	44	0	0	15	9	1	0	1	1	0	0	0	0	0	0	3
17115608	0	0	0	0	0	0	0	70	M	4.2	7.1	143	13.8	59	5.2	74	130	27	1	99	1	283	100	1	283	46	1	0	8	4	0	0	0	1	0	0	0	0	0	0	3.9
16060496	0	0	0	0	1	0	1	70	F	0.7	10.7	356	5.1	6	0.6	196	137	19	1	95	1	129	46	1	283	49	0	0	15	2	0	0	1	1	0	0	0	0	0	0	2.2
15200743	0	0	0	0	0	0	0	63	M	4.3	7.7	62	20.9	16	1.4	89	144	24	1	94	1	104	37	1	283	54	1	0	11	9	0	1	1	1	0	0	0	0	0	0	3.1
18026902	0	0	0	0	0	0	0	48	M	8.4	8.2	78	21	24	1.3	161	147	20	0	92	0	82	29	1	283	46	0	0	15	2	0	0	0	1	0	0	0	0	0	0	6
14570287	0	0	0	0	0	0	0	73	M	7.1	7.2	114	15.7	11	1.2	167	132	26	0	92	0	81	29	1	283	54	1	0	3	6	0	0	1	1	0	0	0	0	0	0	1.4
12734760	0	0	0	0	0	1	1	70	M	1.1	7.7	101	9.5	17	1	112	139	24	0	93	1	99	35	1	282.9	43	1	0	14	4	0	1	0	0	0	0	0	1	0	0	1.1
12335304	0	0	0	0	0	0	1	64	M	1.4	10.3	136	15.6	16	1	151	140	27	1	94	1	113	40	1	282.5	38	1	0	14	4	1	0	1	1	0	0	0	0	0	0	1.1
12795448	0	0	0	0	0	0	0	66	M	1.1	7.1	130	15.6	10	0.7	97	139	29.5	1	94	1	113	40	1	282.5	60	1	0	14	3	0	0	1	1	0	0	0	0	0	0	3.2
13909489	0	0	0	0	0	1	0	69	M	3.8	14.8	153	12.3	18	0.9	115	139	21	1	94	1	113	40	1	282.5	33	1	0	6	14	0	1	1	1	0	0	0	0	0	0	9
14296060	1	0	0	0	0	0	0	60	M	1.2	8.4	145	16.3	50	8.9	119	142	20	1	94	1	113	40	1	282.5	48	1	0	4	6	0	0	1	1	0	0	0	0	0	0	1.2
14701151	0	0	0	0	0	0	0	52	M	1.5	8.6	115	15.2	12	0.5	107	138	25	1	94	1	113	40	1	282.5	50	1	0	14	5	0	1	0	1	0	0	0	0	0	0	2
14743754	0	0	0	0	0	0	0	34	M	4	8.4	139	12.3	16	0.9	76	144	19	1	94	1	113	40	1	282.5	43	1	0	14	3	0	0	1	1	0	0	0	0	0	0	2.1
16614421	0	0	0	0	0	1	0	67	F	2	9.9	80	7.7	9	0.6	135	146	25	1	94	1	113	40	1	282.5	44	1	0	14	7	1	0	1	1	0	0	0	0	0	0	1.9
18580207	0	0	0	0	0	0	0	64	M	2.5	11.8	218	20.1	16	1	214	140	23	1	94	1	113	40	1	282.5	44	1	0	11	3	0	0	0	1	0	0	0	0	0	1	1.5
18935074	0	0	0	0	0	0	0	58	M	7.7	7.4	23	2.1	78	9	81	137	28	1	94	1	113	40	1	282.5	30	1	0	14	11	1	1	0	1	0	1	0	0	0	0	2.7
13009979	0	0	0	0	0	0	0	84	M	3.3	8	73	17.2	22	1.3	128	139	18	1	94	1	113	40	1	282.5	45	0	0	15	2	0	1	1	1	0	0	0	0	0	0	2.2
13117944	0	0	0	0	1	1	0	36	M	1.9	10.8	462	9.5	10	0.9	202	141	39	1	94	1	113	40	1	282.5	49	0	0	15	3	1	0	1	1	0	0	0	0	0	0	1
15085967	0	0	0	0	0	0	1	61	F	2.3	7.2	112	19.9	24	0.9	68	138	26	1	94	1	113	40	1	282.5	58	0	0	15	7	1	1	1	1	0	0	0	0	0	0	3.2
15246579	0	0	0	0	0	1	1	67	M	3.4	9.7	140	15.2	20	1.1	160	144	26	1	94	1	113	40	1	282.5	48	0	0	15	4	0	1	1	1	0	0	0	0	0	0	1.3
15757588	0	0	0	0	0	0	1	91.4	F	3.8	12.2	145	14	19	0.8	141	147	23	1	94	1	113	40	1	282.5	48	0	0	15	2	0	0	1	1	0	0	0	0	0	0	0.8
17455762	0	0	0	0	0	0	1	52	M	4.6	7.2	92	5.7	15	0.8	229	135	38	1	94	1	113	40	1	282.5	52	0	0	15	2	0	0	0	1	0	0	0	0	0	0	1.3
17525053	0	0	0	0	0	0	0	47	M	9.8	10.7	66	12.6	12	1.1	190	141	29	1	94	1	113	40	1	282.5	43	0	1	15	2	0	0	0	1	0	0	0	0	0	0	0.8
18900072	0	0	0	0	0	0	0	82	M	1.1	10	106	11.3	19	1	108	136	26	1	94	1	113	40	1	282.5	38	0	0	15	3	1	0	0	0	0	0	0	0	1	0	2
19029474	0	0	0	0	0	0	0	67	F	18.1	8.1	95	10.5	19	1	138	144	38	1	94	1	113	40	1	282.5	56	0	1	15	2	0	1	0	1	0	0	0	0	0	0	3.3
19287958	1	0	0	0	0	1	0	71	F	2.1	7.8	123	9.5	38	1	186	140	34	1	94	1	113	40	1	282.5	51	0	0	15	3	0	1	0	1	0	0	0	0	0	0	0.7
19896141	0	0	0	0	0	0	0	86	M	10	12.1	185	17.6	30	2.1	129	139	29	1	94	1	113	40	1	282.5	45	0	1	15	4	0	0	1	1	0	0	0	0	0	0	0.9
16798371	0	0	0	0	0	0	0	58	M	1.3	12.1	220	13.1	18	0.9	205	139	25.5	1	94	1	104	37	1	282.5	47	1	0	11	6	0	0	1	1	0	0	0	0	1	0	1.5
19891424	0	0	0	0	0	0	0	47	M	3.1	14.3	105	13.4	32	1.6	99	140	28	1	94	1	103	36	1	282.5	92	1	0	6	10	1	1	1	1	0	0	0	0	0	0	0.9
16716395	0	0	0	0	0	0	0	76	F	2.7	7.9	84	15.9	18	0.7	145	139	28	1	96	1	150	53	1	282	52	1	0	14	5	0	0	1	1	0	0	0	0	0	0	1.3
12500959	0	0	0	0	0	0	1	57	F	6.2	10	205	10.8	10	0.8	124	143	36	1	96	1	141	50	1	282	38	1	0	14	5	1	0	1	1	0	0	0	0	0	0	1.4
13039756	0	0	0	0	0	0	0	80	M	1.3	9	96	8.3	15	1	101	139	20	1	96	1	141	50	1	282	44	1	0	3	6	0	0	1	0	0	0	0	0	0	0	1.2
11345933	0	0	0	0	0	0	0	84	M	5.9	9.3	124	6.1	92	2.4	153	131	22	1	96	1	141	50	1	282	46	0	0	15	4	0	0	1	1	0	0	0	0	0	0	1.1
12906338	0	0	0	0	0	1	0	70	M	6.3	8.9	145	15.7	13	0.7	109	139	23.5	1	96	1	139	49	1	282	45	1	0	14	3	0	0	1	1	0	0	0	0	0	0	1
15083245	0	0	0	0	0	1	0	61	M	1.2	10.6	139	10.8	13	0.9	116	137	25	1	95	1	129	46	1	282	43	1	0	3	7	0	1	1	1	0	0	0	0	0	1	2.1
13592169	0	0	0	0	0	0	0	57	M	1.3	9.1	121	14.9	12	0.7	113	137	24	1	95	1	128	45	1	282	48	1	0	14	6	0	0	1	1	0	0	0	0	0	0	3.2
16141578	0	0	0	0	0	0	0	67	M	2.1	9.2	144	14.1	19	0.9	87	139	24	1	95	1	126	45	1	282	44	1	0	14	4	1	0	1	1	0	0	0	0	0	0	1.9
18558282	0	0	0	0	0	0	0	71	M	1.1	8.7	189	13.3	21	1.9	209	141	32.5	1	95	1	123	44	1	282	40	1	0	3	6	0	0	1	0	0	0	0	0	0	0	2.8
13175677	0	0	0	0	0	0	0	67	M	1	10.7	139	12.4	16	0.8	104	145	24	1	94	1	102	36	1	282	49	0	0	15	2	0	1	1	1	0	0	0	0	0	0	1
11733600	0	0	0	0	0	0	0	64	F	1.3	7.8	432	25	13	0.7	190	147	30	1	97	1	169	60	1	281.7	38	0	0	15	3	1	1	0	1	0	0	0	0	0	0	20
16055484	0	0	0	0	0	0	0	84	F	5.5	7.5	143	14.7	23	1.1	138	146	22	1	96	1	144	51	1	281	42	1	0	15	2	0	0	0	1	0	0	0	1	1	0	2.1
10667849	0	0	0	0	0	0	1	86	F	1.6	8.7	87	9.9	35	2.4	200	140	20	1	96	1	142	51	1	281	41	1	0	14	4	0	0	1	1	0	0	0	0	0	0	6.8
13914923	0	0	0	0	0	0	1	48	M	1.1	8.6	110	16.3	13	0.5	134	142	30	1	95	1	132	47	1	281	44	0	0	15	3	0	0	1	1	0	0	0	0	0	0	1.9
15396759	0	0	0	0	0	0	1	76	M	1	6.9	252	17.8	23	1.1	149	136	29	1	95	1	129	46	1	281	53	0	0	15	5	1	0	1	1	0	0	0	0	0	0	2
17270477	0	0	0	0	0	0	0	77	F	4.2	9	218	63.2	29	1.8	159	143	32	1	95	1	121	43	1	281	44	1	0	14	4	0	1	0	1	0	0	0	0	0	0	1.4
19650283	0	0	0	0	0	0	0	83	M	10	9.6	127	18.9	39	2.1	264	131	42	0	89	0	69	25	1	281	57	1	1	14	6	0	1	1	1	0	0	0	0	0	0	1.8
18999596	0	0	0	0	0	1	0	78	F	2.3	9.2	136	10.3	19	0.7	77	142	32	1	97	1	168	60	1	280	36	1	0	14	3	0	0	1	0	0	0	0	0	0	0	0.7
13945178	0	0	0	0	0	1	0	72	M	3.1	8.3	100	8.1	16	0.6	82	142	28	1	96	1	158	56	1	280	51	0	0	15	4	0	0	1	1	0	0	0	0	1	0	2.9
18396328	0	0	0	0	0	0	0	57	F	4	9.1	44	9.8	16	0.2	138	142	15	1	96	1	154	55	1	280	36	1	1	10	3	0	0	0	1	0	0	0	0	0	1	2
12642615	0	0	0	0	0	0	0	55	M	1.3	11.3	103	12.3	13	0.8	99	139	20	1	96	1	149	53	1	280	46	1	0	9	2	0	0	0	1	0	0	0	0	1	0	1.7
10722711	0	0	0	0	0	0	0	67	F	7.4	7.7	100	24.8	14	0.6	80	139	28	1	96	1	140	50	1	280	42	1	0	10	8	1	0	1	1	0	0	0	0	0	0	8.5
12183689	0	0	0	0	0	0	1	31	F	3.1	7.6	399	12.3	11	0.4	101	139	37	1	96	1	140	50	1	280	46	1	0	14	3	1	0	1	1	0	0	0	0	0	0	1.9
14242015	0	0	0	0	0	0	0	56	M	2.2	9.4	152	9.7	16	1.3	133	140	21	1	96	1	140	50	1	280	47	1	0	5	8	0	0	1	1	0	0	0	0	0	0	1.3
16962073	0	0	0	0	0	0	0	72	M	3.1	7.6	69	11.3	18	0.8	133	141	20	1	96	1	140	50	1	280	32	1	0	10	7	1	0	1	1	0	0	0	0	0	0	2
18625447	1	0	0	0	0	1	0	60	M	1.4	8.9	106	13.7	8	0.7	119	139	22	1	96	1	140	50	1	280	42	1	0	14	2	0	0	0	1	0	0	0	0	0	0	1.6
10494089	1	0	0	1	0	0	0	72	F	2.1	6.9	173	6	28	4.4	123	141	28	1	96	1	140	50	1	280	49	0	0	15	2	0	0	1	1	0	0	0	0	0	0	1
12368385	1	0	0	0	0	1	0	74	M	1.3	10.8	204	9.2	13	0.9	138	140	26	1	96	1	140	50	1	280	38	0	0	15	4	1	0	1	1	0	0	0	0	0	0	1.6
14377211	0	0	0	0	0	0	0	87	M	0.9	7.4	192	9.4	41	2.1	111	144	29	1	96	1	140	50	1	280	47	0	0	15	3	0	1	1	1	0	0	0	0	0	0	1.6
10710129	0	0	0	0	0	0	1	82	F	2.4	7.4	105	12.6	13	0.9	125	136	20	1	95	1	124	44	1	280	46	1	0	14	3	0	0	1	1	0	0	0	0	0	0	0.8
10680821	0	0	0	0	0	0	0	65	M	5.2	8.4	347	19.9	17	0.6	126	141	25	1	95	1	119	43	1	280	51	1	1	12	5	0	0	1	1	0	0	0	0	0	0	2.2
10567461	0	0	0	0	0	1	0	68	M	1.1	10.6	121	15.9	12	0.8	115	134	30	1	94	1	112	40	1	280	63	1	0	14	3	0	0	0	0	0	0	0	0	0	1	1.6
10740973	0	0	0	0	0	0	1	76	F	9.3	7.4	99	16	19	0.8	131	142	25	1	94	1	112	40	1	280	46	1	0	14	3	0	0	1	1	0	0	0	0	0	0	1.9
12494433	0	0	0	0	0	0	1	74	M	1.3	8	113	22.2	30	1.6	82	135	23	1	94	1	112	40	1	280	49	1	0	14	4	0	0	1	1	0	0	0	0	0	0	1.7
14354527	0	0	0	0	0	0	0	56	F	1	7.2	116	14.3	14	1	131	136	30	1	94	1	112	40	1	280	34	1	0	14	7	0	1	1	0	0	0	1	0	1	0	2.4
14646223	0	0	0	0	0	0	0	65	M	12	8	143	10	11	1.1	183	139	23	1	94	1	112	40	1	280	42	1	0	14	6	0	0	1	1	0	0	0	0	0	0	0.8
18907241	0	0	0	0	0	0	0	72	F	2.1	10.1	154	18.9	14	0.7	118	141	26	1	94	1	112	40	1	280	49	1	0	3	7	0	1	1	1	0	0	0	0	0	0	2.5
19185346	0	0	0	0	0	0	0	74	M	1.1	10.8	139	23.3	18	1	67	140	24	1	94	1	112	40	1	280	47	1	0	10	4	0	0	1	1	0	0	0	0	0	0	2.8
10079363	0	0	0	0	0	0	0	71	M	3	10.9	133	8.7	20	1.1	111	135	32	1	94	1	112	40	1	280	53	0	0	15	4	1	0	1	1	0	0	0	0	0	0	1.5
11366815	0	0	0	0	0	0	0	64	F	2.1	7.9	107	10.9	7	0.8	124	138	28	1	94	1	112	40	1	280	51	0	0	15	4	0	0	1	1	0	0	0	0	0	0	1.6
12114075	0	0	0	0	0	0	0	58	M	1.2	11.7	101	10.3	21	0.9	91	142	37	1	94	1	112	40	1	280	48	0	0	15	2	0	0	1	1	0	0	0	0	0	0	2.3
12284965	0	0	0	0	0	0	0	62	M	1.1	9.7	114	18.1	8	0.6	137	140	22	1	94	1	112	40	1	280	60	0	0	15	2	0	0	1	1	0	0	0	0	0	0	1.1
12695096	0	0	0	0	0	0	0	80	M	6	8.8	105	14.1	24	1	114	142	24	1	94	1	112	40	1	280	48	0	0	15	2	0	0	1	1	0	0	0	0	0	0	0.9
14957820	0	0	0	0	0	0	0	20	F	4	10.7	221	15.6	13	0.6	123	140	27	1	94	1	112	40	1	280	30	0	0	15	5	0	0	0	0	0	0	0	1	0	1	1.6
19509553	0	0	0	0	0	0	0	75	M	4.1	9.4	214	29.8	8	0.6	126	131	22	1	94	1	112	40	1	280	42	0	0	15	3	1	1	0	1	0	0	0	0	0	0	1.7
13824614	0	0	0	0	0	1	0	60	M	2.1	10	94	10.2	15	0.7	160	140	32	0	93	1	98	35	1	280	41	1	0	14	3	0	1	0	0	0	0	0	0	0	0	1.2
15374709	0	0	0	0	0	1	0	45	F	2.3	10.2	78	25.5	37	2.8	252	147	30	0	93	1	98	35	1	280	47	0	0	15	5	1	0	0	1	0	1	0	0	0	0	15.8
14262262	0	0	0	0	0	0	0	77	M	0.7	8.3	238	14.9	14	0.9	143	140	29	0	93	0	91	33	1	280	52	1	0	12	6	1	0	0	1	0	0	0	0	0	0	0.8
10232836	0	0	0	1	0	1	0	56	M	2.2	8	160	11.4	27	1.2	99	141	25.5	0	92	0	85	30	1	280	35	1	0	9	7	0	0	0	0	0	0	0	0	1	0	1.5
13434571	0	0	0	0	0	0	0	70	M	1.1	9.4	91	11.9	21	1.4	113	135	21	0	92	0	84	30	1	280	49	1	0	3	8	0	1	1	1	0	0	0	0	0	0	2
15600650	0	0	0	0	0	0	1	77	M	1.3	11.4	134	16	26	1	93	140	20	0	92	0	84	30	1	280	41	0	0	15	6	0	0	0	0	0	0	0	0	1	1	1
15857820	0	0	0	0	0	0	0	64	M	1.8	10.7	149	18.4	12	0.6	93	139	28	0	92	0	83	30	1	280	57	1	0	14	3	1	1	0	1	0	0	0	0	0	0	1.1
18274240	0	0	0	0	0	0	0	62	M	1.1	10.1	118	11.4	7	0.6	124	137	29	0	90	0	73	26	1	280	68	1	0	14	3	1	0	1	0	0	0	0	0	0	1	0.9
11163769	0	0	0	0	0	0	0	65	M	1	11.3	119	20.8	17	1.1	90	141	22	0	90	0	72	26	1	280	55	1	0	14	7	0	0	1	1	0	0	0	0	0	0	2.8
14628533	0	0	0	0	0	0	0	84	M	0.6	12.6	320	7.8	14	1.1	91	140	33	0	88	0	66	24	1	280	109	1	0	3	9	0	1	1	1	0	0	0	0	0	0	1.6
15053490	0	0	0	0	0	0	1	71	F	1.3	10	197	15.4	13	0.5	143	138	28	1	97	1	166	59	1	279	41	0	0	15	2	0	0	0	1	0	0	0	0	0	0	2.6
12109177	0	0	0	0	0	0	0	47	M	3.3	11.6	217	9.6	15	0.8	159	148	22	1	95	1	137	49	1	279	39	1	0	14	4	1	0	1	1	0	0	0	0	0	0	1.1
11247918	0	0	0	0	0	0	0	44	M	1.1	9	185	14.1	15	0.9	109	133	20	1	96	1	151	54	1	278.2	38	0	0	15	5	0	0	0	0	0	0	0	0	0	1	0.5
17018536	0	0	0	0	0	1	1	76	M	3.2	10.3	187	4.8	28	1.5	103	148	34	1	97	1	161	58	1	278	46	0	0	15	2	0	0	1	1	0	1	0	0	0	0	1.3
11942193	0	0	0	0	0	0	0	87	M	22.2	6.7	49	6.8	17	1.1	119	139	29	1	96	1	139	50	1	278	51	1	0	14	4	0	1	1	1	0	0	0	0	0	0	1.2
13115890	0	0	0	0	0	0	1	75	M	1.4	7.4	103	15.1	22	1.3	103	142	28	1	96	1	139	50	1	278	55	1	0	3	15	1	1	1	1	0	0	0	0	0	0	2.3
13223579	0	0	0	0	0	0	0	56	M	8	12.8	301	10.2	13	1.2	177	140	27	1	96	1	139	50	1	278	47	1	0	14	4	0	0	1	1	0	0	0	0	0	0	0.7
13889783	0	0	0	0	0	1	0	63	F	1.3	9	203	16.7	12	0.6	126	141	29	1	96	1	139	50	1	278	46	1	0	3	6	1	0	0	1	0	0	0	0	0	0	1.8
15947104	0	0	0	0	0	0	0	46	M	4.2	12.3	109	16.9	59	4.4	130	154	29	1	96	1	139	50	1	278	45	1	0	10	4	1	0	1	1	0	0	0	0	0	0	2.6
16687078	0	0	0	0	0	0	0	83	F	3.2	6.9	95	17.1	25	1.5	95	137	21.5	1	96	1	139	50	1	278	41	1	0	14	5	0	1	1	1	0	0	0	0	0	0	0.6
19475346	0	0	0	0	0	0	0	67	M	2	8.1	100	15.1	36	2.1	312	137	24	1	96	1	139	50	1	278	47	1	0	3	6	0	0	1	1	0	0	0	0	0	0	1.4
13783667	0	0	0	0	0	0	0	37	F	17.2	12.9	213	12.8	14	0.9	146	141	23	1	96	1	139	50	1	278	51	0	0	15	2	0	0	1	1	0	0	0	0	0	0	1.7
16103537	0	0	0	0	0	1	0	79	F	2.6	8.7	458	29.9	48	4.1	86	135	21	1	96	1	139	50	1	278	48	0	0	15	3	0	1	1	1	0	0	0	0	0	0	2.3
11391762	0	0	0	0	0	0	0	60	M	3.3	12.6	210	9	14	1.1	150	141	29	1	95	1	137	49	1	278	51	1	0	14	10	0	1	1	1	0	0	0	0	0	0	1.5
17013783	0	0	0	0	0	0	1	65	M	1.3	9.7	150	16.6	17	0.9	132	139	24	1	95	1	127	46	1	278	51	0	0	15	2	1	0	1	1	0	0	0	0	0	0	2.8
16276883	0	0	0	0	0	0	0	69	M	1.6	9.7	92	13.1	16	1	112	139	29	0	93	0	93	33	1	278	61	1	0	14	9	0	1	1	1	0	0	0	0	0	0	6.9
18761820	0	0	0	0	0	0	0	80	F	8.5	13.9	231	12.6	20	1	160	137	25	0	92	0	83	30	1	278	55	1	0	14	3	0	0	1	1	0	0	0	0	0	0	1.1
13044086	0	0	0	0	0	0	1	43	F	2.6	10.3	121	13.4	36	5.6	93	135	35	0	91	0	75	27	1	278	45	1	0	10	3	0	0	1	1	0	0	0	0	0	0	2
10425845	0	0	0	0	0	0	1	89	F	4	10.1	156	16.2	20	0.6	135	142	23	1	94	1	111	40	1	277.5	45	1	0	14	2	1	0	1	1	0	0	0	0	0	0	2.2
13601656	0	0	0	0	0	0	0	63	M	5.8	10.8	100	23.3	40	4.2	137	136	51	1	94	1	111	40	1	277.5	38	1	1	3	6	0	0	1	1	0	0	0	0	0	0	2.8
13995672	0	0	0	0	0	0	0	76	M	1	10.4	167	11.2	17	0.8	186	138	38	1	94	1	111	40	1	277.5	48	1	0	13	4	0	0	1	1	0	0	0	0	0	0	2
15927790	0	0	0	0	0	0	0	58	M	2.1	9.5	109	22.9	12	0.8	121	141	29	1	94	1	111	40	1	277.5	40	1	0	14	6	0	0	1	1	0	0	0	0	0	0	1
16560231	0	0	0	0	0	0	0	65	F	5	12.3	314	12.3	19	0.7	148	134	23	1	94	1	111	40	1	277.5	53	1	0	13	3	0	1	0	1	0	0	0	0	0	0	0.8
17174441	1	0	0	0	0	1	0	77	M	1.1	10.4	111	13.1	12	0.8	110	140	26	1	94	1	111	40	1	277.5	46	1	0	7	6	1	0	0	1	0	0	0	0	0	0	1.1
18323186	0	0	0	0	0	0	0	53	M	1.1	5.8	28	3.8	107	1.3	360	139	35	1	94	1	111	40	1	277.5	44	1	0	14	3	0	0	1	1	0	0	0	0	0	0	1.1
18871251	0	0	0	0	0	0	0	53	M	1	13.4	247	15.5	14	1	118	137	21	1	94	1	111	40	1	277.5	28	1	0	5	14	0	1	1	1	0	0	0	0	0	1	2
10017437	0	0	0	0	0	0	0	80	F	5.2	6.8	85	26.8	21	1.1	111	143	28	1	94	1	111	40	1	277.5	52	0	0	15	2	1	0	0	1	0	0	0	0	0	0	2.2
12741342	0	0	0	0	0	0	0	74	M	1.5	10.1	141	20.7	15	1.1	150	137	25	1	94	1	111	40	1	277.5	42	0	0	15	5	0	1	0	0	0	0	0	0	0	1	1.7
13221977	0	0	0	0	0	0	0	75	M	1.1	10.7	130	14.4	16	0.7	100	141	26	1	94	1	111	40	1	277.5	41	0	0	15	2	0	1	1	1	0	0	0	1	0	0	1.3
13647451	0	0	0	0	0	0	0	62	M	2.3	10.4	102	9	15	0.6	110	138	24	1	94	1	111	40	1	277.5	56	0	0	15	3	0	0	0	0	0	0	0	0	0	0	1.9
14138018	0	0	0	0	0	0	0	81	M	1.3	8.3	165	24.9	16	0.9	141	144	33	1	94	1	111	40	1	277.5	43	0	0	15	10	1	1	1	1	0	0	0	0	0	0	3.1
14771996	0	0	0	0	0	0	0	73	M	1.3	10.6	35	13	15	1.2	107	143	21	1	94	1	111	40	1	277.5	38	0	0	15	2	0	0	1	1	0	0	0	0	0	0	1.7
15460346	0	0	0	0	0	0	0	37	M	1	9.6	130	33.2	15	1	160	135	25	1	94	1	111	40	1	277.5	48	0	0	15	3	1	0	1	1	0	0	0	0	0	0	1.7
16033063	0	0	0	0	0	0	0	66	M	1.3	10.5	153	19	13	1	139	136	24	1	94	1	111	40	1	277.5	47	0	0	15	5	1	0	1	1	0	0	0	0	0	0	1.3
16255229	0	0	0	0	0	0	1	70	M	1.3	9.3	110	12.2	16	0.6	131	139	23	1	94	1	111	40	1	277.5	42	0	0	15	2	0	0	0	1	0	0	0	1	0	0	1.7
16341421	0	0	0	0	0	0	0	62	F	2.9	6.5	154	15.7	138	8.1	156	139	31	1	94	1	111	40	1	277.5	50	0	0	15	2	0	0	1	1	0	0	0	0	0	0	1.9
17460274	0	0	0	0	0	0	1	66	M	1	8.9	133	34.6	14	0.9	133	140	39	1	94	1	111	40	1	277.5	51	0	0	15	5	0	1	1	1	0	0	0	0	0	0	1.8
17007294	0	0	0	0	0	0	0	76	F	4.5	6.6	73	16.4	15	0.8	128	139	24	1	94	1	107	39	1	277.5	53	1	0	3	12	1	1	1	1	0	0	0	0	0	0	1
14632508	0	0	0	0	0	1	0	82	F	3.7	7.5	69	18.9	19	0.9	177	143	28	1	94	1	105	38	1	277.5	36	1	0	14	6	0	0	1	1	0	0	0	0	0	0	3.4
15259217	0	0	0	0	0	0	0	42	M	5	14.7	215	10.7	16	0.7	132	141	31	1	94	1	103	37	1	277.5	33	1	0	10	7	0	1	1	1	0	0	0	0	0	0	1.2
13115784	0	0	0	0	0	0	0	78	F	2	8.2	118	22.1	18	1.2	160	137	25	0	93	1	98	35	1	277.4	49	1	0	14	3	0	0	0	1	0	0	0	0	0	0	2.4
14755611	0	0	0	0	0	0	0	50	M	21	12.6	152	22.4	35	4.3	304	141	26	1	98	1	194	70	1	277.1	42	0	0	15	6	1	0	1	1	0	0	0	0	0	1	3.5
14630494	0	0	0	0	0	0	0	29	M	9.9	12.4	162	22.6	17	1.3	160	141	30	0	93	1	97	35	1	277.1	32	1	0	5	10	1	1	1	1	0	0	0	0	1	0	0.9
11392593	0	0	0	0	0	0	0	91.4	F	2.3	9.1	260	10.1	65	2.7	194	139	30	1	96	1	154	56	1	277	46	0	0	15	3	0	1	1	1	0	0	0	0	0	0	2.2
10813632	0	0	0	0	0	0	0	61	M	11.9	12.6	192	12	18	1	207	144	23	1	96	1	143	52	1	277	47	0	0	15	3	1	0	1	1	0	0	0	0	0	0	1.3
13873925	0	0	0	0	0	0	0	81	M	1	7.3	28	0.9	17	1	106	135	26	1	96	1	142	51	1	277	46	1	0	3	7	0	0	0	0	0	0	0	0	0	0	1.7
13162061	0	0	0	0	0	0	1	84	M	1.3	8	175	15	26	1	97	139	22	1	95	1	127	46	1	277	42	1	0	14	3	0	0	0	1	0	0	0	0	0	0	1.8
12136570	0	0	0	0	0	0	0	56	M	3.2	10.4	147	7.6	8	0.9	375	140	43	1	94	1	107	39	1	277	49	0	0	15	4	0	1	1	1	1	0	0	0	0	0	2
18667898	0	0	0	0	0	0	0	77	M	8.1	7.3	129	16.7	40	3.2	101	141	25	1	97	1	166	60	1	276.7	34	1	0	4	4	0	0	1	1	0	0	0	0	0	1	1.5
14961750	0	0	0	0	0	0	0	72	M	4.1	7.7	100	13.4	13	1.1	114	139	23	0	92	0	83	30	1	276.7	41	1	0	13	10	1	1	1	1	0	0	0	0	0	0	1.5
[truncated: 8,056 more rows]
