# Supplementary material for: Conservative oxygen therapy in critically ill and perioperative period of patients with sepsis-associated encephalopathy
Source: Front Immunol. 2022 Oct 19;13:1035298. doi: 10.3389/fimmu.2022.1035298 (PMC9626799; doi:10.3389/fimmu.2022.1035298)
Supplement: Supplementary file 2 [file DataSheet_2.csv]

subject_id	Uri0ry..infection	lung.infection	Catheter.related	Skin.and.soft.tissue	Abdomi0l.cavity	gaoxueya	tangniaobing	age	gender	los	hemoglobin_min	platelets_min	wbc_max	bun_max	creatinine_max	glucose_max.x	sodium_max	resp_rate_max	血氧饱和度	spo2_min	GROUP	氧分压	po2_min	FiO2	氧合指数	pao2fio2	pco2_max	gcs_min	sofa	lung	re0l	vasopressin	ventdurations	jinpu	tonglv	baoman	feike	dachang	Fungus	Lac	hospital_expire_flag
170901	0	0	0	0	0	0	0	43	1	6.8	16.3	276	12.5	15	1.85	95	140	16	1	93	1	0	346	0.5	0	692	33	4	9	0	0	0	0	0	1	0	0	0	0	1.4	1
973219	1	0	0	0	0	0	0	68	2	13.3	9.5	147	16.6	30	5.5	93	138	16	0	91	1	1	212	0.32	0	662.5	46	9	11	0	1	1	1	0	0	0	0	0	0	2.6	0
261844	0	0	0	0	0	1	1	72	2	7.5	10.4	175	18.4	34	4.8	106	137	16	0	90	1	1	164	0.28	1	585.7	42.6	12	8	0	1	1	1	0	0	1	0	0	0	1.5	1
173208	0	0	0	1	0	0	0	45	2	39.9	9.1	151	9.9	38	4.22	190	136	23	1	93	1	1	170	0.3	1	566.7	22	3	11	0	1	0	0	0	0	1	0	0	0	1	0
318153	0	0	0	0	0	0	0	72	2	1.3	13	229	13.7	57	3.14	86	136.8	29	0	89	1	1	181.9	0.5	1	563.8	13.3	3	8	0	0	0	0	0	0	0	0	0	0	13.8	1
983578	0	1	0	0	0	1	1	76	1	4	9	87	14	77	2.17	138	139	32	0	89	1	1	177	0.5	1	554	23.9	3	18	0	1	1	1	0	0	1	0	0	0	10.5	1
176438	0	0	0	0	0	0	0	52	2	4.3	7.1	278	29.8	11	0.88	106	149	49	1	93	1	1	155	0.28	1	553.6	26	11	3	0	0	0	0	0	0	1	1	0	0	1.4	0
966071	0	0	0	0	0	0	0	61	1	2.3	14.5	218	21.3	18	0.6	97	140	21	1	96	1	1	195	0.36	1	541.7	103	11	4	0	0	0	1	0	0	0	0	0	0	3.6	0
967503	1	0	0	0	0	0	0	89	1	23	8.1	177	9.6	91	1.7	83	141	21	1	96	1	1	160	0.3	1	533.3	24	11	5	0	0	0	0	0	0	1	0	0	0	3.4	0
838354	0	0	0	0	0	0	0	36	2	9	10.2	211	4.2	33	3.47	118	139	11	1	93	1	1	182	0.35	1	520	35.8	6	8	0	1	0	0	0	0	0	0	0	0	3.4	0
514950	0	0	0	0	0	0	0	56	1	5	10.4	208	19.1	16	1.14	159	135	20	1	100	0	0	503.7	1	1	503.7	67.5	15	6	0	0	1	1	0	0	0	0	0	0	3.4	0
960564	1	0	0	0	0	0	0	64	2	6.3	10.7	189	23.1	116	2.98	213	157	21	1	93	1	1	140	0.28	1	500	31	13	4	0	1	0	1	0	0	0	0	0	0	4.3	0
412197	0	0	0	0	0	0	0	19	2	6.3	11	237	19.7	28	1.3	85	139	24	1	99	0	1	139	0.22	1	495.5	44	15	2	0	1	0	0	0	0	0	0	0	0	3.4	0
217161	0	0	0	0	0	0	0	72	1	8.6	9	148	20	18	0.97	112	141	21	0	90	1	1	195	0.4	1	487.5	28	11	5	0	0	0	0	0	0	0	0	0	0	3.4	0
978497	0	0	0	0	0	0	0	74	2	26.8	11.5	133	11.6	21	0.82	184	138	14	1	96	0	1	145	0.3	1	483.3	24	15	4	0	0	0	1	1	0	0	0	0	0	3.4	0
183869	0	0	0	1	0	1	1	44	1	21.9	9.8	173	8.9	41	2.9	76	139	21	0	90	1	1	193	0.4	1	482.5	44	11	6	0	1	0	0	0	0	0	0	0	0	3.4	0
977813	0	0	0	0	0	0	0	59	1	8.3	6.8	98	5.6	30	1.11	119	138	14	0	89	1	1	135	0.28	1	482.1	41	11	4	0	0	0	1	1	0	0	0	0	0	3.7	0
225314	0	0	0	1	0	0	0	44	1	10	11	150	12.2	23	2.52	106	138	21	0	92	0	1	119	0.25	1	476	62	15	7	0	0	0	0	1	0	0	0	0	0	2.1	0
554842	0	0	0	1	0	0	1	60	1	0.9	12.3	73	23.9	52	4.31	66	142	18	1	97	0	1	149	0.23	1	473.9	44	15	12	0	0	1	0	0	0	0	0	0	0	6.1	0
412781	0	0	0	0	0	0	0	64	2	4.9	0	0	12.8	9	0.6	171	136	13	1	100	0	0	483	0.5	1	466	66.5	15	5	0	0	0	1	0	0	0	0	0	0	3.4	0
772756	0	0	0	0	0	0	0	73	2	7.6	12	244	5.9	25	0.48	96	146	16	0	92	0	1	149	0.32	1	465.6	100	15	7	0	0	0	1	0	0	0	0	0	0	1	0
160084	0	0	0	0	0	0	0	19	2	9.6	9.6	292	13	4	0.82	109	143	21	1	99	0	1	147	0.32	1	459.4	38	15	4	0	0	0	0	0	0	0	0	0	0	3.4	0
734533	0	0	0	0	0	0	0	21	1	13.6	9.7	35	30.2	21	3	55	139	19	1	100	0	1	183	0.4	1	457.5	30.2	15	13	0	1	1	0	0	0	0	0	0	0	21.9	0
486630	0	0	0	0	0	1	1	77	2	39.7	8.8	129	11.2	78	4.5	61	150	16	0	91	1	1	182.7	0.4	1	456.8	36	10	9	0	0	1	1	0	0	0	0	0	0	1.7	0
762625	0	0	0	0	0	0	0	51	2	11.3	7.7	47	15.3	78	2.71	52	145	18	1	93	1	1	182	0.4	1	455	26.6	11	12	0	1	1	0	0	0	0	0	0	0	12.4	1
469558	1	0	0	0	0	0	0	84	1	13.8	8	69	24.13	80	2.26	227	155	24	0	91	1	1	127.4	0.28	1	455	33.2	11	11	0	1	0	1	1	0	0	0	0	0	4.3	0
356790	0	0	0	0	0	1	0	66	1	12.7	0	0	0	54	2.49	160	137	19	1	100	0	1	140	0.24	1	454.2	44	15	5	0	1	0	0	0	0	1	0	0	0	3.4	0
387400	0	0	0	0	0	0	1	53	1	4.8	12.7	199	10.6	45	2.6	155	130	18	1	100	0	1	140	0.24	1	454.2	44	15	7	0	1	0	0	0	0	1	0	0	0	3.4	0
258091	0	0	0	0	0	0	0	46	2	16.9	7.6	163	10	13	2.4	152	137	13	0	92	0	1	109	0.24	1	454.2	44	15	8	0	0	1	0	0	0	0	0	0	0	0.8	0
556257	0	0	0	0	0	0	0	80	1	6.8	11	226	24.3	32	1.74	82	137	21	1	98	0	1	181	0.4	1	452.5	29.5	15	8	0	1	1	0	0	0	0	0	0	0	4.3	0
197473	0	0	0	0	0	0	1	43	2	5.7	10.7	300	20.1	64	3.98	98	135	21	0	90	1	0	357	1	1	446.3	36	7	10	0	1	0	0	0	1	0	0	0	0	2.6	0
346326	0	0	0	0	0	1	1	54	1	16.5	0	176	36.9	35	1.75	120	141	21	1	98	0	1	267.3	0.6	1	445.5	42.1	15	4	0	1	0	0	0	0	0	0	0	0	3.4	0
343583	0	0	0	0	0	1	1	77	1	16	8.6	142	21.3	62	3.66	55	143	21	1	96	0	1	132.9	0.3	1	443	36.2	15	8	0	0	0	1	1	0	0	0	0	0	1.1	0
965216	0	0	0	0	0	0	0	63	1	15.1	8.3	39	1.5	109	4.2	70	140	20	1	93	1	1	176	0.4	1	440	40	7	15	0	1	1	1	0	0	1	0	0	0	4.6	0
362005	0	0	0	0	0	1	0	70	1	19.1	12	92	17.1	28	1.35	143	135	21	1	100	0	1	174.4	0.4	1	436	31	15	7	0	1	0	0	0	0	0	0	0	0	3.4	0
256877	0	1	0	0	0	1	0	84	1	9	13.6	125	25.73	25	1.18	87	142	25	1	96	0	1	139	0.25	1	436	44	15	3	0	0	0	1	0	0	0	0	0	0	3.4	1
271295	0	1	0	0	0	0	0	61	2	6.4	9.2	297	16.57	34	3.16	173	139	24	1	96	0	1	139	0.25	1	436	44	15	7	0	1	0	1	0	0	0	0	0	0	3.4	0
722896	0	0	0	0	0	0	0	87	2	2.8	11	148	13.6	30	1.73	129	144	21	1	93	1	1	109	0.25	1	436	44	12	3	0	1	0	0	0	0	0	0	0	0	3.4	0
429981	0	0	0	0	0	1	0	83	1	10.4	10.7	119	12.9	29	1.34	115	146	22	0	91	1	1	174	0.4	1	435	36.2	14	9	0	0	1	1	0	0	1	0	0	0	1.2	0
266128	0	0	0	1	0	1	0	62	2	14	9.4	251	18.4	17	0.7	119	139	15	0	90	1	1	173	0.4	1	432.5	31	8	5	0	0	0	1	0	0	1	0	0	0	6.1	0
152085	0	0	0	1	0	0	0	48	1	6.4	10.4	139	14.1	14	0.9	113	137	21	1	99	0	1	216	0.5	1	432	52	15	4	0	0	0	0	0	0	0	0	0	0	3.4	0
792160	1	0	0	1	0	0	0	73	2	20	7.2	55	13.9	21	0.94	106	149	16	1	93	1	0	427	1	1	427	31.8	10	12	1	0	1	0	0	0	0	0	0	0	2.3	0
958739	0	0	0	0	0	0	0	54	1	2.7	8.4	305	13.9	58	3.52	99	136	15	1	93	1	0	426	1	1	426	62	11	11	0	0	1	0	0	0	0	0	0	0	3.4	0
927830	1	0	0	0	0	0	0	27	2	0.8	11.6	220	48.3	51	1.58	312	147	30	0	89	1	1	298	0.7	1	425.7	21.1	3	12	0	1	1	0	0	1	0	0	0	0	3.4	0
444669	0	0	0	0	0	0	0	68	2	10.2	8.2	198	11.7	55	6.18	59	140	12	0	91	1	0	423.9	1	1	423.9	42.2	14	8	0	1	0	1	0	0	0	0	0	0	8.7	0
482624	0	0	0	0	0	1	0	88	2	22.4	8.6	226	15.3	42	1.7	103	152	19	0	91	1	1	127.1	0.3	1	423.7	27	6	6	0	0	0	1	1	0	0	0	0	0	3.4	0
972389	0	0	0	0	0	0	0	70	2	8	6.7	179	21.1	68	3	97	145	26	1	100	0	0	423	0.2	1	423	47	15	11	0	1	1	1	0	0	0	0	0	0	9.5	1
229128	1	0	0	0	0	0	0	29	2	21.1	9.1	237	21.2	19	0.52	106	139	15	0	90	1	0	413	0.98	1	421.4	27	12	2	0	0	0	0	0	0	0	0	0	0	1.1	0
389297	0	0	0	0	0	1	1	58	2	25.7	8.7	200	11.6	95	3.2	64	139.3	17	0	90	1	1	210.2	0.5	1	420.4	33.9	8	9	0	1	0	0	0	0	0	0	0	0	3.4	0
286866	0	1	0	0	0	0	0	54	2	13.6	9.1	36	6.6	13	0.7	156	140	25	0	90	1	1	189	0.45	1	420	33	12	14	0	0	1	1	0	0	0	0	0	0	7.9	0
302982	0	1	0	0	0	0	0	83	1	12.2	9.3	285	19	42	1.7	125	138	20	1	93	1	1	167	0.4	1	417.5	29	7	5	0	0	1	1	0	0	1	0	0	0	1.6	1
979635	0	0	0	0	0	0	0	71	1	32.7	8	282	15.9	37	0.85	104	139	37	0	90	1	1	167	0.4	1	417.5	36	10	5	0	1	0	1	0	0	1	0	0	0	2.4	0
800977	0	0	0	0	0	0	0	34	2	7.5	14.7	379	19.7	22	0.6	85	152	21	1	93	1	1	125	0.3	1	416.7	49	10	8	0	0	0	0	1	0	0	0	0	0	1.8	0
429288	0	0	0	0	0	1	0	81	2	2.5	11.3	203	23.1	22	1.08	97	139	16	1	100	0	1	103.9	0.25	1	415.6	41.5	15	3	0	0	0	1	0	0	0	0	0	1	3.4	0
925065	1	0	0	0	0	0	1	74	2	6.5	9.3	153	7.3	17	0.63	95	142	17	0	92	0	1	331	0.8	1	413.8	35	15	4	0	0	0	0	0	0	0	0	0	0	2.9	0
678013	0	0	0	0	1	0	0	79	2	46.8	10.1	166	18.3	39	0.95	69	133	18	0	91	1	1	128	0.31	1	412.9	23.6	10	4	0	1	0	0	1	0	0	0	0	0	7	0
610579	0	0	0	0	0	0	0	64	2	3.6	9.8	70	15	18	0.91	141	138	21	0	91	1	1	103	0.25	1	412	28	9	7	0	0	0	0	0	0	0	0	0	0	4	0
163922	0	0	0	0	0	1	0	80	2	11.3	9.9	134	15.2	23	0.92	144	142	21	1	99	0	1	144	0.35	1	411.4	42	15	8	0	1	0	0	1	0	0	0	0	0	3.4	0
323975	0	0	0	0	0	1	0	31	2	18.1	7.1	137	5	23	2.56	173	138	0	1	93	1	1	122.6	0.3	1	408.7	22.9	3	9	0	1	0	0	1	0	0	0	0	0	0.6	1
256823	0	1	0	0	0	0	0	89	2	2.4	10.3	194	13.7	58	1.5	143	134	20	1	93	1	1	146	0.36	1	405.6	73	13	6	0	1	1	1	0	0	0	0	0	0	0.9	0
400337	0	0	0	0	0	0	1	63	2	4.8	8.7	179	7.5	49	1.3	111	141.5	29	0	90	1	1	121.3	0.3	1	404.3	31.1	6	3	0	0	0	0	1	0	0	0	0	0	1.7	0
185348	0	0	0	0	0	1	0	79	1	3.2	13.9	173	13.2	38	1.18	141	147	21	1	93	1	1	202	0.5	1	404	76	3	11	0	0	0	0	0	0	0	0	0	0	0.6	1
377409	0	0	0	0	0	0	0	70	2	20.9	4.9	4	71.5	40	2.3	78	150	18	0	92	0	1	161.2	0.4	1	403	32.5	15	11	0	1	0	0	0	0	0	0	0	0	2	0
407872	0	0	0	0	0	1	0	72	2	19.7	8.6	110	4.4	38	1.2	85	141	18	0	91	1	1	160.7	0.4	1	401.8	33.5	3	6	1	0	0	0	0	0	1	0	0	0	3.4	0
724731	0	0	0	0	0	0	0	32	1	28.8	0	0	0	14	3.78	30	139	21	0	91	1	0	400	1	1	400	32.8	6	6	0	1	1	0	0	0	0	0	0	0	1.5	0
297873	0	0	0	0	0	0	0	61	1	12.4	14.7	86	13.6	37	1.3	111	141	20	1	94	1	1	160	0.4	1	400	34	13	7	0	0	0	1	0	0	1	0	0	0	3.4	0
523424	0	0	0	0	0	0	0	81	2	18.8	8.8	101	12.2	77	5.37	103	136	18	0	91	1	1	139.9	0.35	1	399.7	42.4	10	9	0	1	0	1	1	0	0	0	0	0	3.4	0
882169	0	0	0	0	0	0	0	62	1	22.2	8	198	11	35	1.61	139	148	12	1	93	1	1	119	0.3	1	396.7	42.1	10	7	0	1	1	0	1	0	0	0	0	0	5.2	0
448935	0	0	0	0	0	1	0	70	2	12.4	12	186	21.05	81	8.04	99	135	16	1	100	0	1	157.6	0.4	1	394	32.2	15	11	0	1	1	1	0	0	0	0	0	0	3.4	0
396261	0	0	0	0	0	0	1	64	2	3.5	10.1	357	10.1	13	1.06	106	141	21	1	99	0	0	393	0.2	1	393	37.4	15	4	0	0	0	0	0	0	0	0	0	0	3.4	0
771619	0	0	0	0	0	0	1	55	1	5.2	8.7	199	13.2	23	1.58	71	137	20	1	93	1	1	137	0.35	1	391.4	29	10	10	0	1	1	0	1	0	0	0	0	0	3.4	1
681429	0	0	0	0	0	0	0	79	2	5.3	8.6	258	21.5	33	0.93	111	143	23	1	99	0	1	309	0.28	1	389.3	44	15	2	0	0	1	0	0	0	0	0	1	0	3.6	0
819561	0	0	0	0	0	0	0	80	2	12.3	10.1	153	9.6	15	0.96	109	138	21	1	99	0	1	309	0.28	1	389.3	44	15	4	0	0	0	0	0	0	0	0	1	0	1.2	0
298488	0	0	0	0	0	1	0	89	1	3.3	10.2	184	12.8	41	1.99	121	139	15	1	98	0	1	309	0.28	1	389.3	44	15	3	0	1	0	1	0	0	0	0	1	0	4.7	0
330483	1	0	0	0	0	1	0	68	2	9.4	9.2	222	10.5	47	2.08	142	140.5	19	1	98	0	1	309	0.28	1	389.3	44	15	3	0	0	0	1	0	0	0	0	1	0	3.4	0
336704	0	0	0	1	0	1	1	67	1	17.8	7.6	377	20.2	55	1.89	103	136	21	1	98	0	1	309	0.28	1	389.3	44	15	4	0	0	0	0	0	1	0	0	1	0	3.4	0
342371	0	0	0	0	0	0	0	21	1	3	0	0	17.3	11	1.4	130	134	23	1	98	0	1	309	0.28	1	389.3	44	15	2	0	0	0	0	0	1	0	0	1	0	3.4	0
366837	0	0	0	0	0	1	0	66	2	3.8	12	172	7.4	51	2.18	117	134	18	1	98	0	1	309	0.28	1	389.3	44	15	2	0	1	0	0	0	1	0	0	1	0	2.1	0
407427	1	0	0	0	0	1	1	89	2	3.7	13.1	0	10.2	47	2.6	258	134	14	1	98	0	1	309	0.28	1	389.3	44	15	4	0	0	0	0	0	1	0	0	1	0	3.4	0
409209	0	0	0	0	0	0	0	51	2	2.8	0	0	7.7	19	1.7	135	136	18	1	98	0	1	309	0.28	1	389.3	44	15	2	0	0	0	1	0	1	0	0	1	0	3.4	0
627636	0	0	0	0	0	0	0	50	1	4.1	6.3	25	7.5	22	1.12	124	145	18	1	98	0	1	309	0.28	1	389.3	44	15	7	0	0	1	0	0	1	0	0	1	0	2.6	0
313403	0	0	0	0	0	1	1	89	2	0.9	9.8	167	6.8	27	1.42	132	149	21	1	100	0	1	209	0.28	1	389.3	44	15	3	0	0	0	0	0	0	1	0	0	0	3.4	0
910645	0	0	0	0	0	0	0	53	2	4.3	12.9	228	36.2	10	0.76	148	135	21	1	98	0	1	159	0.28	1	389.3	44	15	8	0	0	1	0	0	0	0	0	0	0	3.4	0
923076	1	0	0	0	0	0	0	75	2	15.1	7.7	138	7.8	18	0.74	99	145	19	1	98	0	1	159	0.28	1	389.3	44	15	3	0	0	1	0	0	0	0	0	0	0	3.4	0
312603	0	0	0	0	0	1	0	67	2	1.4	13.3	235	17.5	10	0.73	185	141	13	1	97	0	1	159	0.28	1	389.3	44	15	4	0	0	0	0	0	0	0	0	0	0	3.4	0
313436	0	0	0	0	0	1	0	70	2	14.2	10.9	137	1	11	0.55	193	138	15	1	97	0	1	159	0.28	1	389.3	44	15	2	0	0	0	0	0	0	0	0	0	0	3.4	0
318919	0	0	0	0	0	1	1	66	1	3.6	0	0	10.5	11	1.2	89	139	21	1	97	0	1	159	0.28	1	389.3	44	15	3	0	0	0	1	0	0	0	0	0	0	3.4	0
350103	0	0	0	0	0	0	1	52	2	2.5	11.8	120	7.9	18	1.1	166	140	11	1	97	0	1	149	0.28	1	389.3	44	15	2	0	0	0	0	0	0	0	0	0	0	1.2	0
320872	0	0	0	0	0	1	0	74	1	4	10.6	202	11.5	43	2.13	111	137	21	1	100	0	1	140	0.28	1	389.3	44	15	3	0	1	0	0	0	0	1	0	0	0	3.4	0
326062	0	0	0	0	0	0	0	66	2	7.2	11.6	409	7.1	86	2.91	81	145	18	1	100	0	1	140	0.28	1	389.3	44	15	7	0	1	0	1	0	0	1	0	0	0	2.5	0
327789	0	0	0	0	0	1	0	88	1	7.3	11	144	8.3	38	1.26	85	140.1	18	1	100	0	1	140	0.28	1	389.3	44	15	3	0	0	0	0	0	0	1	0	0	0	3.4	0
345536	0	0	0	0	0	0	0	63	1	36.8	9.5	264	32.6	8	0.61	138	136	20	1	100	0	1	140	0.28	1	389.3	44	15	2	0	0	0	0	0	0	1	0	0	0	1	0
372612	0	0	0	1	0	1	1	74	2	20.2	13.3	123	21.8	51	6.35	147	136	18	1	100	0	1	140	0.28	1	389.3	44	15	6	0	1	0	1	0	0	1	0	0	0	1.5	0
381288	0	0	0	1	0	1	1	71	1	60.4	0	0	11.4	23	0.7	0	133	16	1	100	0	1	140	0.28	1	389.3	44	15	2	0	0	0	0	0	0	1	0	0	0	3.4	0
408975	0	0	0	0	0	1	0	62	2	3.8	10.3	118	11.2	55	2.53	125	138.3	24	1	100	0	1	140	0.28	1	389.3	44	15	4	0	1	0	0	0	0	0	0	0	0	3.4	0
413375	0	0	0	0	0	0	0	82	1	11.1	0	0	16.7	69	1.7	159	134	27	1	100	0	1	140	0.28	1	389.3	44	15	2	0	0	0	1	0	0	0	0	0	0	3.4	0
324732	1	0	0	0	0	0	0	78	2	17.9	12.2	223	12.4	30	1	100	139.4	30	1	99	0	1	139	0.28	1	389.3	44	15	6	0	0	0	0	0	0	0	0	0	0	3.4	0
335246	0	0	0	0	0	1	0	66	1	5.1	6.8	76	26	18	1.37	41	143.8	22	1	99	0	1	139	0.28	1	389.3	44	15	7	0	0	0	0	0	0	0	0	0	0	3.3	0
388161	0	0	0	0	0	0	0	70	1	5.1	8.7	340	12.2	73	2.53	96	145	18	1	99	0	1	139	0.28	1	389.3	44	15	5	0	1	0	0	0	0	0	0	0	0	3.4	0
397940	0	0	0	0	0	0	0	51	2	6.3	12.2	282	9.2	12	0.74	145	138	22	1	99	0	1	139	0.28	1	389.3	44	15	5	0	0	0	0	0	0	0	0	0	0	3.4	0
186962	1	0	0	0	0	0	0	73	1	6.7	11.6	124	8.5	27	2.77	177	132	21	1	96	0	1	139	0.28	1	389.3	44	15	3	0	1	0	0	0	0	0	0	0	0	0.5	0
294701	0	1	0	0	0	0	1	89	1	11.2	9.7	197	13.8	14	0.8	98	136	22	1	96	0	1	139	0.28	1	389.3	44	15	4	0	0	0	1	0	0	0	0	0	0	3.4	0
325607	1	0	0	0	0	1	0	78	2	5	12.3	107	24.4	42	2.3	108	141	24	1	96	0	1	139	0.28	1	389.3	44	15	4	0	1	0	0	0	0	0	0	0	0	3.4	0
330130	0	0	0	0	0	0	0	60	1	4.3	13	242	26.2	22	1.2	99	142	20	1	96	0	1	139	0.28	1	389.3	44	15	6	0	0	0	0	0	0	0	0	0	0	3.4	0
356978	0	0	0	0	0	1	0	62	2	7	13.1	125	9.5	19	0.76	148	136	18	1	96	0	1	139	0.28	1	389.3	44	15	5	0	0	0	0	0	0	0	0	0	0	3.4	0
369944	0	0	0	0	0	0	0	77	2	8.2	0	0	9.2	53	1.7	125	139	13	1	96	0	1	139	0.28	1	389.3	44	15	2	0	0	0	0	0	0	0	0	0	0	3.4	0
407377	0	0	0	0	0	0	0	51	2	13.5	11.5	191	19.4	10	1	113	138	15	1	96	0	1	139	0.28	1	389.3	44	15	4	0	0	0	0	0	0	0	0	0	0	7.2	0
420865	0	0	0	0	0	0	0	68	2	3.8	7.3	86	5	9	0.69	127	141	24	1	96	0	1	139	0.28	1	389.3	44	15	6	0	0	0	1	0	0	0	0	0	0	1	0
422678	0	0	0	0	0	0	0	89	2	4.5	7	111	9.4	39	1.5	81	137	18	1	96	0	1	129	0.28	1	389.3	44	15	3	0	1	0	0	0	0	0	0	0	0	3.4	0
537770	0	0	0	0	0	0	0	68	1	4.2	12	151	7.9	8	0.81	108	135	11	1	96	0	1	129	0.28	1	389.3	44	15	2	0	0	0	0	0	0	0	0	0	0	3.4	0
613280	0	0	0	0	0	0	0	70	2	2.4	11.4	157	6.9	17	0.82	127	135	15	1	96	0	1	129	0.28	1	389.3	44	15	6	0	0	1	0	0	0	0	0	0	0	2.6	0
641780	0	0	0	0	0	0	0	43	2	11.3	10.6	146	2.6	17	0.66	203	136	21	1	96	0	1	129	0.28	1	389.3	44	15	3	0	0	0	0	0	0	0	0	0	0	3.4	0
896643	0	0	0	0	0	0	0	73	1	3.7	13.3	185	13.8	50	2.65	103	139	21	1	96	0	1	129	0.28	1	389.3	44	15	5	0	0	1	0	0	0	0	0	0	0	1.2	0
728609	0	0	0	0	0	0	0	89	1	2.5	12.5	119	10.9	26	1.95	104	141	18	0	92	0	1	119	0.28	1	389.3	44	15	4	0	0	1	0	0	0	0	0	0	0	1.5	0
915359	0	0	0	0	0	0	0	89	1	0.6	13.6	78	14.1	66	3.96	88	150	11	0	92	0	1	119	0.28	1	389.3	44	15	10	0	0	1	0	0	0	0	0	0	0	3.5	1
310717	0	0	0	0	0	1	1	81	2	7.1	7.7	158	20.4	57	2.34	116	131	16	0	92	0	1	119	0.28	1	389.3	44	15	5	0	0	0	0	0	0	0	0	0	0	3.3	0
336879	0	0	0	0	0	0	0	75	1	4.2	10.4	128	15	29	0.8	100	134	21	0	92	0	1	119	0.28	1	389.3	44	15	2	0	0	0	0	0	0	0	0	0	0	1.4	0
941791	0	0	0	0	0	0	0	82	1	1.7	11	205	12.8	47	4.4	107	142	11	0	92	0	1	119	0.28	1	389.3	44	15	6	0	0	0	0	0	0	0	0	0	0	4.5	0
294032	0	1	0	0	0	0	0	61	1	4.9	10.7	187	28.4	11	0.5	148	140	19	0	91	0	1	119	0.28	1	389.3	44	15	7	0	0	1	1	0	0	0	0	0	0	7.7	0
575820	0	0	0	1	0	0	1	59	1	4.2	10.8	87	9	10	1	76	142	21	0	91	0	1	119	0.28	1	389.3	44	15	6	0	0	0	0	0	0	0	0	0	0	3	0
949484	0	0	0	0	0	0	0	76	1	2	16	188	21.5	26	1.18	91	135	16	0	91	0	1	119	0.28	1	389.3	44	15	2	0	0	0	0	0	0	0	0	0	0	2.9	0
649670	0	0	0	0	0	0	0	75	2	5.8	13.4	398	16.5	43	1.73	171	140	22	0	90	0	1	119	0.28	1	389.3	44	15	3	0	0	0	0	0	0	0	0	0	0	3.8	0
698852	0	0	0	0	0	0	0	39	1	9.1	10.6	202	9	10	0.38	97	143	21	1	96	1	1	109	0.28	1	389.3	44	9	5	0	0	0	0	0	0	0	0	0	0	0.9	0
285786	0	0	0	0	0	0	0	23	1	4.5	12.3	80	2.6	10	0.4	99	142	15	1	95	1	1	109	0.28	1	389.3	44	11	6	0	0	0	0	0	0	0	0	1	0	1.2	0
341174	1	0	0	0	0	1	0	48	1	27.3	11.6	154	17.1	21	1	104	134	20	1	95	1	1	109	0.28	1	389.3	44	12	4	0	0	0	0	0	0	0	0	1	0	1.2	0
714135	0	0	0	0	0	0	1	67	2	13	9.1	373	18.2	100	9.43	83	131	21	1	95	1	1	109	0.28	1	389.3	44	13	7	0	1	1	0	0	0	0	0	1	0	3.4	0
850257	0	0	0	0	0	0	0	50	2	7	9.5	163	19	62	5.04	136	140	21	1	95	1	1	109	0.28	1	389.3	44	14	8	0	1	1	0	0	0	0	0	1	0	2.1	0
923993	0	0	0	0	0	0	0	54	1	8.4	10.4	171	6	98	9.44	98	137	11	1	95	1	1	109	0.28	1	389.3	44	14	6	0	1	0	0	0	0	0	0	1	0	3.4	0
375303	0	0	0	0	0	1	0	74	1	10	9.4	517	15.3	35	1.67	207	140	21	1	94	1	1	109	0.28	1	389.3	44	14	2	0	0	0	0	0	0	0	0	1	0	3.4	0
653459	0	0	0	1	0	0	0	65	1	14.3	11.8	162	24.3	118	5.76	97	142	22	1	94	1	1	109	0.28	1	389.3	44	14	6	0	0	0	0	0	0	0	0	1	0	3.4	0
790909	0	0	0	0	0	0	0	74	2	9.3	0	0	0	0	0	0	0	17	1	93	1	1	109	0.28	1	389.3	44	11	6	0	0	0	0	0	0	0	0	1	0	3.4	0
269436	0	0	0	1	0	1	0	65	2	21.1	9.8	428	17.74	20	1.19	137	134	20	1	93	1	1	109	0.28	1	389.3	44	14	8	1	0	1	1	0	0	0	0	1	0	1.8	0
343095	0	0	0	0	0	1	1	89	1	3.8	12.1	224	5.5	24	1.02	108	142.7	19	1	93	1	1	109	0.28	1	389.3	44	14	5	0	0	0	0	0	0	0	0	1	0	3.4	0
378867	0	0	0	0	0	0	0	75	2	3.3	9.9	194	18.4	40	2.1	119	145	15	1	93	1	1	109	0.28	1	389.3	44	14	9	0	0	0	1	0	0	0	0	1	0	4.3	0
378960	0	0	0	0	0	1	0	37	1	34.7	6.5	86	15.2	60	1.89	111	139	18	1	93	1	1	109	0.28	1	389.3	44	14	5	0	1	0	0	0	0	0	0	1	0	3.4	0
339475	0	0	0	0	0	1	1	85	2	11.9	10.2	700	15.1	27	1.63	202	142	16	1	93	1	1	109	0.28	1	389.3	44	14	3	0	0	0	0	0	0	0	0	1	0	3.4	0
313708	1	0	0	1	0	1	0	70	1	14.6	0	0	0	58	2.17	161	134	21	1	93	1	1	109	0.28	1	389.3	44	14	4	0	1	0	0	0	0	0	0	0	0	3.4	0
320143	0	0	0	0	0	1	0	86	2	4.7	9.3	103	13.9	22	0.97	292	130	18	1	93	1	1	109	0.28	1	389.3	44	14	2	0	0	0	0	0	0	0	0	0	0	3.4	0
351473	1	0	0	0	0	0	0	78	1	5.3	12.7	157	22.9	47	1.28	127	152	22	1	93	1	1	109	0.28	1	389.3	44	9	5	0	0	0	0	0	0	0	0	0	0	1	0
384065	0	0	0	0	0	1	0	89	2	4.7	7.8	195	14.9	46	2.37	122	140	21	1	93	1	1	109	0.28	1	389.3	44	14	5	0	1	0	0	0	0	0	0	0	0	7.1	0
389846	0	0	0	0	0	1	0	68	2	6.7	10.4	202	13.9	79	3.08	168	139	15	1	93	1	1	109	0.28	1	389.3	44	9	9	0	1	0	0	0	0	0	0	0	0	4.7	1
331304	0	0	0	0	0	1	0	66	2	0.9	0	0	8.1	31	1.9	127	125	18	1	93	1	1	109	0.28	1	389.3	44	13	3	0	0	0	0	0	0	0	0	0	0	3.4	0
347957	0	0	0	0	0	0	0	57	1	31.3	0	0	0	28	7.09	101	135	21	1	93	1	1	109	0.28	1	389.3	44	14	5	0	1	0	0	0	0	0	0	0	0	3.4	0
408395	0	0	0	0	0	1	0	52	1	10.3	7.1	197	2.1	73	5.23	68	133	22	1	93	1	1	109	0.28	1	389.3	44	13	10	0	1	0	0	0	0	0	0	0	0	0.6	0
395914	0	0	0	0	0	1	0	89	1	30.3	10.4	816	17.6	14	0.62	116	140	20	1	93	1	1	109	0.28	1	389.3	44	14	4	0	0	0	0	0	0	0	0	0	0	2.3	1
407218	0	0	0	0	0	0	0	42	2	2.6	15.4	367	27.5	14	0.54	127	134	20	0	91	1	1	109	0.28	1	389.3	44	14	8	0	0	0	0	0	0	0	0	0	0	3.4	0
542630	0	0	0	0	0	0	0	75	2	8	12.2	212	23.1	65	1.44	150	157	14	0	91	1	1	109	0.28	1	389.3	44	8	5	0	0	0	0	0	0	0	0	0	0	1.2	0
685408	0	0	0	0	0	0	0	81	2	0.3	0	0	0	0	0	0	0	12	0	91	1	1	109	0.28	1	389.3	44	14	5	0	0	0	0	0	0	0	0	0	0	3.4	0
386584	0	0	0	0	0	0	0	35	2	9.3	7.4	25	11.6	11	0.64	100	137	16	0	90	1	1	109	0.28	1	389.3	44	14	5	0	0	0	0	0	0	0	0	0	0	4.2	0
413696	1	0	0	0	0	0	0	65	1	6.5	7.6	214	5.7	23	1.49	85	137	18	0	90	1	1	109	0.28	1	389.3	44	14	6	0	0	0	0	0	0	0	0	0	0	4.6	0
565768	1	0	0	0	0	0	0	62	1	29.8	12	185	28.2	35	1.4	187	134	18	1	100	0	1	109	0.28	1	389.3	44	15	6	0	0	0	0	0	0	0	0	0	0	2.7	0
617610	0	0	0	0	0	0	0	32	2	28	5.4	54	13.3	16	1.94	108	138	13	1	100	0	1	109	0.28	1	389.3	44	15	4	0	0	0	0	0	0	0	0	0	0	3.4	0
731220	0	0	0	0	0	0	0	70	2	9.3	9.1	160	8.2	43	5.63	128	137	20	1	100	0	1	109	0.28	1	389.3	44	15	7	0	0	0	0	0	0	0	0	0	0	1.4	0
849982	0	0	0	0	0	0	0	70	1	1.1	12.5	98	15.6	22	1.23	117	135	22	1	100	0	1	109	0.28	1	389.3	44	15	11	0	0	1	0	0	0	0	0	0	0	3.3	1
914965	0	0	0	0	0	0	0	59	2	4.8	12.6	151	9.2	112	10	87	144	14	1	100	0	1	109	0.28	1	389.3	44	15	7	0	1	1	0	0	0	0	0	0	0	1.9	0
949858	1	0	0	0	0	0	0	70	2	7.3	7.1	535	53	27	1.41	97	141	15	1	100	0	1	109	0.28	1	389.3	44	15	5	0	0	0	0	0	0	0	0	0	0	5.2	0
259640	0	1	0	0	0	0	0	83	2	6.3	9.2	205	13.1	48	4.56	93	139	14	1	99	0	1	109	0.28	1	389.3	44	15	7	0	1	1	1	0	0	0	0	0	0	1.2	0
256429	0	1	0	0	0	1	0	49	1	5.1	13.8	93	8.8	16	1	94	141	23	0	92	0	1	109	0.28	1	389.3	44	15	4	0	0	0	1	0	0	0	0	0	0	1.6	0
270516	1	0	0	0	0	0	0	75	1	9.6	8.6	42	17.7	38	1.98	68	137	11	0	92	0	1	109	0.28	1	389.3	44	15	13	1	1	1	1	0	0	0	0	0	0	0.8	0
320704	0	0	0	0	0	0	0	80	1	5.3	8	278	13.3	40	1.28	51	141	15	0	92	0	1	109	0.28	1	389.3	44	15	5	0	0	0	1	0	0	0	0	0	0	1.5	0
343499	0	0	0	0	0	0	0	74	1	2.8	10.7	93	5	30	1.67	117	140	20	0	92	0	1	109	0.28	1	389.3	44	15	4	0	0	0	0	0	0	0	0	0	0	3.4	0
358695	0	0	0	0	0	0	0	77	1	2.2	12.2	169	10.3	91	4.37	77	131	14	0	92	0	1	109	0.28	1	389.3	44	15	8	1	1	0	1	0	0	0	0	0	0	2.5	0
368400	0	0	0	0	0	1	0	51	1	4.1	12.8	171	17	76	2.75	46	134	21	0	92	0	1	109	0.28	1	389.3	44	15	4	0	0	0	0	0	0	0	0	0	0	3.4	0
375003	0	0	0	0	0	1	0	71	1	6.3	7.6	96	13.9	43	1.76	177	138	21	0	92	0	1	109	0.28	1	389.3	44	15	5	0	0	0	0	0	0	0	0	0	0	3.4	0
389152	0	0	0	0	0	0	0	86	1	5.1	0	0	16.4	22	1.6	100	139	24	0	92	0	1	109	0.28	1	389.3	44	15	5	0	1	0	0	0	0	0	0	0	0	3.4	0
390872	0	0	0	0	0	1	0	77	2	29.9	12.3	170	18	16	0.76	117	137	20	0	92	0	1	109	0.28	1	389.3	44	15	5	0	0	0	0	0	0	0	0	0	0	1	0
401184	0	0	0	0	0	0	0	64	2	4.8	12	109	7.8	17	0.77	145	140	23	0	92	0	1	109	0.28	1	389.3	44	15	4	0	0	0	1	0	0	0	0	0	0	1.3	0
671804	0	0	0	0	0	0	0	79	1	1.3	9	204	0	0	0	0	0	23	0	92	0	1	109	0.28	1	389.3	44	15	2	0	0	0	0	0	0	0	0	0	0	3.4	0
702351	0	0	0	0	0	0	0	89	1	6.1	10.2	109	22.5	22	1.21	96	139	29	0	92	0	1	109	0.28	1	389.3	44	15	3	0	0	0	0	0	0	0	0	0	0	1.6	0
901874	0	0	0	1	0	0	0	86	2	8.9	10.4	218	12.8	17	1.12	126	138	26	0	92	0	1	109	0.28	1	389.3	44	15	3	0	0	1	0	0	0	0	0	0	0	2.4	0
274506	0	0	0	0	0	1	0	81	2	7.5	12.4	229	16.2	17	0.8	201	140	25	0	92	0	1	109	0.28	1	389.3	44	15	2	0	0	0	1	0	0	0	0	0	0	3.4	0
374533	0	0	0	0	0	0	0	89	2	9.8	13.9	217	9.6	23	0.8	146	138.5	42	0	92	0	1	109	0.28	1	389.3	44	15	5	0	0	0	0	0	0	0	0	0	0	3.4	0
375286	0	0	0	0	0	0	0	58	1	4	0	0	14.8	45	3.2	105	136	18	0	92	0	1	109	0.28	1	389.3	44	15	3	0	0	0	0	0	0	0	0	0	0	3.4	0
566780	0	0	0	0	0	0	0	65	2	8.2	8.9	311	13.7	24	1.62	115	141	18	0	92	0	1	109	0.28	1	389.3	44	15	7	0	0	1	0	0	0	0	0	0	0	1.1	0
588608	0	0	0	0	0	0	0	65	1	1.8	0	0	0	0	0	0	0	21	0	92	0	1	109	0.28	1	389.3	44	15	3	0	0	0	0	0	0	0	0	0	0	3.4	0
653782	0	0	0	0	0	0	0	70	2	2	9.1	282	14.2	75	3.8	170	144	24	0	92	0	1	109	0.28	1	389.3	44	15	8	0	1	0	0	0	0	0	0	0	0	3.4	0
249326	0	0	0	0	0	0	0	69	2	8.9	7.6	443	11.9	8	0.72	92	134	13	0	92	0	1	109	0.28	1	389.3	44	15	2	0	0	0	1	0	0	0	0	0	0	1.2	0
342911	0	0	0	0	0	0	0	82	1	18.3	10.3	214	10.1	47	2.6	112	132	21	0	92	0	1	109	0.28	1	389.3	44	15	3	0	1	0	0	0	0	0	0	0	0	3.4	1
377383	0	0	0	0	0	0	0	65	2	6	9.8	225	29.3	35	1.4	101	139	21	0	92	0	1	109	0.28	1	389.3	44	15	2	0	0	0	0	0	0	0	0	0	0	0.7	0
394587	0	0	0	0	0	0	0	50	2	5.1	12.1	199	14.2	45	2.01	114	140	16	0	92	0	1	109	0.28	1	389.3	44	15	4	0	1	0	0	0	0	0	0	0	0	3.4	0
364693	0	0	0	0	0	0	0	67	1	6.2	8.8	157	1	29	1.39	108	136	21	0	85	0	1	109	0.28	1	389.3	44	15	4	1	0	0	0	0	0	0	0	0	0	3.4	0
365388	0	0	0	0	0	0	0	78	2	9.8	11.1	264	21	44	1.6	131	139	24	0	84	0	1	109	0.28	1	389.3	44	15	2	0	0	0	0	0	0	0	0	0	0	3.4	0
447543	0	0	0	0	1	0	1	80	1	17.8	13.5	196	10.8	49	3.7	104	127	32	0	90	1	1	154.4	0.4	1	386	25.8	8	9	0	1	0	1	0	0	1	1	0	0	3.4	1
822724	0	0	0	0	0	0	0	74	2	5.5	6.9	287	4.9	22	1.12	93	143	21	1	93	1	1	135	0.35	1	385.7	34	10	3	0	0	1	0	1	0	0	0	0	0	3.4	0
509933	0	0	0	0	0	0	1	72	1	14.2	7.6	181	13.1	49	6.12	345	135	17	0	77	0	1	107.6	0.28	1	384.3	50	15	9	0	1	0	1	0	0	0	0	0	0	3.4	0
511862	0	0	0	0	0	0	0	78	1	2	11.1	100	13.9	37	0.92	102	145	18	0	91	1	0	383	1	1	383	59.8	3	9	1	0	1	1	0	0	0	0	0	0	1.7	0
504171	0	0	0	0	0	1	0	64	1	18	13.7	133	11.6	7	0.59	105	145	21	0	91	1	1	229.7	0.6	1	382.8	43.5	8	5	0	1	1	1	0	1	0	0	0	0	3.4	0
975510	0	0	0	0	0	0	0	61	1	7.3	11.4	228	18.6	23	1.33	156	144	28	0	89	1	0	381	1	1	381	43	8	7	0	0	0	1	0	0	0	0	0	0	4.1	1
395643	0	0	0	0	0	0	0	52	1	4.8	8.9	219	8.7	20	0.93	116	142	16	1	93	1	1	190.2	0.5	1	380.4	31	8	9	0	0	0	0	0	0	0	0	0	0	1.4	0
149541	0	1	0	0	0	0	1	77	1	3.8	12.5	258	13.7	19	1.29	161	138	21	0	91	0	1	228	0.6	1	380	57	15	4	0	0	0	0	0	0	0	0	0	0	3.4	0
230637	0	0	0	0	0	0	0	66	1	12.1	10.9	102	10.4	23	1.75	107	139	15	0	90	1	1	114	0.3	1	380	36	6	11	0	0	0	0	0	0	0	0	0	0	3.4	0
344264	0	0	0	0	0	1	0	71	1	12.4	9.1	412	21.2	50	2.45	156	135	20	0	90	1	1	189.9	0.5	1	379.8	24.1	13	12	0	1	0	0	0	0	0	0	0	0	1.5	1
332664	0	0	0	0	0	0	0	64	1	14.9	12.1	186	24.8	58	3.57	98	135	21	1	95	1	1	132.9	0.35	1	379.7	45.3	10	10	0	0	0	0	1	0	0	0	0	0	5.7	0
458067	0	0	0	1	0	1	1	63	1	4.4	11.2	153	5.7	50	2.42	115	141	31	1	100	0	1	106.1	0.28	1	378.9	41.8	15	8	0	1	0	1	0	0	0	0	0	0	1.3	0
668196	1	0	0	0	0	0	0	38	2	8	10.5	287	14.6	42	1.18	120	144	31	0	91	1	1	151	0.4	1	377.5	38.8	10	4	0	0	0	0	0	0	1	1	0	0	2.5	0
339572	0	0	0	0	0	1	0	74	1	11.4	7.4	66	21.9	34	1.78	90	130	26	0	90	1	1	113.2	0.3	1	377.3	33.5	13	10	0	0	0	0	0	0	0	0	0	0	1.9	0
501119	0	0	0	0	0	0	0	75	1	8.4	8.4	111	6.9	42	2.22	155	145	23	1	96	0	1	105.4	0.28	1	376.4	32.9	15	6	0	1	0	1	0	0	0	0	0	0	1.7	0
1012154	0	0	0	0	0	0	0	66	2	1	6.7	21	0.3	16	1.12	117	134	30	0	91	1	0	376	1	1	376	74	14	13	1	0	1	1	0	0	0	0	0	0	1.5	1
897609	0	0	0	1	0	0	0	79	1	7.8	5.8	167	10.3	57	2.42	156	151	14	0	89	1	0	376	1	1	376	30	8	11	0	1	1	0	0	0	0	0	0	0	4.4	0
346084	0	0	0	0	0	0	0	40	1	5.1	7.8	362	23.8	125	7.6	896	148	22	0	90	1	1	150.4	0.4	1	376	36.1	14	8	0	1	0	0	0	0	1	1	0	0	3.4	0
713754	0	0	0	1	0	0	0	80	2	8.3	8.9	139	5.3	24	0.89	122	143	22	1	99	0	1	309	0.29	1	375.9	44	15	6	0	0	1	0	0	0	0	0	1	0	2.5	0
733664	0	0	0	0	0	0	0	63	2	42.9	8.8	160	6.3	53	8.69	98	134	12	1	99	0	1	309	0.29	1	375.9	44	15	7	0	0	0	0	0	0	0	0	1	0	0.9	0
642953	0	0	0	0	0	0	0	78	1	30.3	8	220	9.2	25	0.58	91	134	32	1	98	0	1	159	0.29	1	375.9	44	15	3	0	0	0	0	0	0	0	0	1	0	3.4	0
578521	0	0	0	0	0	0	0	67	2	8	9.4	67	15.3	22	0.97	74	138	20	1	97	0	1	149	0.29	1	375.9	44	15	6	0	0	1	0	0	0	0	0	0	0	2.9	0
607306	0	0	0	0	0	0	0	85	1	8.3	10.3	150	23.1	55	5.6	127	138	27	1	96	0	1	129	0.29	1	375.9	44	15	8	0	0	0	0	0	0	0	0	0	0	3.4	0
680701	0	0	0	0	0	0	0	55	2	14.4	8.9	73	20.7	52	5.83	78	137	18	1	96	0	1	129	0.29	1	375.9	44	15	7	0	1	0	0	0	0	0	0	0	0	0.4	0
742932	0	0	0	0	0	0	0	70	2	3.2	14.7	192	7.1	34	2.55	196	132	18	1	96	0	1	129	0.29	1	375.9	44	15	4	0	1	0	0	0	0	0	0	0	0	2.3	0
682374	0	0	0	0	0	0	0	48	1	9.7	11.5	62	24.1	64	4.3	162	139	18	0	92	0	1	119	0.29	1	375.9	44	15	12	0	1	1	0	0	0	0	0	0	0	5.4	0
825221	0	0	0	0	0	0	0	43	1	5	10.1	406	21.2	11	1.1	87	142	19	0	92	0	1	119	0.29	1	375.9	44	15	2	0	0	0	0	0	0	0	0	0	0	2.1	0
595464	0	0	0	0	0	0	0	60	2	3.3	14	291	18.5	21	0.89	198	137	15	0	92	0	1	119	0.29	1	375.9	44	15	2	0	0	0	0	0	0	0	0	0	0	2.3	0
884707	0	0	0	0	0	1	0	76	2	4.4	9.8	238	13.2	78	2.6	89	146	27	1	95	1	1	109	0.29	1	375.9	44	14	5	0	0	0	0	0	0	0	0	1	0	1.7	1
859458	0	0	0	0	0	0	0	77	1	2.2	12.4	241	12.5	25	1.12	180	134	24	1	93	1	1	109	0.29	1	375.9	44	10	6	0	0	0	0	0	0	0	0	1	0	1	0
716340	0	0	0	0	0	0	0	76	2	12.6	10.7	279	8	15	0.33	121	134	25	1	93	1	1	109	0.29	1	375.9	44	9	5	0	0	0	0	0	0	0	0	1	0	3.4	1
597382	0	0	0	0	0	0	0	77	1	9.5	8.1	174	17.7	60	3.05	153	143	17	1	93	1	1	109	0.29	1	375.9	44	13	4	0	0	0	0	0	0	0	0	0	0	1.9	0
791096	0	0	0	0	0	0	0	80	2	3.1	0	0	0	0	0	0	0	21	1	93	1	1	109	0.29	1	375.9	44	13	6	0	0	0	0	0	0	0	0	0	0	3.4	0
955742	0	0	0	0	0	0	0	52	1	3.4	7.8	93	26.6	30	1.8	125	153	22	1	93	1	1	109	0.29	1	375.9	44	3	14	0	0	1	0	0	0	0	0	0	0	9.6	1
731223	0	0	0	0	0	0	0	70	2	9.3	8.7	148	10.8	40	4.02	155	132	14	0	91	1	1	109	0.29	1	375.9	44	14	7	0	0	0	0	0	0	0	0	0	0	3.4	0
568857	0	0	0	0	0	0	0	75	1	11.4	9.2	138	5.8	41	0.65	107	139	19	0	90	1	1	109	0.29	1	375.9	44	12	9	0	0	1	0	0	0	0	0	0	0	1.8	0
776307	0	0	0	1	0	0	0	56	1	7.4	9.9	256	22	13	0.7	85	140	17	0	90	1	1	109	0.29	1	375.9	44	9	6	0	0	1	0	0	0	0	0	0	0	0.8	0
958403	1	0	0	0	0	0	0	89	2	4.9	8.8	243	17	52	1.72	102	145	18	0	90	1	1	109	0.29	1	375.9	44	14	8	0	0	1	0	0	0	0	0	0	0	2.2	0
733089	0	0	0	0	0	0	0	87	2	6.3	6.6	239	27	14	0.9	70	137	19	0	89	1	1	109	0.29	1	375.9	44	14	2	0	0	0	0	0	0	0	0	0	0	2	0
850469	0	0	0	0	0	0	0	79	1	5.4	11.6	120	7.9	22	1.03	97	145	28	0	92	0	1	109	0.29	1	375.9	44	15	3	0	0	0	0	0	0	0	0	0	0	3.9	0
568654	0	0	0	0	0	0	0	62	1	5	17.6	174	10.8	25	1.22	203	140	19	0	92	0	1	109	0.29	1	375.9	44	15	3	0	0	0	0	0	0	0	0	0	0	3.4	0
610891	0	0	0	0	0	0	0	78	1	4	12.1	36	7	16	1.54	96	143	17	0	92	0	1	109	0.29	1	375.9	44	15	7	0	0	0	0	0	0	0	0	0	0	1.4	0
716521	0	0	0	0	0	0	0	85	1	7	12.2	182	24.6	35	1.87	165	135	21	0	92	0	1	109	0.29	1	375.9	44	15	7	0	0	0	0	0	0	0	0	0	0	3.5	0
828234	0	0	0	0	0	0	0	65	1	1.9	0	0	0	83	3.5	93	141	20	0	92	0	1	109	0.29	1	375.9	44	15	3	0	0	0	0	0	0	0	0	0	0	3.4	0
501122	1	0	0	0	0	0	0	25	2	5.3	9.8	82	12.5	28	1.78	97	143	48	1	100	0	1	168.5	0.45	1	374.4	28.3	15	7	0	0	0	1	0	0	0	0	0	0	3.7	0
219289	0	0	0	0	0	1	0	67	2	42.9	8.2	98	25.5	31	0.81	167	149	25	1	93	1	1	112	0.3	1	373.3	30	7	10	0	1	0	0	0	0	0	0	0	0	1	0
223281	0	0	0	0	0	0	0	63	1	15.8	11.4	281	19.5	18	1.44	88	151	21	0	85	1	1	112	0.3	1	373.3	26	10	9	0	1	0	0	0	0	0	0	0	0	1	0
183752	0	0	0	0	0	0	0	64	2	151.3	5.2	48	13.1	18	2.17	88	153	13	1	93	1	1	148	0.4	1	370	31	11	13	0	1	0	0	0	0	0	0	0	0	29	1
553519	0	0	0	0	0	0	0	47	1	6.8	0	0	0	0	0	0	0	22	0	91	1	1	148	0.4	1	370	31.3	11	3	0	0	0	0	0	0	0	0	0	0	0.5	0
597347	0	0	0	0	0	0	0	69	2	13	9.8	114	8.4	19	2.03	93	140	26	0	91	1	1	148	0.4	1	370	64.3	14	9	0	0	1	0	0	0	0	0	0	0	3.4	0
307758	0	0	0	0	0	0	0	43	2	7	9.5	179	6.7	12	0.4	83	138	17	0	90	1	1	148	0.4	1	370	57.9	14	5	1	0	0	1	0	0	0	0	0	0	3.4	0
188530	1	0	0	0	0	0	0	89	1	12.9	12.6	199	11	22	1.06	161	138	15	0	90	1	1	111	0.3	1	370	50	9	2	0	0	0	0	0	0	0	0	0	0	3.4	1
272551	0	0	0	0	0	0	0	47	1	8.1	11.7	223	24.7	60	7.9	43	138	24	0	90	1	1	221	0.6	1	368.3	34	10	14	0	1	1	1	0	1	0	0	0	1	1.8	0
902046	0	0	0	0	0	0	0	86	2	12	13.7	140	15.9	66	2.01	93	148	16	1	93	1	0	368	1	1	368	42	8	10	0	0	1	0	0	1	0	0	0	0	1.4	0
1027908	0	0	0	0	0	0	0	51	1	1.3	8.4	194	13.5	56	7.12	153	137	24	0	91	1	1	184	0.5	1	368	36.9	14	9	0	1	1	1	0	0	0	0	0	0	0.8	1
974484	0	0	0	0	0	0	0	37	1	9.3	8.9	327	9.9	56	14.5	99	139	21	0	91	1	0	92	0.25	1	368	45	8	10	0	1	0	1	0	0	0	0	0	0	0.5	0
979663	0	0	0	0	0	0	0	72	1	12.1	11.9	269	18.8	72	2.76	106	152	22	1	95	1	1	147	0.4	1	367.5	44	7	12	0	1	1	1	0	0	0	0	0	0	7.9	1
964141	0	0	0	0	0	0	0	57	1	14.8	7.7	29	17.7	42	0.88	198	156	18	0	92	0	1	147	0.4	1	367.5	30	15	8	0	0	0	1	0	0	0	0	0	0	3.4	0
349218	0	0	0	0	0	0	0	26	2	7	8.3	182	9.8	20	0.86	93	144	21	0	92	0	1	220	0.3	1	366.7	32.3	15	8	0	0	0	0	0	0	1	0	0	0	8.9	0
300361	0	0	0	0	0	0	0	50	2	13.8	12.4	199	19.3	15	0.9	97	143	14	1	93	1	1	146	0.4	1	365	44	13	13	0	0	1	1	0	0	0	0	0	0	5.3	0
443007	0	1	0	0	0	1	0	72	2	36.9	13.6	167	14	21	1.22	174	144	10	0	91	1	1	146	0.4	1	365	38	8	9	0	0	0	1	0	0	0	0	0	0	3.4	0
569327	0	0	0	0	0	0	0	63	2	56.2	7.8	350	16.6	147	1	183	148	21	0	91	1	1	146	0.4	1	365	35	11	4	0	0	1	0	0	0	0	0	0	0	2.2	0
403677	0	0	0	1	0	1	0	55	1	13.1	10.1	313	27.6	16	1.26	164	141	21	1	93	1	1	145.6	0.4	1	364	32	12	4	0	0	0	0	0	0	0	0	0	0	3.4	0
276851	0	0	0	0	0	0	1	71	1	7.4	9.7	194	21.9	19	1.1	167	132	18	1	97	0	1	159	0.3	1	363.3	44	15	4	0	0	1	1	0	0	0	0	0	0	3.1	0
328583	1	0	0	0	0	0	1	88	2	6.3	9.4	189	17.2	29	1.5	145	132.6	18	1	99	0	1	139	0.3	1	363.3	44	15	8	0	1	0	0	0	0	0	0	0	0	3.4	0
316518	0	0	0	0	0	0	1	72	1	3	11.5	29	2.7	28	1.18	165	145	21	1	96	0	1	139	0.3	1	363.3	44	15	8	0	0	0	0	0	0	0	0	0	0	3.4	1
737397	0	0	0	0	0	0	0	63	2	37.1	6.3	12	10	55	1.88	97	149	17	1	94	1	1	109	0.3	1	363.3	44	14	11	0	0	0	0	0	0	0	0	1	0	5.4	0
758063	0	0	0	0	0	0	0	89	2	1.5	12.3	315	11.2	20	0.8	244	135	18	1	94	1	1	109	0.3	1	363.3	44	14	4	0	0	0	0	0	0	0	0	1	0	2.3	0
896587	1	0	0	0	0	0	0	89	2	4.1	9	276	13.9	28	2.4	82	137	17	1	93	1	1	109	0.3	1	363.3	44	14	4	0	1	1	0	0	0	0	0	1	0	0.7	0
254753	1	0	0	0	0	0	0	76	2	4.5	10.8	102	20.5	30	1.1	142	141	29	1	93	1	1	109	0.3	1	363.3	44	14	6	0	0	0	1	0	0	0	0	1	0	4.3	0
379605	0	0	0	0	0	1	1	50	1	4	0	0	18.4	40	2.6	174	136	14	1	93	1	1	109	0.3	1	363.3	44	13	4	0	1	0	0	0	0	0	0	1	0	2	0
416331	0	0	0	0	0	1	0	88	2	21.7	9	141	12.3	16	0.99	115	131	21	1	93	1	1	109	0.3	1	363.3	44	14	2	0	0	0	0	0	0	0	0	0	0	1	0
705553	0	0	0	0	0	0	0	56	1	3.5	6.6	175	17.1	95	1.75	93	140	21	1	93	1	1	109	0.3	1	363.3	44	10	9	0	0	0	0	0	0	0	0	0	0	0.6	0
737388	0	0	0	0	0	0	0	79	2	3.6	8.1	440	22	218	3.11	166	139	19	1	93	1	1	109	0.3	1	363.3	44	11	10	0	1	1	0	0	0	0	0	0	0	3.6	0
684810	0	0	0	0	0	0	0	69	1	13.2	0	0	0	0	0	0	0	18	0	91	1	1	109	0.3	1	363.3	44	14	8	0	0	0	0	0	0	0	0	0	0	3.4	0
266083	0	1	0	0	0	0	0	57	2	20.8	12.5	275	9.99	15	0.17	97	143	24	0	90	1	1	109	0.3	1	363.3	44	12	6	0	0	0	1	0	0	0	0	0	0	3.4	0
808368	0	0	0	0	0	0	0	82	1	12	9.3	262	17.6	41	2.02	179	135	20	0	90	1	1	109	0.3	1	363.3	44	9	9	0	0	1	0	0	0	0	0	0	0	3.4	0
272678	0	1	0	0	0	0	0	77	2	22.5	12.4	128	14.1	30	1	119	131	16	0	89	0	1	109	0.3	1	363.3	44	15	4	0	0	1	1	0	0	0	0	0	0	1.8	0
369809	1	0	0	0	0	0	1	89	2	4.8	9.6	208	14.5	37	0.82	91	137	21	0	90	1	1	127.1	0.35	1	363.1	28.1	10	4	0	0	0	0	1	0	0	0	0	0	2.2	0
880483	0	0	0	0	0	0	0	48	1	18.9	6.9	195	12.2	41	7.55	52	134	13	1	98	0	1	145	0.4	1	362.5	44.9	15	11	0	1	1	0	1	0	0	0	0	0	9.9	0
632860	0	0	0	0	0	0	0	74	1	23.9	10.1	226	13.1	45	2.12	178	139	17	1	100	0	1	116	0.32	1	362.5	29	15	7	0	0	1	0	0	0	1	0	0	0	7.1	0
436850	0	0	0	0	0	0	1	58	1	9	10.3	110	16.1	103	4.24	131	136	19	1	99	0	1	101.5	0.28	1	362.5	37.1	15	11	0	1	1	1	0	0	0	1	0	0	1.2	0
174635	1	0	0	0	0	0	0	69	2	19.7	10	317	25.8	23	1.04	133	141	21	1	99	0	0	360	0.2	1	360	76	15	5	0	0	0	0	0	0	0	0	0	0	3.4	0
360283	0	0	0	0	0	1	1	64	2	12.9	9.9	109	6.1	43	8.76	91	141.4	16	1	97	0	1	126	0.35	1	360	62.9	15	8	0	1	0	0	1	0	0	0	0	0	3.4	0
390657	0	0	0	0	0	1	1	89	1	25.6	9.9	327	11	82	3.25	123	142	21	0	90	1	1	107.9	0.3	1	359.7	28.4	7	8	0	1	0	0	0	0	0	0	0	0	3.4	0
846467	0	0	0	0	0	0	0	56	2	1.6	13.6	132	10.4	30	1.61	129	139	22	1	93	1	0	359	1	1	359	49	3	8	0	0	0	0	0	1	0	0	0	0	6.1	0
1004484	1	1	0	1	0	0	1	80	1	9.2	7.7	349	12.6	45	0.6	92	147	19	0	91	1	0	358	1	1	358	30.2	11	4	0	0	1	1	0	1	0	0	0	0	1.2	1
390656	0	0	0	0	0	1	1	89	1	25.6	10.2	236	9.5	32	2.6	102	143	17	0	90	1	1	214.4	0.6	1	357.3	26.1	14	5	0	1	0	0	0	1	0	0	0	1	3.4	0
533585	0	0	0	0	0	1	0	67	1	22.1	14	263	16.96	23	1.16	120	140	18	1	93	1	1	178.4	0.5	1	356.8	42.4	14	5	0	0	0	1	0	0	0	0	0	0	3.4	0
490485	0	0	0	0	0	0	0	75	2	4.9	13	304	11.2	20	0.63	133	142	26	0	91	1	1	220.8	0.9	1	356.4	37.3	10	10	0	0	0	1	0	1	0	0	0	1	3.5	1
971924	1	0	0	0	0	0	0	73	1	1.8	9.5	257	26.8	35	3.7	193	150	21	0	91	1	0	355	1	1	355	43	9	14	0	0	1	1	0	1	0	0	0	0	2.6	0
750189	0	0	0	0	0	0	1	79	1	9	9.5	235	10.3	48	2.37	126	142	22	1	95	1	1	142	0.4	1	355	35.2	10	7	0	1	1	0	0	0	0	0	0	0	3.4	1
260882	0	0	0	0	0	0	0	61	1	12.8	13.3	196	20.8	31	1.5	142	142	19	1	93	1	1	142	0.4	1	355	38	3	7	0	0	1	1	0	0	0	0	0	0	2.7	0
316454	0	0	0	0	0	1	1	61	1	38.6	9.8	154	23.7	47	1.27	279	147	21	1	98	0	1	224.2	0.35	1	354.6	30.3	15	7	1	1	0	0	1	0	0	0	0	0	3.4	1
641092	0	0	0	0	0	0	0	50	1	15.1	15.1	531	32.6	31	1.75	155	131	17	1	93	1	1	177	0.5	1	354	42	11	5	0	0	0	0	0	0	1	0	0	0	3.4	0
532597	0	1	0	0	0	1	0	84	1	8.8	10.1	128	11.6	41	2.38	127	146	20	1	98	0	0	353.9	0.2	1	353.9	48.1	15	10	0	1	1	1	0	0	0	0	0	0	3.4	0
553649	0	0	0	0	0	0	0	56	1	11.3	7	317	12.9	38	1.46	98	140	19	0	89	1	1	141	0.4	1	352.5	39	10	10	0	0	1	0	0	0	0	0	0	0	0.9	0
1000301	0	0	0	0	0	0	0	30	1	10.8	7.8	171	17.2	21	2.5	90	149	0	1	98	0	1	141	0.4	1	352.5	32.7	15	8	0	1	1	1	1	0	0	0	0	0	4.2	0
764013	0	0	0	0	0	0	0	52	1	24	13.9	173	23.8	14	0.72	122	136	18	1	93	1	1	211	0.6	1	351.7	35.6	8	6	0	0	1	0	0	0	0	0	0	0	3.1	0
345505	0	0	0	0	0	1	1	73	1	2.7	13.2	192	13.9	13	0.97	143	136	20	1	97	0	1	159	0.31	1	351.6	44	15	2	0	0	0	0	0	0	0	0	0	0	1	0
371552	0	0	0	0	0	1	0	61	1	8	14.4	117	7	12	1.09	349	140	20	1	100	0	1	140	0.31	1	351.6	44	15	3	0	0	0	0	0	0	1	0	0	0	3.4	0
832955	1	0	0	0	0	0	0	63	2	0.4	11.6	89	21.7	86	5.26	66	141	17	1	93	1	1	109	0.31	1	351.6	44	12	11	0	1	1	0	0	0	0	0	1	0	5.9	0
552063	0	0	0	0	0	0	0	48	1	9.8	4.4	0	0	26	3.17	94	138	30	1	93	1	1	109	0.31	1	351.6	44	12	11	0	0	1	0	0	0	0	0	0	0	27.8	1
155291	1	0	0	0	0	0	0	70	1	5.8	11.9	86	19.2	13	1.18	150	138	21	1	93	1	1	116	0.33	1	351.5	45	14	6	0	0	0	0	0	0	0	0	0	0	1.4	0
345943	0	0	0	0	0	0	1	63	1	19.3	8.8	37	17	29	1.37	38	135	18	1	97	0	1	140.5	0.4	1	351.3	48.3	15	8	0	1	0	0	1	0	0	0	0	0	3.4	0
311060	0	0	0	0	0	0	0	85	2	8.7	9.1	135	6.3	45	2.99	137	138	23	1	93	1	1	140.1	0.4	1	350.3	30.2	13	9	0	1	0	0	0	0	0	0	0	0	3.4	0
428609	1	0	0	0	0	0	0	84	1	10.5	8	232	21.6	39	0.94	255	149	16	0	91	1	1	174.6	0.5	1	349.2	37.1	7	7	0	0	1	1	0	0	1	0	0	0	6.3	0
483304	1	1	0	0	0	0	0	67	2	1.6	6.8	107	2.94	49	1.75	89	145	25	1	96	0	0	349.1	0.2	1	349.1	26.2	15	7	1	1	0	1	0	0	0	0	0	0	3.4	0
275824	0	0	0	0	0	0	0	57	1	8.8	10.1	13	9.1	69	2	133	143	24	1	93	1	1	139	0.4	1	347.5	37	8	10	0	1	0	1	1	0	0	0	0	0	1.8	1
988422	0	0	0	0	0	1	1	80	1	24.8	12.2	216	14.1	44	1.3	200	142	20	1	93	1	1	139	0.4	1	347.5	50.2	14	6	0	0	1	1	1	0	0	0	0	0	3.5	0
156308	0	0	0	0	0	0	0	87	1	2.5	9.3	290	8.8	36	1.3	203	148	23	0	90	1	0	346	1	1	346	39	13	2	1	0	0	0	0	1	0	0	0	0	3	0
849094	0	0	0	0	0	0	0	67	1	8.8	9.9	188	29.4	42	1.15	132	145	24	1	96	1	1	121	0.35	1	345.7	33	10	11	0	1	1	0	1	0	0	0	0	0	3.4	0
184303	1	0	0	0	0	0	0	51	2	6.1	7.4	374	28.4	33	0.61	184	149	25	1	95	1	1	121	0.35	1	345.7	35	9	4	0	0	0	0	1	0	0	0	0	0	3.4	0
307233	0	0	0	0	0	0	0	57	2	38.6	8.8	23	1.6	89	2.9	35	134	21	0	90	1	1	138	0.4	1	345	37	11	13	0	1	1	1	1	0	0	0	0	0	1	0
342061	0	0	0	0	0	0	0	24	1	25.6	7.6	740	18.3	42	2.09	419	132	21	1	100	0	1	137.7	0.4	1	344.3	33.6	15	7	0	0	0	0	1	0	0	0	0	0	3.4	1
879586	1	0	0	0	0	0	0	41	1	26	10.8	33	10	49	5.2	75	136	18	1	93	1	1	103	0.3	1	343.3	39	9	14	0	1	1	0	0	0	0	0	0	0	9	0
884594	1	0	0	0	0	0	0	25	2	3.3	12.3	219	25.6	14	0.9	182	145	28	0	92	0	0	342.9	0.2	1	342.9	51.1	15	3	0	0	0	0	0	0	0	0	0	0	2.2	0
959435	0	0	0	0	0	0	0	78	1	20.5	9.2	182	10.9	11	0.91	93	142	21	1	99	0	1	154	0.45	1	342.2	32	15	12	0	0	1	1	0	0	0	0	0	0	3.3	0
543568	0	0	0	0	0	0	0	72	2	12.8	7.5	190	29.6	87	0.66	132	132	22	1	93	1	0	342	1	1	342	58	9	11	0	1	1	0	0	1	0	0	0	0	1.9	0
914142	0	0	0	0	0	0	0	76	1	3.5	12.6	133	7.1	17	0.93	111	139	22	1	99	0	1	309	0.32	1	340.6	44	15	4	0	0	0	0	0	0	0	0	1	0	3.2	0
538044	1	0	0	0	0	0	0	68	2	4.9	9.3	362	39.2	31	1.2	83	143	22	1	98	0	1	309	0.32	1	340.6	44	15	4	0	0	1	0	0	1	0	0	1	0	1.5	0
286678	1	0	1	0	0	0	0	61	1	6.8	16.4	86	16.4	30	1.4	107	135	24	1	100	0	1	209	0.32	1	340.6	44	15	11	0	0	1	1	0	0	1	0	0	0	1.9	0
312215	0	0	0	0	0	1	0	64	2	4	9.7	239	13.7	29	1.83	95	135	18	1	100	0	1	209	0.32	1	340.6	44	15	8	0	1	0	0	0	0	1	0	0	0	1.6	0
251660	0	0	0	0	0	0	0	68	1	3.4	12.1	201	15.3	9	0.9	95	138	10	1	97	0	1	159	0.32	1	340.6	44	15	3	0	0	0	1	0	0	0	0	0	0	1.6	0
180068	0	0	0	0	0	0	0	58	1	1.2	8.2	42	10.3	44	6.84	88	134	14	1	96	0	1	139	0.32	1	340.6	44	15	9	0	1	0	0	0	0	0	0	0	0	5.7	0
547103	0	0	0	0	0	0	0	74	1	23.8	10.2	39	12	39	1.02	114	142	16	1	96	0	1	129	0.32	1	340.6	44	15	5	0	0	0	0	0	0	0	0	0	0	1.6	0
522952	1	0	0	0	0	0	0	89	1	13.1	8.1	177	10.69	42	1.19	81	140	22	1	93	1	1	119.2	0.35	1	340.6	30.4	12	6	0	0	1	1	1	0	0	0	0	0	0.8	1
943210	1	0	0	0	0	0	0	53	2	3.5	12	110	10.5	32	1.24	101	139	18	0	92	0	1	119	0.32	1	340.6	44	15	5	0	0	0	0	0	0	0	0	0	0	1	0
257662	0	0	0	0	0	0	0	87	1	3.9	11.7	180	11.3	27	1.4	156	135	29	0	91	0	1	119	0.32	1	340.6	44	15	4	0	1	0	1	0	0	0	0	0	0	1.4	0
694947	0	0	0	0	0	0	1	89	1	0.9	12	124	9.1	69	2.04	110	137	17	1	96	1	1	109	0.32	1	340.6	44	14	11	0	1	0	0	0	0	0	0	0	0	4.3	0
269425	1	0	0	0	0	1	1	88	2	7	8.4	211	14.9	173	9	98	147	17	1	95	1	1	109	0.32	1	340.6	44	11	9	0	1	1	1	0	0	0	0	0	0	3.4	0
540086	0	0	0	0	0	0	0	88	1	3	10.5	15	126.6	112	2.1	116	148	14	1	95	1	1	109	0.32	1	340.6	44	14	10	0	0	0	0	0	0	0	0	1	0	5	1
252186	0	0	0	0	0	0	0	52	2	6.8	10.7	146	9	24	1	139	139	16	1	94	1	1	109	0.32	1	340.6	44	14	8	0	0	0	1	0	0	0	0	1	0	1.3	0
928930	0	0	0	0	0	0	0	54	1	14.1	7.8	158	17.3	58	8.53	210	130	21	1	93	1	1	109	0.32	1	340.6	44	14	5	0	0	0	0	0	0	0	0	1	0	3.4	0
305632	0	0	0	1	0	0	0	82	1	4	13.7	137	23.6	70	2.36	83	149	27	1	93	1	1	109	0.32	1	340.6	44	14	7	0	0	1	1	0	0	0	0	1	0	6.6	0
390038	1	0	0	0	0	1	0	54	1	8	8.2	228	5.1	24	1.1	133	137	21	1	93	1	1	109	0.32	1	340.6	44	14	2	0	1	0	0	0	0	0	0	0	0	3.4	0
535584	1	0	0	0	0	0	0	78	2	11	10.6	155	7.9	32	5.23	125	141	15	1	93	1	1	109	0.32	1	340.6	44	14	7	0	0	1	0	0	0	0	0	0	0	2	0
283939	0	0	0	0	0	0	0	89	2	4.3	9.3	0	0	0	0	0	0	19	1	93	1	1	109	0.32	1	340.6	44	14	7	0	0	0	1	0	0	0	0	0	0	3.4	1
740147	0	0	0	0	0	0	0	60	1	6	10	225	17.8	66	7.9	77	139	15	0	91	1	1	109	0.32	1	340.6	44	12	7	0	0	0	0	0	0	0	0	0	0	1.2	0
160576	0	0	0	0	0	0	0	62	2	8.8	9.5	409	14.3	34	2.5	105	138	21	0	90	1	1	109	0.32	1	340.6	44	8	4	0	1	0	0	0	0	0	0	0	0	0.9	0
413128	0	0	0	0	0	0	1	80	1	26.8	5.4	0	0	0	0	0	0	22	0	90	1	1	109	0.32	1	340.6	44	6	6	0	1	0	0	0	0	0	0	0	0	3.4	0
324726	0	0	0	1	0	1	0	89	2	731.3	10.1	0	0	24	1.3	0	138	21	0	89	1	1	109	0.32	1	340.6	44	14	8	0	0	0	0	0	0	0	0	0	0	3.4	0
358865	0	0	0	0	0	0	0	68	2	2.4	11.6	309	2.6	63	2.3	82	138	37	0	89	1	1	109	0.32	1	340.6	44	7	6	0	0	0	1	0	0	0	0	0	0	3.4	1
870605	0	0	0	0	0	0	0	76	2	3.2	10	155	14.1	24	0.75	89	145	21	1	100	0	1	109	0.32	1	340.6	44	15	5	0	0	0	0	0	0	0	0	0	0	1.5	0
729932	0	0	0	0	0	0	1	79	1	8.8	7.2	348	20.9	42	1.47	73	136	25	0	92	0	1	109	0.32	1	340.6	44	15	7	0	0	0	0	0	0	0	0	0	0	1.5	1
729933	0	0	0	0	0	0	1	79	1	8.8	10.6	374	22.6	52	1.6	118	138	29	0	92	0	1	109	0.32	1	340.6	44	15	4	0	0	0	0	0	0	0	0	0	0	1.5	1
367300	0	0	0	0	0	0	0	74	1	2.3	8.4	57	16.8	31	2.35	163	129	15	1	100	0	0	340.4	0.2	1	340.4	20.1	15	14	0	1	0	0	0	0	0	0	0	0	6.3	1
650580	0	1	0	0	1	1	0	71	1	16.2	8.5	166	18.9	62	2.4	83	135	21	0	91	1	1	136	0.4	1	340	36.4	10	10	0	1	1	0	1	0	0	0	0	0	3.4	1
211611	0	0	0	1	0	0	0	65	1	27.4	10.6	27	12.3	44	1.95	74	153	21	0	90	1	1	136	0.4	1	340	36	10	12	0	1	0	0	1	0	0	0	0	0	6.6	0
206442	0	0	0	1	0	1	0	66	1	53.1	6.2	35	6.2	64	4.65	62	144	29	1	93	1	1	102	0.3	1	340	48	14	16	0	1	0	0	0	0	0	0	0	0	3.4	1
464012	1	0	0	0	1	0	0	76	2	6.5	10.1	84	19.2	45	2	131	146	23	1	93	1	1	118.8	0.35	1	339.4	28.4	14	12	0	1	1	1	1	0	0	0	0	0	1.6	0
479011	0	1	0	0	0	0	0	65	1	12.7	11	134	13.3	27	1.7	327	141	26	1	98	0	0	88	0.26	1	338.5	33.1	15	10	0	0	0	1	0	0	0	0	0	0	7.1	0
348229	0	0	0	0	0	0	1	69	1	11	9.7	301	17	66	3.76	237	141	22	0	90	1	1	169.2	0.5	1	338.4	24.6	11	10	0	1	0	0	0	0	1	0	0	0	0.8	0
188044	1	0	0	0	0	1	1	89	2	10.9	9.7	97	5.8	25	1.28	102	134	22	1	99	0	1	338	0.2	1	338	36	15	6	0	1	0	0	0	0	0	0	0	0	0.7	0
464766	0	0	0	0	0	1	0	53	2	12.9	5.6	59	21.7	17	0.52	88	146	24	1	99	0	1	169	0.5	1	338	41	15	11	0	0	1	1	0	0	0	0	0	0	3.7	0
160595	0	0	0	0	0	0	0	32	1	69.2	6.8	78	34	99	2.9	171	144	20	1	93	1	1	270	0.8	1	337.5	32	14	8	0	1	0	0	0	1	0	0	0	0	3.4	1
241775	0	0	0	0	0	0	1	44	2	18.9	8.6	213	26.2	47	1.77	119	142	20	1	93	1	1	135	0.4	1	337.5	31	14	8	0	1	0	0	1	0	0	0	0	0	2.9	0
224059	0	0	0	0	0	0	0	54	1	8.2	10.4	161	15.4	10	1.03	94	144	18	0	90	1	1	136	0.7	1	337.1	64	13	6	1	0	0	0	1	0	0	0	0	0	1.4	0
285711	0	0	0	0	0	0	0	57	1	0.8	10.5	10	9.4	81	2.4	132	142	20	1	93	1	1	118	0.35	1	337.1	28	7	9	0	1	0	0	1	0	0	0	0	0	2.6	0
584982	0	0	0	0	0	0	0	79	1	8.7	7.8	119	8.2	47	2.99	54	145	22	0	91	1	0	94.3	0.28	1	336.8	32.5	14	9	0	1	1	0	0	0	0	0	0	0	1.9	0
158563	1	0	0	0	0	0	1	80	1	3.1	11.1	109	14.4	31	1.38	113	136	18	0	92	0	1	168	0.5	1	336	42	15	6	0	1	0	0	0	0	0	0	0	0	1.3	0
165334	0	0	0	0	0	0	0	45	1	9.6	11.7	76	16.5	26	1.85	146	139	35	1	99	0	1	100	0.3	1	333.3	27	15	11	0	1	0	0	0	0	0	1	0	0	5.1	0
477532	0	0	0	0	0	1	0	55	2	17.1	9	213	11.7	24	1.74	109	144	26	0	91	1	1	133	0.4	1	332.5	39.3	11	14	0	0	1	1	1	0	0	0	0	0	8.3	0
989150	0	0	0	0	0	1	0	53	1	4	12.2	179	8.8	17	1.2	109	141	21	0	92	0	1	133	0.4	1	332.5	61.9	15	3	0	0	0	1	1	0	0	0	0	0	1	0
488078	0	1	0	0	0	0	1	70	1	9.6	11.7	152	21.44	42	3.07	131	133	29	0	90	0	1	132.9	0.4	1	332.3	49.1	15	8	1	1	0	1	1	0	0	0	0	0	3.4	0
905350	0	0	0	0	0	0	0	85	1	8.4	11.1	169	11	11	0.68	116	142	24	1	93	1	1	166	0.5	1	332	42	9	5	0	0	1	0	0	0	1	0	0	0	2.6	0
475463	0	0	0	0	0	0	0	69	2	11.8	12.7	204	24.1	13	0.45	136	138	18	1	98	0	1	116.1	0.35	1	331.7	45.5	15	5	0	0	0	1	0	0	0	0	0	0	1.6	0
658939	0	0	0	0	0	0	0	54	2	16.4	9.3	221	14.2	19	1.34	71	140	17	0	90	1	1	221	1	1	331	34.1	11	6	0	0	0	0	0	1	0	0	0	1	2	0
610227	0	0	0	0	0	0	0	86	2	3.3	14.1	196	12.4	42	1.91	116	141	29	0	92	0	1	119	0.33	1	330.3	44	15	3	0	0	0	0	0	0	0	0	0	0	2.7	0
588995	0	0	0	0	0	0	0	52	1	1.8	10.1	157	11	84	10.4	88	147	12	1	93	1	1	109	0.33	1	330.3	44	14	5	0	0	0	0	0	0	0	0	0	0	1.2	0
356864	0	0	0	1	0	0	0	62	2	25.3	4.4	169	26	32	3.42	117	141	21	0	90	1	1	109	0.33	1	330.3	44	7	9	0	1	0	0	0	0	0	0	0	0	3.4	1
374703	0	0	0	0	0	0	0	72	2	4.4	13.2	198	20.4	65	2.1	104	153	18	0	90	1	1	109	0.33	1	330.3	44	5	7	0	0	0	0	0	0	0	0	0	0	2.9	0
567368	0	0	0	1	0	0	0	82	2	6.2	14.4	173	11.9	23	0.78	165	143	24	0	90	1	1	109	0.33	1	330.3	44	14	5	0	0	1	0	0	0	0	0	0	0	3.8	0
312138	0	0	0	0	0	1	0	68	1	9.2	13.3	242	26.8	57	1.9	81	148	18	0	92	0	1	109	0.33	1	330.3	44	15	4	0	1	0	0	0	0	0	0	0	0	3.4	0
971334	0	0	0	0	0	0	0	55	2	16.6	8.2	120	7.9	21	2.1	93	146	41	1	93	1	1	230	0.7	1	328.6	48	14	9	0	0	1	1	0	1	0	0	0	0	8	0
767694	0	0	0	0	0	0	0	70	2	6.1	6.5	200	12	95	4.12	120	135	22	1	96	1	1	115	0.35	1	328.6	33	11	10	0	0	0	0	0	0	0	0	0	0	1.5	0
960317	1	1	0	0	0	0	0	83	2	8.2	8.9	218	18.3	24	1.6	209	142	29	1	97	0	0	92	0.28	1	328.6	51	15	2	0	0	0	1	0	0	0	0	0	0	3.6	0
1013390	0	0	0	0	0	0	0	74	1	4.5	11.8	388	29	28	0.8	192	137	24	1	95	1	1	228	1	1	328	37	3	3	0	1	1	1	0	1	0	0	0	1	2.2	1
903894	0	0	0	0	0	0	0	53	2	4.3	12.1	173	9.8	26	1.33	115	143	21	0	90	1	1	228	1	1	328	22	14	4	0	0	0	0	0	1	0	0	0	1	4.4	0
807744	0	0	0	0	0	0	0	68	2	8	9.2	131	12.5	26	1.29	109	142	21	0	87	0	1	144	0.44	1	327.3	47	15	6	0	0	0	0	1	0	0	0	0	0	1.1	0
420009	0	0	0	0	0	0	0	40	2	5.5	14.6	276	27	47	4.2	288	134.7	21	0	91	1	1	163.2	0.5	1	326.4	45.7	14	11	0	1	0	0	0	0	1	0	0	0	3.4	0
515208	0	0	0	0	0	0	0	80	2	10.1	9.5	93	11.9	106	5.01	126	137	26	1	93	1	1	130.5	0.4	1	326.3	27	11	12	0	1	1	1	1	0	0	0	0	0	0.7	0
189632	0	0	0	0	0	0	0	74	2	13.5	9.6	122	14.4	26	1.53	132	139	20	1	100	0	1	325	1	1	325	46	15	10	0	0	0	0	0	0	0	0	0	0	1.6	0
513617	0	1	0	0	0	0	0	30	2	1.9	12.5	385	11.5	11	0.2	90	141	26	1	100	0	1	104	0.32	1	325	39.7	15	8	0	0	0	1	0	0	0	0	0	1	3.4	0
605344	0	0	0	0	1	0	0	33	1	28	7.1	174	43.4	40	1.33	84	136	36	1	93	1	1	162	0.5	1	324	19	8	10	0	0	1	0	0	0	1	0	0	0	17.3	0
313367	0	0	0	0	0	0	0	79	2	9.9	11.1	214	17.2	12	1.07	227	145	17	0	90	1	0	96.9	0.3	1	323	68.4	14	4	0	0	0	0	0	0	0	0	0	0	4.3	0
430018	0	0	0	0	0	0	0	82	2	6.9	8.2	188	11.3	19	1.2	84	134	18	1	97	0	0	90.4	0.28	1	322.9	37.5	15	6	0	0	0	1	0	0	0	0	0	0	0.9	0
324246	0	0	0	0	0	1	1	64	2	3.5	12	238	16.4	15	1.11	149	141	21	1	99	0	1	112.9	0.35	1	322.6	42.1	15	2	0	0	0	1	0	0	1	0	0	0	3.4	0
873585	0	0	0	0	0	0	0	50	2	26.3	4.4	8	5	95	2.35	68	134	21	1	100	0	1	129	0.4	1	322.5	46.4	15	14	0	1	1	0	1	0	0	0	0	0	5.8	1
494774	0	0	0	0	0	1	0	32	1	3.4	16	291	33.5	17	0.9	145	139	22	0	88	0	1	321.9	1	1	321.9	80.2	15	8	0	0	0	1	0	0	0	0	0	0	3.4	0
384508	1	0	0	0	0	0	1	49	2	18.5	8.3	186	15	69	2.6	81	138	20	1	93	1	1	128.3	0.4	1	320.8	40.8	4	11	0	1	0	0	1	0	0	0	0	0	3.4	0
351086	1	0	0	0	0	1	0	77	2	6.9	7.8	289	16.8	45	0.8	183	141	20	1	93	1	1	220.4	1	1	320.4	36.5	7	6	0	0	0	0	0	1	0	0	0	1	3.4	1
482717	1	0	0	0	0	0	1	81	1	14.9	7.2	141	20.12	47	5.84	101	142	11	0	91	1	1	112.1	0.35	1	320.3	40.8	14	10	0	1	1	1	0	0	0	0	0	0	3.6	0
555709	0	0	0	0	0	0	0	70	2	8	8.1	238	13.4	17	0.27	146	141	21	0	89	1	0	96	0.3	1	320	47	11	4	0	0	0	0	0	0	0	0	0	0	3.4	0
640651	0	0	0	0	0	0	1	75	2	7.6	8.1	140	10.6	28	1.29	65	148	23	0	91	1	1	127	0.4	1	317.5	27	7	12	0	1	1	0	1	0	0	0	0	0	15.3	1
341175	1	0	0	1	0	1	0	48	1	27.3	9	277	23.5	24	1.13	104	132	19	1	93	1	1	126.9	0.4	1	317.3	30	6	7	0	0	0	0	1	0	0	0	0	0	3.4	0
966587	0	0	0	0	0	0	0	89	2	9.4	9.8	135	7.8	28	1.31	109	148	18	1	100	0	0	95	0.3	1	316.7	46	15	8	0	1	1	1	0	0	0	0	0	0	3.4	1
416145	0	0	0	1	0	0	0	53	2	10.8	14.1	185	17.1	17	0.83	78	135	15	1	94	1	1	158.3	0.5	1	316.6	39.2	9	4	0	0	0	0	0	0	1	0	0	0	3.8	0
484189	0	0	0	0	0	0	0	84	2	10	11.8	96	21	27	1.3	139	144	20	0	91	1	1	158.2	0.5	1	316.4	27.2	11	8	0	0	0	1	0	0	1	0	0	0	3.4	0
704769	0	0	0	1	0	0	0	83	2	1.5	10.6	190	6.3	20	0.79	87	140	21	0	89	1	1	126	0.4	1	315	29	3	5	0	0	0	0	1	0	0	0	0	0	3.4	0
981075	0	0	0	0	0	1	1	71	2	4.3	8.9	188	21	55	2.7	64	148	13	1	100	0	1	126	0.4	1	315	53.4	15	5	0	1	0	1	1	0	0	0	0	0	3.4	0
734646	0	0	0	0	0	0	0	61	2	20.2	13.3	219	18.4	43	1.91	98	133	28	1	97	0	1	126	0.4	1	315	40.4	15	10	0	1	0	0	1	0	0	0	0	0	5.9	0
324685	0	0	0	0	0	1	0	57	2	21.4	13	213	31.7	55	6.68	124	129	21	0	92	0	1	157	0.5	1	314	29.9	15	5	0	1	0	0	0	0	0	0	0	0	2.6	0
204282	0	0	0	0	0	0	0	31	1	11.8	7.9	371	16.7	11	0.52	142	139	21	0	90	1	0	94	0.3	1	313.3	44	11	7	0	0	0	0	0	0	0	0	0	0	0.9	0
1010047	0	1	0	0	0	1	0	80	1	7.9	11.8	174	17.4	29	0.9	130	134	33	1	95	1	1	125	0.4	1	312.5	80.7	11	2	1	0	0	1	1	0	0	0	0	0	1.2	1
275072	1	0	0	0	0	0	0	69	2	3.8	12.1	68	10	17	0.8	115	137	16	0	90	1	1	125	0.4	1	312.5	33	7	8	0	0	0	1	1	0	0	0	0	0	1.4	0
542898	0	0	0	1	0	0	0	54	1	19	8.8	420	18.9	12	1.99	175	140	15	0	91	0	1	119	0.35	1	311.4	44	15	3	0	0	1	0	0	0	0	0	0	0	3.4	0
913489	0	0	0	0	0	0	0	50	1	2.9	0	0	0	0	0	0	0	35	1	95	1	1	109	0.35	1	311.4	44	10	7	0	0	0	0	0	0	0	0	1	0	3.4	0
899626	0	0	0	0	0	0	0	46	2	1.5	11.1	418	17.5	5	0.69	183	143	13	1	93	1	1	109	0.35	1	311.4	44	10	4	0	0	0	0	0	0	0	0	1	0	3.4	0
315114	0	1	0	0	0	1	0	89	2	6.3	11.3	213	5.4	24	1.7	94	140	20	1	93	1	1	109	0.35	1	311.4	44	14	2	0	0	0	0	0	0	0	0	1	0	3.4	0
669091	0	0	0	0	0	0	0	77	2	7.6	0	0	0	0	0	0	0	21	0	91	1	1	109	0.35	1	311.4	44	11	8	0	0	0	0	0	0	0	0	0	0	3.4	0
247888	0	0	0	1	0	0	0	88	1	8.6	9.8	155	15.5	26	0.91	108	140	16	0	90	1	1	109	0.35	1	311.4	44	13	8	0	0	0	1	0	0	0	0	0	0	2	1
277327	0	0	0	1	0	0	0	56	1	15.9	11.4	279	19.98	43	4.1	77	136	13	0	90	1	1	109	0.35	1	311.4	44	9	11	0	1	1	1	0	0	0	0	0	0	1.3	0
641856	0	1	0	0	0	0	0	81	1	3.6	11.5	241	17.2	11	0.65	132	137	15	0	90	1	1	109	0.35	1	311.4	44	14	2	0	0	0	0	0	0	0	0	0	0	1.2	0
695666	0	0	0	0	0	0	0	36	1	0.5	12.5	277	13.9	20	1.11	127	131	19	0	89	1	1	109	0.35	1	311.4	44	3	2	0	0	1	0	0	0	0	0	0	0	3	1
381419	0	0	0	0	0	1	0	83	1	4.3	7.7	247	12.8	50	2.28	94	158	27	0	89	1	1	109	0.35	1	311.4	44	12	10	0	1	0	0	0	0	0	0	0	0	3.4	0
885539	1	0	0	0	0	0	0	45	1	2.2	9.6	208	14.5	11	0.27	84	138	21	1	97	0	1	109	0.35	1	311.4	44	15	5	0	0	0	0	0	0	0	0	0	0	0.8	0
245906	0	1	0	0	0	0	0	73	1	9.8	10.3	138	23.2	29	5.21	257	135	16	0	92	0	1	109	0.35	1	311.4	44	15	12	1	0	1	1	0	0	0	0	0	0	2.2	0
918119	0	0	0	0	0	0	0	79	1	12.9	10.4	268	10.5	24	0.53	108	142	26	0	92	0	1	109	0.35	1	311.4	44	15	6	0	0	0	0	0	0	0	0	0	0	2.3	0
429833	0	0	0	0	0	0	0	85	2	3.7	10.1	181	7.9	15	0.6	110	121	17	1	100	0	0	87	0.28	1	310.7	73.3	15	6	0	0	0	1	0	0	0	0	0	0	0.8	0
258841	0	0	0	0	0	0	0	50	1	5.8	13.2	335	30.1	21	2.3	110	142	12	1	98	0	1	224	0.4	1	310	40.3	15	6	0	1	0	1	1	0	0	0	0	0	10.2	0
222966	0	0	0	0	0	0	0	62	2	7.9	10.1	215	26.5	30	2.1	368	133	21	0	90	1	1	124	0.4	1	310	36	10	8	0	0	0	0	1	0	0	0	0	0	3.4	0
521223	0	0	0	0	0	0	0	81	2	18.6	9.8	499	17.6	30	1.54	152	152	26	0	91	1	1	99	0.32	1	309.4	29.9	14	5	0	1	0	1	0	0	0	0	0	0	3.4	0
409133	0	0	0	0	0	1	0	60	1	3.6	12.4	12	18.6	22	3.15	101	128	20	0	91	1	1	209.2	1	1	309.3	26	9	16	0	1	0	0	0	0	0	0	0	0	9.3	0
344273	1	0	0	0	0	1	0	59	1	35.9	11.4	207	10.6	9	0.65	111	144	12	0	90	1	1	154.5	0.5	1	309	34.9	3	6	0	0	0	0	0	0	1	1	0	0	0.9	0
369258	1	0	0	0	0	1	0	69	1	14.7	8.5	268	19.7	19	1.43	98	131	20	1	100	0	1	154.1	0.5	1	308.2	45.5	15	9	0	0	0	0	0	0	0	0	0	0	1.6	0
885343	0	1	0	0	0	0	0	51	1	14.3	6.8	220	17.4	55	2.06	86	142	13	1	93	1	1	154	0.5	1	308	36.5	11	5	0	1	1	0	0	0	1	1	0	0	1.1	0
376983	0	0	0	0	0	1	0	72	2	9.9	13	418	17	20	0.8	151	131.5	30	1	93	1	0	92.3	0.3	1	307.7	43	3	4	0	1	0	0	0	0	0	0	0	0	3.4	1
363202	0	0	0	0	0	1	0	75	2	8.3	8.7	252	10.4	18	0.7	78	142	18	1	94	1	1	123	0.4	1	307.5	88.9	13	4	1	0	0	0	1	0	0	0	0	0	3.4	0
783844	0	0	0	0	1	0	0	39	1	35.2	14.5	232	15.3	39	1.31	105	161	26	1	93	1	1	123	0.4	1	307.5	25.8	9	4	0	0	1	0	1	0	0	0	0	0	3.4	0
433345	0	1	0	0	0	0	0	46	1	27.2	7	9	2.4	20	1.08	49	142	29	1	100	0	1	307	0.5	1	307	35	15	7	0	0	0	1	0	0	0	0	0	0	3.4	1
475996	0	0	0	0	0	1	1	84	1	20.8	11.3	211	39.5	23	1.14	151	139	20	0	91	1	0	79.8	0.26	1	306.9	50.9	14	6	0	0	0	1	0	0	0	0	0	0	1.7	0
635119	0	0	0	0	0	0	0	81	2	5.3	8.9	133	9.6	40	2.92	47	139	23	0	92	0	1	184	0.6	1	306.7	34	15	5	0	0	0	0	0	0	0	0	0	0	1.6	0
959575	0	0	0	0	0	0	0	65	2	13.3	10.1	164	3.6	23	1.08	122	143	20	1	93	1	1	153	0.5	1	306	30	10	6	0	0	1	1	0	0	1	1	0	0	4.4	0
397901	0	0	0	0	0	0	0	73	2	17.5	11.3	275	16.4	100	10.5	177	142	21	1	93	1	1	107.1	0.35	1	306	27.7	9	8	0	1	0	0	0	0	0	0	0	0	3.4	0
827872	0	0	0	0	0	0	0	55	2	19	10.8	194	15.4	27	1.9	101	141	18	1	99	0	1	107	0.35	1	305.7	34	15	2	0	0	0	0	0	0	0	0	0	0	0.6	0
394324	0	0	0	0	0	1	0	78	1	5.4	9.6	230	11.7	33	1.2	163	139	23	1	93	1	0	85.3	0.28	1	304.6	36.9	14	3	0	0	0	1	0	0	0	0	0	0	3.4	0
451422	1	0	0	0	0	0	0	75	1	10	9.6	85	4.4	113	5.92	75	165	20	0	91	1	1	121.8	0.4	1	304.5	29.6	9	19	0	1	1	1	1	0	0	0	0	0	5.6	0
980949	0	0	0	0	0	0	0	72	1	5.1	11.8	57	8.4	24	0.7	110	138	23	1	96	0	0	91	0.3	1	303.3	40.1	15	11	0	0	1	1	0	0	0	0	0	0	3.4	0
883776	0	0	0	0	0	0	0	68	2	5.4	7.4	100	7.5	22	0.97	92	144	24	1	96	0	1	106	0.35	1	302.9	35	15	6	0	0	0	0	0	0	0	0	0	0	3.2	0
886074	0	0	0	0	0	0	0	78	2	4.1	9.2	200	15.6	34	1.64	99	138	22	1	99	0	1	309	0.36	1	302.8	44	15	4	0	0	0	0	0	0	0	0	1	0	4.5	0
642852	0	0	0	0	0	0	0	81	2	6.7	13.5	148	14.8	23	0.83	135	142	27	1	98	0	1	309	0.36	1	302.8	44	15	6	0	0	1	0	0	1	0	0	1	0	2.4	0
279713	0	0	0	0	0	1	1	58	1	19.1	13.3	239	20.7	67	4.5	165	129	20	1	100	0	1	209	0.36	1	302.8	44	15	6	0	1	0	1	0	0	1	0	0	0	3.4	0
314604	1	0	0	0	0	1	0	50	1	1.3	0	0	5.3	11	0.98	122	135	10	1	100	0	1	209	0.36	1	302.8	44	15	3	0	0	0	0	0	0	1	0	0	0	3.4	0
775635	0	0	0	0	0	0	0	58	1	8.5	9.3	248	21.3	15	1.14	69	133	25	1	98	0	1	159	0.36	1	302.8	44	15	3	0	0	1	0	0	0	0	0	0	0	2.1	0
822495	0	0	0	0	0	0	0	58	1	5.8	10.9	175	24.8	23	1.6	98	139	17	1	98	0	1	159	0.36	1	302.8	44	15	3	0	0	0	0	0	0	0	0	0	0	1.9	0
368550	0	0	0	0	0	1	1	62	2	7.9	9.8	148	5.4	19	1.27	240	140	21	1	97	0	1	149	0.36	1	302.8	44	15	4	0	0	0	0	0	0	0	0	0	0	3.4	0
644772	0	0	0	0	0	0	0	60	2	6.3	8.1	56	6.2	19	1.47	88	142	22	1	97	0	1	149	0.36	1	302.8	44	15	7	0	0	1	0	0	0	0	0	0	0	2.3	0
813272	0	0	0	1	0	0	0	77	1	9.3	10.3	254	15.2	21	1	80	142	21	1	97	0	1	149	0.36	1	302.8	44	15	2	0	0	0	0	0	0	0	0	0	0	2.5	0
555208	0	0	0	0	0	0	0	79	2	6.3	9.3	28	9.1	47	2.38	88	145	17	1	99	0	1	139	0.36	1	302.8	44	15	10	0	1	1	0	0	0	0	0	0	0	1.5	0
295435	0	0	0	0	0	0	0	87	2	3.8	13.1	101	18.2	25	0.8	85	138	24	1	96	0	1	139	0.36	1	302.8	44	15	5	0	0	0	1	0	0	0	0	0	0	1.7	0
620268	0	0	0	0	0	0	0	77	2	5.4	11.5	130	11.9	20	1.02	111	141	26	1	96	0	1	129	0.36	1	302.8	44	15	3	0	0	0	0	0	0	0	0	0	0	0.9	0
898635	0	0	0	0	0	0	0	66	2	3	11	211	13.5	24	1.38	144	135	21	1	96	0	1	129	0.36	1	302.8	44	15	3	0	0	0	0	0	0	0	0	0	0	3.4	0
264873	1	0	0	0	0	0	0	84	1	4.5	10.4	287	60.6	19	1.2	100	137	21	0	91	0	1	119	0.36	1	302.8	44	15	10	0	0	1	1	0	0	0	0	0	0	2.2	0
670111	0	0	0	0	0	0	0	77	1	7	0	0	0	0	0	0	0	18	0	91	0	1	119	0.36	1	302.8	44	15	5	0	0	1	0	0	0	0	0	0	0	3.4	0
318219	0	0	0	0	0	0	1	71	1	13	11.1	322	10.6	21	0.7	114	137.2	30	0	90	0	1	119	0.36	1	302.8	44	15	5	1	0	0	0	0	0	0	0	0	0	3.4	0
921660	0	0	0	1	0	0	0	86	1	13.1	9.7	199	10.4	42	1.49	106	144	24	1	96	1	1	109	0.36	1	302.8	44	12	5	0	1	0	0	0	0	0	0	0	0	3.4	0
256054	0	0	0	0	0	0	0	65	1	1.2	9.9	197	78.52	70	3.3	152	129	30	1	95	1	1	109	0.36	1	302.8	44	14	8	0	0	0	0	0	0	0	0	0	0	4.8	1
830993	0	0	0	1	0	0	0	78	1	22.1	11.1	116	20.5	129	3.58	144	137	27	1	95	1	1	109	0.36	1	302.8	44	14	6	0	1	0	0	0	0	0	0	1	0	3.4	1
797215	0	0	0	0	0	0	0	67	2	22.9	0	0	0	0	0	0	0	26	1	93	1	1	109	0.36	1	302.8	44	13	2	0	0	0	0	0	0	0	0	1	0	3.4	0
143993	0	0	0	0	0	1	0	66	1	21.8	10.2	153	6.1	28	0.89	195	141	32	1	93	1	1	109	0.36	1	302.8	44	14	2	0	0	0	0	0	0	0	0	1	0	3.4	0
210667	0	0	0	0	0	0	0	45	2	18.7	9.1	16	3.5	45	1.22	122	141	21	1	93	1	1	109	0.36	1	302.8	44	14	14	1	0	0	0	0	0	0	0	0	0	12.2	1
369159	0	0	0	0	0	0	0	45	2	6.6	9.7	301	41.7	11	0.7	131	138	23	0	90	1	1	109	0.36	1	302.8	44	14	4	0	0	0	0	0	0	0	0	0	0	3.4	0
627454	0	0	0	0	0	0	0	69	1	6.9	11.1	87	8	42	2.62	284	140	16	0	90	1	1	109	0.36	1	302.8	44	14	10	0	0	0	0	0	0	0	0	0	0	3.4	0
540245	0	0	0	0	0	0	1	50	2	6.7	8.4	269	11	35	1.42	57	143	22	1	100	0	1	109	0.36	1	302.8	44	15	7	0	1	0	0	0	0	0	0	0	0	2.1	0
676266	0	0	0	0	0	0	0	50	2	4.9	7.4	194	3.9	33	1.83	81	139	21	1	100	0	1	109	0.36	1	302.8	44	15	6	0	0	1	0	0	0	0	0	0	0	2.3	0
689045	0	0	0	0	0	0	0	81	2	3.1	13.5	283	15.7	20	0.47	127	137	22	1	100	0	1	109	0.36	1	302.8	44	15	2	0	0	0	0	0	0	0	0	0	0	1.8	0
941392	0	0	0	0	0	0	0	53	1	4.4	10.6	126	12.8	17	0.75	226	134	26	1	97	0	1	109	0.36	1	302.8	44	15	4	0	0	0	0	0	0	0	0	0	0	2.2	0
762761	0	0	0	0	0	0	0	58	2	10.6	10	261	13.6	3	0.48	99	133	24	0	92	0	1	109	0.36	1	302.8	49.1	15	7	0	0	1	0	0	0	0	0	0	0	0.9	0
957757	0	0	0	1	0	0	0	53	1	5	11	184	19.2	25	1.4	124	139	21	0	92	0	1	109	0.36	1	302.8	44	15	4	0	0	1	0	0	0	0	0	0	0	4	0
320025	0	0	0	0	0	1	1	63	2	6.2	10.6	373	7.2	12	1.1	229	139	21	0	92	0	1	109	0.36	1	302.8	44	15	4	0	0	0	0	0	0	0	0	0	0	3.4	0
702623	0	0	0	0	0	0	0	61	1	10.1	12.4	221	43.9	28	1.2	114	142	22	0	92	0	1	109	0.36	1	302.8	44	15	3	0	0	0	0	0	0	0	0	0	0	3.2	0
276904	0	1	0	0	0	0	0	85	2	7.6	10.3	247	19.2	13	0.8	112	132	27	0	92	0	1	109	0.36	1	302.8	44	15	6	0	0	0	1	0	0	0	0	0	0	1.6	0
792154	0	0	0	0	0	0	1	79	2	7.8	11.8	380	23.6	16	0.5	186	122	22	0	88	0	1	109	0.36	1	302.8	44	15	5	0	0	0	0	0	0	0	0	0	0	1	0
200824	0	0	0	0	0	0	1	68	2	11.4	8	225	19.6	25	1.4	104	142	21	1	94	1	1	121	0.4	1	302.5	34	3	10	0	1	0	0	1	0	0	0	0	0	5.7	0
553436	0	0	0	0	0	0	0	69	2	23	9.4	53	12.7	39	1.03	206	152	19	0	91	1	0	90.7	0.3	1	302.3	34.5	10	9	0	0	0	0	0	0	0	0	0	0	3.4	0
971850	1	0	0	0	0	0	0	65	1	11.1	8.4	234	20.7	15	0.65	100	141	16	1	95	1	1	151	0.5	1	302	36	12	6	0	0	0	1	0	0	1	1	0	0	1.1	0
532351	0	1	0	0	0	0	0	89	1	23.5	11.8	134	16.03	62	2.12	111	156	22	1	93	1	1	151	0.5	1	302	38	13	14	0	1	1	1	0	0	1	1	0	0	1.2	1
477845	0	0	0	0	0	0	1	82	1	39.3	7.6	262	7.7	38	1.4	125	142	22	1	93	1	1	150.4	0.5	1	300.8	41.1	7	9	0	1	1	1	0	0	1	1	0	0	3.4	0
173196	0	0	0	1	0	1	1	66	2	11	8.7	71	18.7	0	0	0	0	10	1	93	1	1	155	0.85	1	300	44	3	7	0	1	0	0	0	0	1	1	0	0	3.4	1
443461	0	0	0	0	0	0	0	52	1	50.3	12.5	95	5.6	25	1.9	152	139	20	0	91	1	1	120	0.4	1	300	46.3	14	12	0	1	1	1	1	0	0	0	0	0	3.4	0
471572	0	0	0	0	1	1	1	85	1	13.5	9.1	175	17	31	2.16	81	143	14	0	91	1	0	90	0.3	1	300	49	11	9	0	1	1	1	0	0	0	0	0	0	3.4	1
979509	0	0	0	0	0	0	0	82	2	3	8.6	123	18.2	31	2.2	78	143	16	0	90	1	0	84	0.28	1	300	50	14	7	0	0	0	1	0	0	0	0	0	0	0.4	0
816723	0	0	0	0	0	0	0	87	1	12.9	8.1	86	13.3	41	1.72	82	134	12	1	99	0	0	75	0.25	1	300	60	15	6	0	0	0	0	0	0	0	0	0	0	0.5	0
364063	1	0	0	0	0	0	0	86	2	3.5	8.4	288	13.4	38	1.37	104	138	21	0	90	1	1	149.3	0.5	1	298.6	46.6	11	10	0	1	0	0	0	0	1	1	0	0	1.4	1
348624	1	0	0	0	0	1	0	77	1	44.9	8.3	182	8.3	70	1.29	124	145	21	1	93	1	1	119	0.4	1	297.5	31	9	8	0	1	0	0	1	0	0	0	0	0	3.4	1
968356	0	0	0	0	0	0	0	49	1	18.3	8.7	199	21.9	18	1.51	126	138	21	0	91	1	1	119	0.4	1	297.5	42	6	8	0	1	0	1	1	0	0	0	0	0	3.4	0
676321	0	0	0	0	0	0	0	57	2	2.9	8.6	71	18.9	40	0.81	69	135	21	0	91	1	1	119	0.4	1	297.5	38	11	6	0	0	0	0	1	0	0	0	0	0	2.8	1
476380	1	0	0	0	0	1	0	84	2	17.5	9.9	273	45.49	51	2.38	226	132	20	0	91	1	1	103.8	0.35	1	296.6	25.7	11	12	0	1	1	1	0	0	0	0	0	0	3.4	1
966793	0	0	0	0	0	0	0	58	1	3.6	12	114	7.6	20	1.3	94	141	16	1	93	1	0	83	0.28	1	296.4	79	10	9	0	0	0	1	0	0	0	0	0	0	0.6	0
357623	0	0	0	0	0	1	0	53	2	34.3	14.6	238	12.8	26	1.66	171	140	19	1	97	0	1	296.1	1	1	296.1	75.2	15	6	0	0	0	0	0	0	0	0	0	0	3.4	0
154976	1	0	0	0	0	0	0	26	2	17.7	10.5	120	15.5	40	0.58	87	153	21	1	99	0	1	148	0.5	1	296	71	15	11	0	0	0	0	0	0	0	0	0	0	3.2	1
626090	0	0	0	0	0	0	0	47	2	14.8	6.6	136	13.1	68	3.2	119	146	15	0	89	1	1	118	0.4	1	295	36.5	10	9	0	1	1	0	1	0	0	0	0	0	1	0
1018149	0	1	0	0	0	0	0	36	2	3.4	12.8	250	10	9	1.2	110	142	34	1	98	0	1	118	0.4	1	295	39.5	15	5	1	0	0	1	1	0	0	0	0	0	3.4	0
899586	0	0	0	0	0	0	0	68	2	9.2	0	0	0	0	0	0	0	17	1	98	0	1	159	0.37	1	294.6	44	15	5	0	1	0	0	0	0	0	0	0	0	3.4	0
847205	0	0	0	0	0	0	0	83	1	4.8	8.6	203	17.2	51	1.42	108	136	16	0	92	0	1	119	0.37	1	294.6	44	15	7	0	0	0	0	0	0	0	0	0	0	0.8	0
809846	0	0	0	0	0	0	0	26	1	9.5	12.2	175	13.9	34	2.1	104	139	16	1	95	1	1	109	0.37	1	294.6	44	13	7	0	1	1	0	0	0	0	0	1	0	3.4	0
566351	0	0	0	0	0	0	0	62	1	8.3	7.9	83	2.5	15	1.1	149	144	27	1	93	1	1	109	0.37	1	294.6	44	14	8	0	0	1	0	0	0	0	0	1	0	3.4	1
731221	0	0	0	0	0	0	0	70	2	9.3	9.9	152	14.6	50	7.37	145	138	16	1	100	0	1	109	0.37	1	294.6	44	15	7	0	0	0	0	0	0	0	0	0	0	1.4	0
683598	0	0	0	0	0	0	0	81	2	25	0	0	0	24	0.55	120	138	27	0	92	0	1	109	0.37	1	294.6	44	15	3	0	0	0	0	0	0	0	0	0	0	3.4	0
208303	0	0	0	0	0	1	0	70	1	22.3	10.1	119	14.9	15	1.11	103	139	20	0	90	1	1	194	1	1	294	44	10	5	0	1	0	0	0	0	0	0	0	0	3.4	1
1029022	0	0	0	0	0	0	0	27	1	5.5	16.2	141	17.2	19	1.4	99	140	24	0	90	1	1	194	1	1	294	47.8	14	3	0	0	0	1	0	0	0	0	0	0	1.9	0
159901	0	0	0	1	0	0	0	63	2	15.3	9.7	233	25.7	10	0.79	95	125	26	1	96	0	1	176	0.6	1	293.3	37	15	4	0	1	0	0	0	0	0	0	0	0	2.4	1
873767	0	0	0	1	0	0	0	76	1	13	9.7	215	13.5	29	0.55	117	135	14	1	98	0	0	88	0.3	1	293.3	40	15	5	0	0	0	0	0	0	0	0	0	0	3.4	0
333573	0	0	0	0	0	1	0	78	2	12.6	7.4	173	10.5	27	7.85	89	136	19	1	100	0	1	146.6	0.5	1	293.2	40.8	15	7	0	1	0	0	1	0	0	0	0	0	3.4	0
498198	1	0	0	0	0	1	0	71	1	127.1	7.2	108	6.93	80	3.69	93	137	23	1	100	0	1	146.5	0.5	1	293	49.5	15	9	0	1	1	1	1	0	0	0	0	0	3.4	0
332259	0	0	0	0	0	0	0	58	2	6	9.4	72	11.3	92	3.31	172	135	19	0	90	1	1	116.5	0.4	1	291.3	42.2	13	11	0	1	0	0	0	0	0	0	0	0	2.1	0
191284	0	0	0	0	0	0	0	22	2	15.1	5.3	28	45.1	19	2.65	81	143	21	1	95	1	1	116	0.4	1	290	41	9	12	0	1	0	0	0	0	0	0	0	0	15	0
418038	0	0	0	0	0	0	0	73	1	1.6	10.2	122	32.6	73	3.69	211	142	27	1	93	1	1	189.8	1	1	289.8	33.6	3	9	0	0	0	1	0	0	0	0	0	0	7.3	1
449275	0	0	0	0	0	0	1	67	1	3.7	13.7	96	14.8	21	1.88	162	140	30	0	92	0	1	115.9	0.4	1	289.8	35.8	15	10	0	1	0	1	0	0	1	0	0	0	1.7	0
487963	0	0	0	0	0	0	0	86	2	0.5	11.5	285	9.4	49	3.48	249	141	35	0	90	1	1	189.6	1	1	289.6	26.4	14	11	0	1	1	1	0	0	0	0	0	0	3.4	1
402199	0	0	0	0	0	1	0	47	2	4	11.7	254	4.9	8	0.97	148	138	18	1	99	0	1	230.2	0.8	1	287.8	45.6	15	9	0	0	0	0	0	0	0	0	0	0	5.1	0
245347	1	0	0	0	0	0	0	48	1	11.7	13	329	15.7	34	1.2	102	149	18	1	93	1	1	115	0.4	1	287.5	46	6	6	1	1	0	1	0	0	0	0	0	0	1	1
579368	0	0	0	0	0	0	0	48	1	6	13.2	208	34.2	16	1.22	144	140	18	0	91	1	1	115	0.4	1	287.5	33.8	8	8	0	0	0	0	0	0	0	0	0	0	19.3	0
544491	0	0	0	0	0	0	0	52	2	38.8	9.1	622	13.5	25	0.45	117	149	10	0	91	1	1	158	0.55	1	287.3	18	9	4	1	0	0	0	0	0	1	0	0	0	0.9	0
505747	1	0	0	0	0	1	0	82	2	5	9.5	130	20.5	14	2	152	144	11	1	97	0	0	91.9	0.32	1	287.2	40.3	15	13	0	1	0	1	0	0	0	0	0	0	5.1	0
974580	0	0	0	0	1	0	0	63	2	29.8	6.8	406	37.1	29	0.9	77	146	17	1	100	0	0	86	0.3	1	286.7	44	15	9	0	0	1	1	0	0	0	0	0	0	2.7	0
813793	0	0	0	0	0	0	0	40	1	11.5	12.1	92	12.6	97	2.8	88	156	20	1	93	1	1	143	0.5	1	286	33.6	11	15	0	1	1	0	0	0	0	0	0	0	12.8	0
508124	0	1	0	0	0	0	0	56	2	9.8	13	108	3.7	22	1.08	122	147	46	1	93	1	1	114.4	0.4	1	286	42.4	11	7	0	0	1	1	0	0	0	0	0	0	4.3	1
651530	0	0	0	0	1	0	0	67	2	14.9	11	162	24.4	40	2.81	110	138	14	0	91	1	1	100	0.35	1	285.7	49	13	4	0	1	0	0	0	0	0	0	0	0	1.7	0
966342	0	0	0	0	0	0	0	64	2	3.1	10.5	312	12.1	25	3.8	117	139	13	1	96	0	0	80	0.28	1	285.7	55	15	8	0	0	1	1	0	0	0	0	0	0	1.9	0
364539	0	0	0	0	0	0	0	50	2	18.4	10.5	187	7.7	9	0.78	71	139	34	0	90	1	1	185.6	1	1	285.6	49.9	13	6	0	0	0	0	0	0	0	0	0	0	3.4	0
260431	1	1	0	0	0	0	0	80	1	2	10.3	137	8.3	40	1.76	93	134	18	0	90	1	0	91.4	0.32	1	285.6	43.1	14	3	0	1	0	1	0	0	0	0	0	0	1.1	0
148182	0	0	0	0	0	1	0	65	1	36.8	6.8	261	40.6	36	1.24	113	143	21	1	93	1	1	114	0.4	1	285	53	7	9	0	0	0	0	0	0	0	0	0	0	2.1	0
546046	1	0	0	1	1	0	0	64	1	7.3	7.1	290	10.7	25	0.34	114	137	21	1	93	1	1	114	0.4	1	285	36.5	11	3	0	0	0	0	0	0	0	0	0	0	3.4	0
472969	0	1	0	0	0	0	0	44	1	11.2	15.8	121	12.6	19	1.09	160	131	30	1	97	0	0	74.1	0.26	1	285	24.6	15	6	0	0	0	1	0	0	0	0	0	0	2.2	0
738823	0	0	0	0	0	0	0	89	2	5.8	10.1	283	24.4	15	0.95	122	145	15	0	89	1	1	142	0.5	1	284	41	13	11	0	0	1	0	0	0	0	0	0	0	2.5	0
715469	0	0	0	0	0	0	0	61	1	8.7	11.3	238	16	55	3.32	121	133	20	1	96	0	0	85	0.3	1	283.3	55	15	9	0	1	1	0	0	0	0	0	0	0	1.2	0
298377	0	0	0	0	1	0	0	53	2	15.7	8.2	153	14.5	24	2.8	150	145	23	0	90	1	1	183	1	1	283	29	14	11	0	1	1	1	0	0	0	0	0	0	2.9	0
534821	0	1	0	0	0	0	0	72	2	7.8	11.9	120	6.4	32	1.54	87	138	26	0	90	1	1	113	0.4	1	282.5	38	10	8	0	0	0	0	0	0	0	0	0	0	3.4	0
700121	0	0	0	0	0	0	0	57	2	24.6	12.4	227	60.2	53	2.73	117	143	14	0	89	1	1	113	0.4	1	282.5	35.5	8	7	0	0	0	0	0	0	0	0	0	0	2.7	0
840581	0	0	0	1	0	0	0	74	1	8	7.8	283	6	22	1.15	92	136	20	0	89	1	1	113	0.4	1	282.5	37.9	14	8	0	0	0	0	0	0	0	0	0	0	1.1	0
495355	1	0	0	0	0	1	0	89	2	9.2	12.5	186	9.1	34	2.05	145	139	18	0	91	1	1	98.5	0.35	1	281.4	37.8	14	11	0	1	0	1	0	0	0	0	0	0	1.9	0
332568	0	0	0	0	0	0	0	63	2	15.5	6.4	196	7.8	33	0.85	322	134	19	0	92	0	1	140.5	0.5	1	281	18.6	15	4	0	0	0	0	1	0	0	0	0	0	5.2	0
270492	0	0	0	0	1	0	0	65	1	10.1	6	250	9.3	32	1.3	189	150	24	1	93	1	1	112	0.4	1	280	43	10	5	0	1	0	1	0	0	0	0	0	0	2	0
1034733	0	1	0	0	0	0	0	60	1	35.4	9.4	66	10.5	54	1.48	150	138	27	0	89	1	0	84	0.3	1	280	50.1	7	10	0	1	1	1	0	0	0	0	0	0	3.4	0
486291	0	1	0	0	0	0	0	62	2	20.5	11.5	154	17.8	16	0.6	164	150	15	1	93	1	1	97.9	0.35	1	279.7	36.2	14	8	0	0	1	1	0	0	0	0	0	0	5	0
884841	0	0	0	0	0	0	0	68	2	29.6	9.2	196	12.6	15	0.81	135	145	21	1	93	1	1	179	1	1	279	35	9	12	0	0	0	0	0	0	0	0	0	0	3.4	1
425651	0	0	0	0	0	0	0	63	2	6.2	9.1	312	23.2	22	0.81	95	131	22	0	91	1	1	111.4	0.4	1	278.5	37.2	10	8	0	1	1	1	0	0	0	0	0	0	3.4	1
451398	1	0	0	0	0	0	0	82	1	4.8	8.6	167	8	18	0.88	113	141	20	0	91	1	0	77.9	0.28	1	278.2	44.6	14	9	0	0	1	1	0	0	0	0	0	0	0.4	0
241068	0	0	0	0	0	0	0	56	2	2.3	10	295	23.2	23	1.49	98	135	21	1	96	0	1	139	0.5	1	278	60	15	2	0	0	0	0	1	0	0	0	0	0	3.4	0
734353	0	0	0	0	0	0	0	75	1	27.1	10.6	238	119.1	37	2.18	108	140	24	1	93	1	1	111	0.4	1	277.5	34	14	13	1	0	1	0	0	0	0	0	0	0	5	0
1019275	0	1	0	0	0	0	0	59	2	19.5	6.2	114	10.6	172	3.7	79	151	21	0	91	1	1	111	0.4	1	277.5	24.6	9	11	0	1	1	1	0	0	0	0	0	0	0.9	0
460724	0	0	0	0	0	0	0	73	1	3.1	0	0	0	0	0	0	0	14	0	91	1	0	88.8	0.32	1	277.5	50.1	10	8	0	0	0	1	0	0	0	0	0	0	3.4	1
416469	0	0	0	0	0	1	1	71	2	5.8	11.6	176	18.3	25	1.78	191	139	21	0	92	0	1	138.6	0.5	1	277.2	44.4	15	6	0	1	0	0	1	0	0	0	0	0	3.4	0
946761	0	0	0	0	0	0	0	87	1	8.8	9.2	378	4.2	56	2.02	209	141	24	0	92	0	1	110.8	0.4	1	277	37	15	2	0	0	0	0	0	0	1	0	0	0	0.8	0
574026	0	0	0	0	0	0	0	71	1	18.9	7.4	98	10.6	45	4.53	59	143	27	1	93	1	0	83	0.3	1	276.7	33	10	11	0	1	1	0	0	0	0	0	0	0	3.4	1
924898	0	0	0	0	0	0	0	31	2	4.1	7.5	504	16.7	9	0.9	104	138	16	1	93	1	1	176	1	1	276	28.5	9	7	0	0	1	0	0	0	1	0	0	0	1.1	0
415880	0	0	0	1	0	1	1	86	1	25.9	10.1	151	27.4	35	2.56	113	128	22	1	95	1	1	175.9	1	1	275.9	41.1	14	7	0	1	0	0	0	0	1	0	0	0	2.8	1
360614	1	0	0	0	0	1	0	83	1	30.5	9.3	108	18.7	70	6.26	91	144	21	0	90	1	0	96.5	0.35	1	275.7	35.2	9	12	0	1	0	0	0	0	0	0	0	0	3.4	0
163473	0	0	0	0	0	1	0	63	1	33.5	6.8	147	22.6	65	3.94	90	146	23	1	98	0	1	220	0.4	1	275	34	15	11	0	1	0	0	0	0	1	0	0	0	3.8	0
227101	0	0	0	0	0	1	1	65	1	11.5	7.3	89	23.6	31	1.67	76	143	12	0	90	1	1	165	0.6	1	275	43	3	13	0	1	0	0	0	0	1	0	0	0	3	1
329360	0	0	0	0	0	0	0	42	2	35.8	12.5	302	35.3	101	5.17	77	140	18	1	96	0	1	274.3	1	1	274.3	39.8	15	9	0	1	0	0	0	0	0	0	0	0	3.4	0
804179	0	0	0	0	1	0	0	70	1	9.1	10.7	316	19	34	6.49	136	137	18	1	93	1	0	96	0.35	1	274.3	41.2	14	12	0	1	0	0	0	0	0	0	0	0	1.2	0
210301	0	0	0	0	0	0	0	44	1	14	9.7	156	12.1	22	1.65	100	138	24	0	92	0	0	96	0.35	1	274.3	59	15	5	0	0	0	0	0	0	0	0	0	0	1	0
484211	1	0	0	0	0	0	0	71	2	5.6	10.8	109	12.4	20	0.94	111	140	24	0	92	0	1	137	0.5	1	274	35	15	6	0	0	0	1	1	0	0	0	0	0	1	0
475995	0	0	0	0	0	1	1	84	1	20.8	10.4	189	11.6	15	0.5	124	143	32	0	91	1	0	65.6	0.24	1	273.3	79.2	12	9	1	0	0	1	0	0	0	0	0	0	3.4	0
413490	0	0	0	0	0	0	0	89	2	8.1	0	0	0	9	0.69	103	147	21	1	95	1	1	136.5	0.5	1	273	51.8	14	6	0	0	0	0	1	0	0	0	0	0	3.4	0
544490	0	0	0	0	0	0	0	52	2	38.8	7.2	52	14.9	16	0.56	129	152	24	1	93	1	1	150	0.55	1	272.7	25	14	6	0	0	0	0	0	0	1	1	0	0	3.4	0
265482	0	0	0	0	0	0	0	64	1	4.6	12.6	241	18.8	24	0.7	111	138	28	1	100	0	1	209	0.4	1	272.5	44	15	6	0	0	1	1	0	0	1	0	0	0	1.7	0
305748	0	0	0	0	0	0	0	23	2	2.8	8.5	215	22.4	15	1	149	138	29	1	100	0	1	209	0.4	1	272.5	44	15	2	0	0	0	1	0	0	1	0	0	0	2.3	0
714980	0	0	0	0	0	0	0	54	2	4.7	9.8	151	9	18	0.93	137	136	18	1	98	0	1	159	0.4	1	272.5	44	15	4	0	1	0	0	0	0	0	0	1	0	1.6	0
742493	0	0	0	0	0	0	0	72	2	3.6	11.9	290	29.5	9	0.68	110	130	21	1	98	0	1	159	0.4	1	272.5	44	15	5	0	0	0	0	0	0	0	0	0	0	2.6	0
269084	0	0	0	0	0	0	0	77	1	5	12.1	157	7.8	24	1.1	250	141	28	1	97	0	1	159	0.4	1	272.5	44	15	8	0	0	1	1	0	0	0	0	0	0	1.7	0
290569	0	0	0	0	0	0	0	63	1	6.1	11.1	175	22.5	27	2.15	125	136	24	1	97	0	1	159	0.4	1	272.5	44	15	7	0	1	1	1	0	0	0	0	0	0	8.6	0
305156	1	1	0	0	0	0	0	55	2	29	9	51	5.2	74	2.9	128	139	23	1	97	0	1	159	0.4	1	272.5	44	15	12	0	1	0	1	0	0	0	0	0	0	2.8	1
366136	0	0	0	0	0	1	1	65	1	4	10.5	262	10.9	14	1.15	130	140	23	1	97	0	1	149	0.4	1	272.5	44	15	4	0	0	0	0	0	0	0	0	0	0	0.8	0
379368	1	0	0	0	0	1	0	75	1	13.2	9.4	147	14.1	30	1.56	260	136.5	18	1	97	0	1	149	0.4	1	272.5	44	15	4	0	1	0	0	0	0	0	0	0	0	1.2	0
359265	0	0	0	0	0	0	0	38	2	25.8	8.8	352	8.4	18	0.49	114	136	24	1	100	0	1	140	0.4	1	272.5	44	15	3	0	0	0	0	0	0	1	0	0	0	3.4	0
376379	0	0	0	0	0	1	0	57	1	9.7	9.2	229	21.6	30	1.94	312	123	24	1	100	0	1	140	0.4	1	272.5	44	15	5	0	1	0	0	0	0	1	0	0	0	3.4	0
569046	0	0	0	0	0	0	0	88	2	7	10.8	165	15.5	26	0.99	109	133	21	1	99	0	1	139	0.4	1	272.5	44	15	8	0	0	0	0	0	0	0	0	1	0	1.7	0
258821	0	0	0	0	0	0	0	58	2	26.8	7.3	137	8.6	22	0.6	114	134	14	1	96	0	1	139	0.4	1	272.5	44	15	6	0	0	0	1	0	0	0	0	0	0	1.1	0
667472	0	0	0	0	0	0	0	79	1	15.2	9.3	272	9	51	1.98	119	128	21	1	96	0	1	129	0.4	1	272.5	44	15	3	0	0	0	0	0	0	0	0	0	0	3.3	0
753842	0	0	0	1	0	0	0	69	1	12.2	9.8	148	20.9	41	1.64	58	140	16	1	96	0	1	129	0.4	1	272.5	44	15	7	0	0	0	0	0	0	0	0	0	0	2.7	0
741638	0	0	0	0	0	0	1	89	2	7.3	10	133	12	34	1.33	65	138	27	0	92	0	1	119	0.4	1	272.5	44	15	7	0	0	0	0	0	0	0	0	0	0	1.2	0
254347	0	0	0	0	0	0	0	58	1	7.2	8.7	134	15.1	76	15.1	84	141	9	0	92	0	1	119	0.4	1	272.5	44	15	9	0	1	1	1	0	0	0	0	0	0	1.3	0
840876	0	0	0	0	0	0	0	84	1	6.1	0	0	0	0	0	0	0	20	1	96	1	1	109	0.4	1	272.5	44	10	2	0	0	0	0	0	0	0	0	0	0	3.4	1
899667	0	0	0	0	0	0	0	83	1	5.3	14.5	106	6.8	16	1.15	87	135	21	1	96	1	1	109	0.4	1	272.5	44	14	6	0	0	0	0	0	0	0	0	0	0	1.6	0
313163	0	0	0	0	0	1	1	79	2	2.1	8.2	112	19.5	17	1	82	137	30	1	95	1	1	109	0.4	1	272.5	44	8	11	0	0	0	0	0	0	0	0	1	0	2	1
880310	0	0	0	0	0	0	0	76	1	5.8	8.1	217	52.3	58	3.93	142	136	22	1	95	1	1	109	0.4	1	272.5	44	3	10	0	1	1	0	0	0	0	0	1	0	9.5	1
949039	0	0	0	0	0	0	0	67	1	12	16.9	144	15.6	25	0.9	102	139	21	1	94	1	1	109	0.4	1	272.5	44	14	5	0	0	0	0	0	0	0	0	1	0	1.5	0
865626	0	0	0	0	0	0	0	51	2	1.3	9.8	174	37.8	57	11.25	37	125	21	1	93	1	1	109	0.4	1	272.5	44	14	5	0	0	0	0	0	0	0	0	1	0	3	1
272740	0	1	0	0	0	0	0	46	1	17.6	7.6	81	12.5	36	1.5	149	143	24	1	93	1	1	109	0.4	1	272.5	44	13	12	0	0	1	1	0	0	0	0	1	0	2.2	0
316176	0	0	0	0	0	0	0	89	2	5.5	0	0	27	22	0.7	194	134	36	1	93	1	1	109	0.4	1	272.5	44	9	3	0	0	0	1	0	0	0	0	1	0	3.4	0
251196	0	1	0	0	0	0	0	61	1	28.5	10	44	8.7	29	1.4	164	140	38	1	93	1	1	109	0.4	1	272.5	44	8	14	0	0	1	1	0	0	0	0	1	0	7	1
283940	0	0	0	0	0	0	0	89	2	4.3	6.6	168	15.9	25	0.8	105	138	25	1	93	1	1	109	0.4	1	272.5	44	14	5	0	0	0	1	0	0	0	0	1	0	3.4	1
958209	0	0	0	0	0	0	0	66	2	8.8	12.1	317	10.1	12	0.35	146	124	16	1	93	1	1	109	0.4	1	272.5	44	14	7	0	0	0	0	0	0	0	0	1	0	3.4	0
251494	1	0	0	0	0	1	0	82	1	5.8	7	74	1.2	29	2	67	136	19	1	93	1	1	109	0.4	1	272.5	44	13	12	0	1	1	1	0	0	0	0	1	0	15.1	0
290460	1	0	0	0	0	0	0	30	2	5.5	9.6	204	21.4	14	0.7	123	146	14	1	93	1	1	109	0.4	1	272.5	44	8	6	0	0	0	1	0	0	0	0	0	0	4	0
260883	0	0	0	0	0	0	0	61	1	12.8	11.5	125	10.6	67	1.4	141	150	21	1	93	1	1	109	0.4	1	272.5	44	13	3	0	0	0	1	0	0	0	0	0	0	3.4	0
280050	0	0	0	0	0	1	0	75	2	24	9.4	204	9.9	57	6.3	79	142	20	1	93	1	1	109	0.4	1	272.5	44	9	6	0	1	0	1	0	0	0	0	0	0	1.3	0
608981	0	0	0	0	0	0	0	54	2	5	9.5	18	5.9	53	3.64	91	136	25	1	93	1	1	109	0.4	1	272.5	44	7	16	0	1	1	0	0	0	0	0	0	0	16.6	0
308868	0	1	0	0	0	0	0	45	2	11.2	10	304	33.3	6	0.4	139	141	46	1	93	1	1	109	0.4	1	272.5	44	3	2	0	0	0	1	0	0	0	0	0	0	0.7	0
413795	0	0	0	0	0	1	0	85	1	3.1	10.3	228	22.7	16	1.1	90	138.1	26	0	91	1	1	109	0.4	1	272.5	44	14	4	0	0	0	0	0	0	0	0	0	0	1.1	0
396769	0	0	0	0	0	0	1	81	1	4.3	13.6	110	25.9	48	1.4	97	144.1	21	0	91	1	1	109	0.4	1	272.5	44	13	9	0	0	0	0	0	0	0	0	0	0	3.4	0
299440	0	0	0	0	0	0	0	74	1	3.1	8.1	168	25.3	28	2	136	139	15	0	90	1	1	109	0.4	1	272.5	44	14	4	1	0	0	1	0	0	0	0	0	0	3.4	0
387627	0	0	0	0	0	1	1	87	1	5.3	12.2	107	2.6	39	1.87	73	145	34	0	90	1	1	109	0.4	1	272.5	44	13	8	0	0	0	1	0	0	0	0	0	0	2.4	0
672314	1	0	0	0	0	0	0	83	2	1.1	12.1	395	33	53	2.92	46	144	25	0	90	1	1	109	0.4	1	272.5	44	7	12	0	1	1	0	0	0	0	0	0	0	20.6	1
732249	0	0	0	0	0	0	0	69	2	15.6	8.2	368	31.2	20	0.64	112	140	21	0	90	1	1	109	0.4	1	272.5	44	10	10	0	0	0	0	0	0	0	0	0	0	3.4	0
847246	0	0	0	0	0	0	0	54	2	23.9	7	81	10.7	44	4.5	89	146	24	0	90	1	1	109	0.4	1	272.5	44	3	9	0	0	0	0	0	0	0	0	0	0	0.8	0
607057	0	0	0	1	0	0	1	71	1	2	12.2	67	21.9	31	1.37	152	133	18	0	89	1	1	109	0.4	1	272.5	44	14	11	0	0	1	0	0	0	0	0	0	0	4.5	0
862892	0	0	0	0	0	0	0	47	1	13.2	9.1	288	19.8	40	1	112	141	29	0	89	1	1	109	0.4	1	272.5	44	11	4	0	0	0	0	0	0	0	0	0	0	1.3	0
860432	0	0	0	0	0	0	0	48	1	3.7	9.9	259	18.2	29	0.88	131	137	27	1	100	0	1	109	0.4	1	272.5	44	15	5	0	0	0	0	0	0	0	0	0	0	2.1	1
323377	0	0	0	0	0	0	1	56	1	5.4	12.9	87	9.3	19	1.48	169	141.5	20	1	99	0	1	109	0.4	1	272.5	44	15	7	0	0	0	0	0	0	0	0	0	0	3.4	0
247253	0	1	0	0	0	0	1	86	2	5	11.2	260	17.5	32	1.2	90	130	19	0	92	0	1	109	0.4	1	272.5	44	15	4	0	0	1	1	0	0	0	0	0	0	1.9	0
866114	0	0	0	0	0	0	0	82	2	10.8	11.5	160	17.7	11	0.6	185	134	21	0	92	0	1	109	0.4	1	272.5	44	15	3	0	0	0	0	0	0	0	0	0	0	1.8	0
881414	0	0	0	0	0	0	0	69	2	2.9	9.4	264	12.4	21	0.81	105	145	25	0	92	0	1	109	0.4	1	272.5	44	15	4	0	0	0	0	0	0	0	0	0	0	1.5	0
390966	0	0	0	0	0	1	1	87	2	7.3	13.1	202	12	17	0.72	81	128	18	0	92	0	1	109	0.4	1	272.5	44	15	8	0	0	0	0	0	0	0	0	0	0	3.4	0
297063	0	0	0	0	0	0	0	59	1	13.9	7.9	301	9.3	36	1.18	102	139	10	0	92	0	1	109	0.4	1	272.5	44	15	5	0	0	0	1	0	0	0	0	0	0	1.9	0
370435	0	0	0	1	0	0	0	36	2	1.2	14.9	211	8	0	0	0	0	21	0	92	0	1	109	0.4	1	272.5	44	15	4	0	0	0	0	0	0	0	0	0	0	3.4	0
487475	0	0	0	0	0	0	1	88	1	3.7	11.7	214	8.8	19	0.95	116	140	34	1	98	0	0	70.8	0.26	1	272.3	29.8	15	6	0	0	0	1	0	0	0	0	0	0	3.4	0
202195	0	0	0	0	0	0	0	77	1	40.6	10.9	221	14.2	40	1.13	128	138	21	0	90	1	1	272	1	1	272	53	13	4	0	0	0	0	0	1	0	0	0	0	3.4	0
525316	1	0	0	0	0	1	1	85	2	27.4	7.5	102	16.7	36	1.83	133	141	22	0	90	1	1	108.8	0.4	1	272	29.4	11	9	0	1	1	1	0	0	0	0	0	0	7	1
441673	1	0	0	0	0	0	1	82	1	14.5	10.7	271	51.4	69	2.83	77	140	9	1	100	0	0	84.3	0.31	1	271.9	33.1	15	15	0	1	1	1	0	0	0	0	0	0	8.1	0
299786	0	0	0	0	0	0	0	82	2	4.9	10.6	234	44.6	32	4.98	103	132	21	0	92	0	1	119.6	0.44	1	271.8	35.6	15	8	0	1	1	1	1	0	0	0	0	0	2.1	0
304829	0	0	0	0	0	0	0	46	1	21.2	8.6	12	1.3	80	4.3	74	141	32	0	90	1	0	76	0.28	1	271.4	24.6	10	15	0	1	1	1	0	0	0	0	0	0	11.6	1
353888	0	0	0	1	0	1	0	39	2	33.1	11.6	102	20.4	51	16.8	84	138	23	1	93	1	1	108.5	0.4	1	271.3	32.7	10	8	0	1	0	0	0	0	0	0	0	0	3.4	0
892289	0	0	0	0	0	0	0	71	2	33.8	8.9	140	11.3	9	0.81	104	140	17	0	92	0	1	135	0.5	1	270	30.1	15	2	0	0	0	0	1	0	0	0	0	0	3.4	0
384187	0	0	0	0	0	0	0	62	1	17.3	9.4	174	11.9	51	5.5	141	136	18	1	93	1	1	108	0.4	1	270	37.5	12	9	0	1	0	0	0	0	0	0	0	0	4	0
356461	0	0	0	0	0	0	0	73	1	3.9	11	221	18.2	28	1.1	91	144.3	18	1	98	0	1	134.6	0.5	1	269.2	29.6	15	4	0	0	0	0	1	0	0	0	0	0	2.9	0
422556	0	0	0	0	0	0	0	34	1	13.1	6.1	240	38.4	74	13.58	55	140	24	1	94	1	1	134.5	0.5	1	269	15.1	8	12	0	1	0	0	1	0	0	0	0	0	3.4	1
191470	0	0	0	0	0	1	0	64	2	18.4	8.6	94	7.9	36	8	90	132	16	1	96	0	1	268	1	1	268	27	15	9	0	1	0	0	0	0	0	0	0	0	3.4	1
145292	0	0	0	0	1	0	0	71	1	24.7	7.6	49	3.5	28	1.82	124	139	13	1	93	1	0	75	0.28	1	267.9	40	14	7	0	1	0	0	0	0	0	0	0	0	3.4	0
260240	0	0	0	0	0	0	0	75	2	8.1	7.7	322	9.4	24	1.4	155	137	16	0	90	1	1	107	0.4	1	267.5	35	14	7	0	0	0	1	0	0	0	0	0	0	1.5	0
882236	0	0	0	0	0	0	0	65	2	5.5	6.1	98	8.5	51	2.09	146	138	19	1	98	0	1	107	0.4	1	267.5	28	15	9	0	1	1	0	0	0	0	0	0	0	3	0
510816	0	0	0	0	1	0	0	89	2	4.6	12.1	163	25.91	13	1.08	90	142	27	1	98	0	1	267	1	1	267	37.7	15	13	0	0	1	1	0	0	0	0	0	0	3.9	0
734547	0	0	0	0	0	0	0	54	2	7	8.2	487	17.4	0	0	0	0	21	0	89	1	0	80	0.3	1	266.7	41	14	5	0	0	0	0	0	0	0	0	0	0	3.4	0
164705	0	0	0	0	0	0	0	54	1	4.7	9	76	6.5	118	3.35	105	137	20	1	98	0	0	80	0.3	1	266.7	31	15	7	0	1	0	0	0	0	0	0	0	0	3.1	1
779326	0	0	0	0	0	0	0	34	1	14.1	10	259	14.9	10	0.56	92	135	24	1	94	1	1	109	0.41	1	265.9	44	14	2	0	0	0	0	0	0	0	0	1	0	3.4	0
156666	0	0	0	0	0	0	0	79	1	7.2	11.3	93	9.1	24	1.32	145	139	23	1	99	0	1	265	1	1	265	46	15	8	0	0	0	0	0	0	0	0	0	0	1.8	1
1022574	0	0	0	0	0	0	0	67	2	5.2	10.3	216	5.8	15	0.7	135	135	20	1	99	0	1	106	0.4	1	265	52.6	15	2	0	0	0	1	0	0	0	0	0	0	1.7	0
197483	0	0	0	0	0	0	1	89	2	15.9	13.6	178	9.3	34	1.2	163	144	31	1	94	1	1	132	0.5	1	264	65	7	4	0	1	0	0	1	0	0	0	0	0	1.2	0
968098	1	0	0	0	0	0	0	49	1	10.3	13.9	269	20.1	14	0.9	120	142	10	0	91	1	1	132	0.5	1	264	40	11	10	0	1	1	1	1	0	0	0	0	0	3.4	0
656036	0	0	0	0	0	0	0	65	2	3.7	12.6	417	12.9	18	0.9	133	141	20	1	100	0	1	132	0.5	1	264	52	15	6	0	0	0	0	1	0	0	0	0	0	5.9	0
330972	0	0	0	0	0	0	0	68	2	1.3	10.9	292	34	46	6.8	58	139	27	1	100	0	1	263.4	1	1	263.4	24.8	15	8	0	1	0	0	0	0	0	0	0	0	10.5	1
462092	0	0	0	1	0	0	0	64	2	46	9	251	19.2	39	3.74	132	140	26	0	91	1	1	131.7	0.5	1	263.4	39	6	12	0	1	1	1	1	0	0	0	0	0	3.4	0
692382	0	0	0	0	0	0	0	74	1	8	12.3	141	9	21	0.76	76	122	18	1	98	0	1	99	0.3	1	263.3	49	15	5	0	0	0	0	0	0	0	0	0	0	3.4	0
434424	0	0	0	0	0	0	0	88	2	1.3	9.3	363	12.9	28	1.1	139	139	28	1	98	0	0	94.7	0.36	1	263.1	19.4	15	6	0	0	0	1	0	0	0	0	0	0	4	0
740916	0	0	0	0	0	0	0	22	1	1.5	10.9	154	6	14	1.49	99	137	16	0	91	1	1	184	0.7	1	262.9	45.1	12	8	0	0	0	0	0	0	0	0	0	0	1.2	0
693598	0	0	0	0	0	0	0	69	1	14.8	9	159	17.9	31	0.87	141	140	21	1	94	1	0	92	0.35	1	262.9	67	7	5	0	0	0	0	0	0	0	0	0	0	1.1	0
940700	0	0	0	0	0	0	0	62	1	21.8	9.5	374	20.8	32	2.42	172	140	13	1	93	1	1	105	0.4	1	262.5	40.5	8	10	0	0	0	0	0	0	0	0	0	0	4.2	0
482315	0	0	0	0	0	0	0	50	1	5.9	6.6	87	9.44	41	2.09	74	137	33	0	88	0	0	63	0.24	1	262.5	37.8	15	9	0	0	0	1	0	0	0	0	0	0	3.4	1
316453	0	0	0	0	0	1	1	61	1	38.6	10.9	179	11.6	19	1	77	137	20	1	93	1	1	104.8	0.4	1	262	39.5	8	8	1	1	0	0	0	0	0	0	0	0	3.4	1
387626	0	0	0	0	0	1	1	87	1	5.3	11.5	113	2.6	37	2.19	88	146	21	0	71	1	1	104.8	0.4	1	262	45.1	13	8	0	1	0	0	0	0	0	0	0	0	3.4	0
342062	0	0	0	0	0	1	0	24	1	25.6	10.3	499	18.2	33	1.49	175	139	24	1	93	1	1	104.6	0.4	1	261.5	37.8	7	6	0	1	0	0	0	0	0	0	0	0	3.4	1
323589	0	0	0	0	0	0	0	80	1	15.4	12.9	326	20.9	13	0.74	168	134	28	0	90	1	1	156.7	0.6	1	261.2	32	9	7	1	0	0	0	0	0	1	0	0	0	2.9	0
446327	0	0	0	0	0	1	0	89	2	2.3	11.9	27	12.3	29	1.5	146	149	35	0	91	1	1	104.4	0.4	1	261	53.6	3	16	0	0	1	1	0	0	0	0	0	0	3.4	1
458382	0	0	0	0	1	0	0	87	1	9.7	9.6	252	26.07	37	1.52	74	140	19	1	100	0	1	104.4	0.4	1	261	24.7	15	11	0	0	1	1	0	0	0	0	0	0	3.4	1
464417	0	1	0	0	0	1	0	80	2	6.9	12.1	372	8.3	47	3.09	116	128	20	0	91	1	0	75.7	0.29	1	261	42.7	14	9	0	1	0	1	0	0	0	0	0	0	3.4	0
1004676	0	1	0	0	0	1	1	76	1	29.1	11.7	121	8.5	18	1	93	148	24	1	94	1	0	73	0.28	1	260.7	38.3	11	3	1	1	0	1	0	0	0	0	0	0	0.9	0
423253	0	0	0	0	0	0	0	76	2	11.7	16	0	17.1	25	1.3	227	134	21	0	91	1	0	91.2	0.35	1	260.6	48.5	13	4	0	0	0	1	0	0	0	0	0	0	3.4	0
521683	0	0	0	0	0	0	0	48	1	2.5	12.5	92	3.9	17	1.26	145	135	22	0	91	1	0	91.1	0.35	1	260.3	63.2	11	8	0	0	0	1	0	0	0	0	0	0	3.4	0
979316	0	0	0	0	0	0	0	84	2	5.3	10.9	142	18.1	46	1.7	174	140	18	0	92	0	1	208	0.8	1	260	39	15	9	0	0	0	1	0	0	0	0	0	0	3.4	0
888593	0	0	0	0	0	0	0	60	1	2.3	11.4	208	10.6	12	0.89	140	139	21	0	90	1	1	156	0.6	1	260	41	6	5	0	0	0	0	0	0	1	1	0	0	3	0
906059	1	1	0	0	0	0	0	70	2	49.8	5.3	222	39.2	160	1.8	43	124	19	0	89	1	1	130	0.5	1	260	51.3	11	7	0	1	1	0	1	0	0	0	0	0	1.1	0
971571	0	0	0	0	0	0	0	57	1	7.3	12.3	200	17.5	34	1.2	104	145	20	1	98	0	1	104	0.4	1	260	59	15	8	0	0	1	1	0	0	0	0	0	1	3.4	0
373034	0	0	0	0	0	0	0	84	1	6.1	6.5	261	27.7	65	3	99	143	13	1	97	0	1	103.7	0.4	1	259.3	50.6	15	9	0	1	0	0	0	0	0	0	0	1	3.5	0
835500	0	0	0	0	0	0	0	62	1	33.7	8.2	354	11.6	36	2.15	51	144	21	1	100	0	0	90.7	0.35	1	259.1	48.7	15	6	0	0	1	0	0	0	0	0	0	0	5.9	0
512104	1	0	0	1	0	1	0	68	1	27.5	8	154	6.3	27	1	78	144	18	1	96	0	1	103.4	0.4	1	258.5	59	15	6	0	0	0	1	0	0	0	1	0	1	3.4	0
475922	1	0	0	0	0	1	0	88	1	46.1	10.4	216	26.9	29	0.74	162	142	29	0	91	1	1	116	0.45	1	257.8	39	14	5	0	0	1	1	0	0	0	0	0	0	3.4	1
883401	0	0	0	0	0	0	0	87	2	9.2	7.9	119	11.2	9	0.58	148	136	25	1	93	1	0	90.2	0.35	1	257.7	28.8	6	6	0	0	1	0	0	0	0	0	0	0	2	0
886677	0	0	0	0	0	0	0	79	1	17	8.4	164	5.7	23	0.68	79	145	17	0	90	1	1	103	0.4	1	257.5	41.6	8	5	0	0	0	0	0	0	0	0	0	0	3.4	0
515092	0	0	0	0	1	0	0	88	2	4	11.2	316	23.3	25	1.03	184	138	16	1	93	1	1	102.9	0.4	1	257.3	46	7	6	1	0	1	1	0	0	0	0	0	0	3.4	1
400387	1	0	0	0	0	0	1	72	2	25.3	6.8	236	8.6	25	0.95	123	134	21	0	91	1	1	102.8	0.4	1	257	55.3	6	7	0	0	0	0	0	0	0	0	0	0	3.4	1
768266	0	0	0	0	0	0	0	88	1	9	9.3	493	10.4	18	1.18	95	142	31	1	93	1	0	77	0.3	1	256.7	37	8	4	0	0	0	0	0	0	0	0	0	0	0.7	0
343093	0	0	0	0	0	1	1	73	1	52.3	7.2	287	16.9	70	1.52	178	144	19	1	99	0	1	128.1	0.5	1	256.2	31.7	15	8	0	0	0	0	1	0	0	0	0	0	3.4	1
388859	0	0	0	0	0	0	0	61	1	3.1	14.1	329	19.3	18	1.2	302	138	40	0	92	0	1	179.3	0.7	1	256.1	48.3	15	4	0	0	0	0	0	0	0	0	0	0	1.3	0
168072	0	0	0	0	0	1	0	87	1	25.3	7.9	116	10.2	16	0.9	97	134	18	1	98	0	1	102	0.4	1	255	39	15	5	0	1	0	0	0	0	0	1	0	1	3.4	0
528429	0	0	0	1	0	0	0	58	1	9.9	12.9	279	13.27	15	1.01	107	140	14	0	92	0	0	71.4	0.28	1	255	39.8	15	5	0	0	0	1	0	0	0	0	0	0	1.1	0
1015175	0	0	0	0	0	0	1	72	2	8.2	8.2	155	24.4	35	1.4	147	136	23	0	92	0	0	89	0.35	1	254.3	43.4	15	5	0	1	1	1	0	0	0	0	0	0	3.7	0
376189	0	0	0	1	0	1	0	74	2	21.5	8.9	383	18.1	43	1.42	93	141	29	1	93	1	0	76.3	0.3	1	254.3	49.9	14	8	1	1	0	0	0	0	0	0	0	0	3.4	0
442748	0	0	0	1	0	1	0	73	1	2.5	9.7	109	7.6	56	3.67	78	143	14	0	92	0	0	71.2	0.28	1	254.3	31.8	15	10	0	1	0	1	0	0	0	0	0	0	3.4	0
323437	0	0	0	0	0	0	0	82	2	5.7	11.5	132	14	30	1.05	175	143	25	1	93	1	1	101.6	0.4	1	254	33.8	10	4	0	0	0	0	0	0	0	0	0	0	3.4	0
524016	1	0	0	0	0	1	0	65	2	16.1	11.6	297	13.6	29	1.1	220	137	28	1	98	0	0	71	0.28	1	253.6	34.8	15	5	0	0	0	1	0	0	0	0	0	0	2	0
643493	0	0	0	0	0	0	1	64	1	12.3	17.2	221	9.7	64	2.09	196	139	23	0	92	0	0	88.6	0.35	1	253.1	62.6	15	4	0	0	0	0	0	0	0	0	0	0	5.5	0
199525	0	0	0	0	0	1	0	55	1	12.5	14.3	229	29.5	17	1	220	132	21	1	95	1	0	91	0.36	1	252.8	46	13	3	0	0	0	0	0	0	0	0	0	0	3.6	0
743010	0	0	0	0	0	0	0	39	1	13	10.3	89	9.7	37	1.92	172	138	21	1	95	1	1	101	0.4	1	252.5	40	10	7	0	0	0	0	0	0	0	0	0	0	0.8	0
272235	0	1	0	0	0	0	0	41	2	6.9	9.5	372	26	19	0.7	139	139	16	1	93	1	1	101	0.4	1	252.5	49	13	6	0	0	0	1	0	0	0	0	0	0	1.4	0
447542	0	0	0	0	1	0	1	80	1	17.8	10.6	193	9.4	85	2.1	128	154	36	1	95	1	1	100.6	0.4	1	251.5	30.4	11	8	0	1	0	1	0	0	0	0	0	0	3.4	1
409982	0	0	0	0	0	0	0	77	1	6.5	8	483	13.2	46	5.2	147	139	23	0	91	1	1	151	1	1	251	52	9	11	0	0	0	0	0	0	1	1	0	0	3.4	0
404215	0	0	0	0	0	0	0	33	1	6.9	7.5	0	0	42	1.78	129	140	21	1	98	0	1	125.5	0.5	1	251	31.2	15	12	0	1	0	0	1	0	0	0	0	0	3.4	0
409951	0	0	0	0	0	0	0	50	2	11	10.5	150	12.8	11	0.8	89	142	20	1	93	1	1	100.4	0.4	1	251	28.2	14	2	0	0	0	0	0	0	0	0	0	0	3.4	0
418054	0	0	0	1	0	0	1	46	2	23.5	10.3	217	6.3	24	2.88	101	146	13	0	91	1	1	100.1	0.4	1	250.3	30.2	3	4	0	1	0	0	0	0	0	0	0	0	3.4	1
667889	0	0	0	0	0	0	0	89	1	3	13.7	188	18.3	36	1.87	178	141	21	0	90	1	1	125	0.5	1	250	25	3	9	0	0	0	0	1	0	0	0	0	0	12.9	1
599947	0	0	0	0	0	0	1	77	2	17.9	10.1	261	11	45	1.08	197	140	34	1	96	0	1	100	0.4	1	250	74.3	15	3	0	0	0	0	0	0	0	1	0	0	3.4	0
689180	0	0	0	0	0	0	0	77	1	20.4	8.4	172	8.8	61	0.84	80	140	15	0	90	1	0	75	0.3	1	250	36	10	4	0	0	1	0	0	0	0	0	0	0	1.4	1
380455	0	0	0	0	0	0	0	64	1	14.1	13.7	116	20.5	76	1.93	189	140	21	1	93	1	1	149.1	1	1	249.1	30.4	11	11	0	0	0	0	0	0	1	0	0	0	3.4	1
379769	0	0	0	0	0	0	1	86	1	1	15.6	147	13.1	38	1.42	86	135	18	0	47	1	1	149	1	1	249	30	6	15	0	0	0	0	0	0	1	0	0	0	4.2	1
428934	0	1	0	0	0	1	1	89	2	7.5	10.7	175	14.22	21	0.87	200	140	25	0	90	1	1	124.5	0.5	1	249	28.5	6	5	0	0	0	1	1	0	0	0	0	0	3.4	1
274809	0	0	0	0	0	1	1	72	1	10.1	11.6	161	14.1	27	0.93	103	140	22	1	93	1	0	74.7	0.3	1	249	31.2	10	7	0	0	0	1	0	0	0	0	0	0	1.2	0
720585	0	0	0	0	0	0	0	62	1	5.8	9.5	144	21.5	32	2	110	136	19	1	96	0	1	99.6	0.32	1	248.8	41.3	15	5	0	1	0	0	0	0	0	0	0	0	1.4	0
511437	0	1	0	0	0	0	1	86	2	17	8.5	221	14.3	135	5.37	102	147	18	1	93	1	1	149	0.6	1	248.3	39.9	11	11	0	1	1	1	0	0	0	0	0	0	0.9	0
549010	0	0	0	0	0	0	0	39	1	8.9	11.9	225	10.8	15	1.16	95	150	24	1	93	1	1	99.3	0.4	1	248.3	36.8	8	4	0	0	0	0	0	0	0	0	0	0	5.2	0
671345	0	0	0	0	0	1	0	52	2	13.3	13.6	346	14.7	21	1.11	258	143	13	1	95	1	1	99.2	0.4	1	248	35.5	8	6	0	0	0	0	0	0	0	0	0	0	3.6	0
756179	0	0	0	0	0	0	0	73	2	24.8	10.8	657	15.8	9	0.44	118	135	21	1	93	1	1	99.2	0.4	1	248	38	12	4	0	0	0	0	0	0	0	0	0	0	3.4	0
360413	1	0	0	0	0	1	1	47	1	66.8	12.2	185	11.6	33	2.35	151	145	24	0	91	1	1	148.6	0.6	1	247.7	45.8	7	9	0	1	0	0	0	0	0	0	0	0	3.4	0
565589	1	0	0	1	0	0	0	79	1	10.1	13.2	188	35.3	29	1.8	78	137	19	1	96	0	1	129	0.44	1	247.7	44	15	8	0	0	1	0	0	0	0	0	0	0	3.2	0
584455	0	0	0	0	0	0	0	38	1	2.9	13.4	299	10	8	1.08	88	139	21	0	90	0	1	119	0.44	1	247.7	44	15	5	0	0	0	0	0	0	0	0	0	0	3.2	0
547273	1	0	0	0	0	0	0	65	2	12.2	7.6	184	15.8	108	5.99	94	147	20	1	93	1	1	109	0.44	1	247.7	44	10	8	0	1	0	0	0	0	0	0	0	0	3.6	0
287879	0	0	0	0	0	0	0	54	2	2.1	8.6	427	28.1	10	0.5	121	134	18	1	93	1	1	109	0.44	1	247.7	44	13	3	0	0	0	1	0	0	0	0	0	0	1.2	0
508804	0	1	0	0	0	0	0	88	1	48	9.4	163	12.14	73	2.64	119	139	18	0	91	1	1	99	0.4	1	247.5	35.6	6	11	0	1	1	1	0	0	0	0	0	0	6.1	0
980453	1	0	0	0	0	0	1	82	2	4.5	8.9	162	6.6	33	1.4	85	146	27	1	94	1	0	89	0.36	1	247.2	73	14	5	0	0	0	1	0	0	0	0	0	0	0.8	0
996449	0	1	0	0	0	0	0	51	2	18.8	11	69	2.6	46	2.7	59	148	24	1	93	1	0	74	0.3	1	246.7	35.5	13	13	0	1	1	1	0	0	0	0	0	0	5.8	0
430789	0	1	0	0	0	0	0	69	2	0.8	7.9	220	16.7	15	0.7	109	138	0	0	91	1	1	98.6	0.4	1	246.5	34.4	10	5	0	0	0	1	0	0	0	0	0	0	3.4	0
152672	0	0	0	0	0	0	0	85	1	14.8	8	337	13.4	39	1.96	110	141	18	1	93	1	0	69	0.28	1	246.4	42	9	4	0	1	0	0	0	0	0	0	0	0	1	0
227175	0	0	0	0	0	1	0	83	1	5.7	8.9	131	21.4	36	2.6	110	140	20	0	92	0	1	123	0.5	1	246	38	15	9	0	1	0	0	1	0	0	0	0	0	3.3	0
322219	1	0	0	0	0	0	0	88	1	1.8	8.7	153	28	52	2.49	22	152	29	1	93	1	1	122.6	0.5	1	245.2	24.7	14	7	0	0	0	0	1	0	0	0	0	0	6.1	1
400515	0	0	0	0	0	0	0	68	2	11	12.6	184	15.2	52	1.95	82	147	28	0	89	1	0	85.8	0.35	1	245.1	35.8	3	9	0	1	0	0	0	0	0	0	0	0	3.4	1
963996	0	0	0	0	0	0	0	58	1	19.6	12.8	93	18.2	37	3.9	77	143	21	1	94	1	1	98	0.4	1	245	37	8	13	0	1	1	1	0	0	0	0	0	0	4.1	0
374010	0	0	0	0	0	0	1	70	1	9.2	11.1	188	9.8	28	1.21	144	147	20	1	99	0	1	97.9	0.4	1	244.8	42.8	15	3	0	0	0	0	0	0	0	0	0	0	3.4	0
539619	0	0	0	0	0	0	0	68	1	6.2	12.1	161	19.4	46	2.35	162	147	26	0	91	1	1	146.7	0.6	1	244.5	48.2	12	7	0	0	1	0	0	0	0	0	0	0	2.6	0
418972	1	0	0	0	0	0	0	80	2	4.5	11.2	202	11.4	30	1.08	161	138	14	0	90	1	0	73.2	0.3	1	244	42.1	14	4	0	0	0	1	0	0	0	0	0	0	1.4	0
575297	0	0	0	0	0	0	0	78	1	11.1	10.6	230	14.2	23	0.78	135	132	17	0	92	0	0	85.3	0.35	1	243.7	32.4	15	2	0	0	0	0	0	0	0	0	0	0	3.4	0
517642	0	0	0	0	0	1	0	32	1	14.2	13.5	134	7.9	12	0.7	136	137	26	1	100	0	0	63.3	0.26	1	243.5	70.2	15	9	0	0	0	1	0	0	0	0	0	0	3.4	0
732040	0	0	0	0	0	0	0	86	1	11	9.1	169	11.4	19	0.66	88	149	30	1	95	1	0	73	0.3	1	243.3	54	14	3	0	0	0	0	0	0	0	0	0	0	0.7	0
219737	0	0	0	0	0	0	0	56	2	11.3	11	299	22.9	20	1.43	157	140	20	1	99	0	0	73	0.3	1	243.3	35	15	4	0	1	0	0	0	0	0	0	0	0	1.3	0
892820	0	0	0	0	0	0	0	86	2	13.8	12.4	155	11.4	30	1.08	120	142	15	1	96	0	1	141.9	1	1	242.9	49.4	15	6	0	0	1	0	1	0	0	0	0	0	5	1
884094	0	0	0	0	0	0	0	43	1	20.3	4.8	201	54.9	14	0.87	19	138	28	1	93	1	0	96.9	0.4	1	242.3	46.1	11	8	0	0	1	0	0	0	0	0	0	0	3.4	0
588052	0	0	0	0	0	0	0	52	1	2.5	13.6	101	9	9	1.38	92	139	21	1	96	0	1	129	0.45	1	242.2	44	15	7	0	0	0	0	0	0	0	0	0	0	2.6	0
924129	0	0	0	0	0	0	0	78	1	2.9	10.8	131	7.4	33	0.53	81	141	21	1	96	0	1	129	0.45	1	242.2	44	15	8	0	0	0	0	0	0	0	0	0	0	1.2	0
796185	0	0	0	0	0	0	1	81	1	3.2	8.5	45	24.2	31	1.41	101	145	22	1	94	1	1	109	0.45	1	242.2	44	8	14	0	0	1	0	0	0	0	0	1	0	8	1
305328	0	0	0	0	0	0	1	86	2	3.4	10	147	14.2	22	0.9	122	138	24	0	90	1	1	109	0.45	1	242.2	44	13	2	0	0	0	1	0	0	0	0	0	0	3.2	0
807315	0	0	0	0	0	0	0	38	1	13.8	6.6	42	24	68	3.03	86	144	4	1	100	0	1	109	0.45	1	242.2	44	15	16	0	1	1	0	0	0	0	0	0	0	3.4	1
848154	1	0	0	0	0	0	0	62	1	31.3	11.5	199	13.6	32	3.48	112	140	24	0	92	0	1	109	0.45	1	242.2	44	15	6	0	0	0	0	0	0	0	0	0	0	0.9	0
877689	0	0	0	1	0	0	0	53	1	9.8	10.6	220	9.2	14	0.66	168	136	16	0	92	0	1	109	0.45	1	242.2	44	15	3	0	0	0	0	0	0	0	0	0	0	3.4	0
661448	0	0	0	0	0	0	0	72	2	6.4	13.4	199	4.6	13	0.8	226	137	21	0	90	0	1	109	0.45	1	242.2	44	15	7	0	0	0	0	0	0	0	0	0	0	1.5	0
334972	0	0	0	0	0	0	0	55	2	11.3	12.1	199	12.5	11	0.71	132	141	16	1	95	1	1	141.8	1	1	241.8	41.5	7	4	0	0	0	1	0	0	0	0	0	0	1.4	0
928958	0	0	0	0	0	0	0	89	1	2.5	9	322	17.3	104	5.3	219	142	15	1	94	1	1	141	1	1	241	33.1	8	8	0	1	0	0	0	0	0	0	0	0	2.8	1
415879	1	0	0	1	0	1	1	86	1	25.9	12.2	248	6.5	35	2.26	118	134	21	0	91	1	1	140.6	1	1	240.6	44.8	9	3	0	1	0	0	0	0	0	0	0	0	3.4	1
1031704	0	0	0	0	0	0	0	79	2	8.7	8.6	220	13.1	38	2	98	137	23	1	100	0	0	96	0.4	1	240	45.3	15	6	0	1	0	1	0	0	0	0	0	0	1.7	0
227269	0	1	0	0	0	0	0	66	1	50.8	11	167	19.4	30	3.8	99	144	21	0	90	1	0	84	0.35	1	240	35	11	6	1	1	0	0	0	0	0	0	0	0	8.7	0
502405	0	0	0	0	0	0	1	81	1	4.7	15	235	16	10	1.11	98	143	24	0	92	0	0	81.6	0.34	1	240	25.5	15	10	0	0	0	1	0	0	0	0	0	0	1.3	0
525654	0	1	0	0	0	1	0	78	1	14	9.2	107	7.1	9	0.92	122	143	24	0	91	1	0	95.7	0.4	1	239.3	36.9	14	5	0	0	1	1	0	0	0	0	0	0	3.4	0
973628	0	0	0	0	0	0	0	33	2	3	9.9	82	15.3	23	1.17	41	138	26	1	100	0	0	67	0.28	1	239.3	41	15	9	0	0	1	1	0	0	0	0	0	0	7.6	1
760661	0	0	0	0	0	0	0	30	1	6.9	15.1	129	14.7	17	1.48	71	147	24	1	96	1	0	71.7	0.3	1	239	47.2	14	6	0	0	1	0	0	0	0	0	0	0	3	0
974802	0	0	0	0	0	0	0	68	1	18.8	8.5	169	8.3	26	1.29	157	145	21	1	93	1	1	119	0.5	1	238	54	9	5	0	0	0	1	1	0	0	0	0	0	3.4	0
490809	0	1	0	0	0	0	0	71	1	17.3	12.9	164	18.28	74	3.25	115	163	19	1	93	1	1	119	0.5	1	238	32	10	10	0	1	1	1	1	0	0	0	0	0	9.7	0
303596	0	0	0	1	0	0	0	53	2	17.8	10.3	254	9.7	94	3.8	150	140	21	1	95	1	0	95	0.4	1	237.5	46	12	7	0	0	0	1	0	0	0	0	0	0	1.1	0
721693	0	0	0	0	0	0	1	68	1	12.2	15.7	296	15.6	37	1.2	158	139	18	1	93	1	0	95	0.4	1	237.5	44	13	8	0	0	1	0	0	0	0	0	0	0	3.4	0
307232	0	0	0	0	0	0	0	57	2	38.6	6.8	198	25.7	57	2	112	139	14	0	90	1	0	95	0.4	1	237.5	33	13	7	0	1	1	1	0	0	0	0	0	0	1.4	0
389402	0	0	0	0	0	1	1	43	2	3.8	9.7	101	6.9	82	10.83	90	139	21	1	98	0	0	95	0.4	1	237.5	26.4	15	8	0	1	0	0	0	0	0	0	0	0	0.6	0
515960	1	1	0	0	0	0	0	80	2	24.8	10.3	279	19.4	42	2.17	198	145	16	1	94	1	0	83.1	0.35	1	237.4	43.8	13	10	0	1	1	1	0	0	0	0	0	0	10.4	0
731893	0	0	0	0	0	0	0	53	1	11	13.2	159	12.8	76	3.51	81	138	21	0	89	1	0	94.8	0.4	1	237	47.7	10	11	0	1	1	0	0	0	0	0	0	0	5.1	1
221190	0	0	0	0	0	0	0	26	1	38.5	9.8	163	20.6	41	1.12	77	151	24	1	94	1	0	85	0.36	1	236.1	34	10	11	0	1	0	0	0	0	0	0	0	0	0.7	0
544773	0	0	0	0	0	0	0	67	1	13	9.3	323	14.1	54	5.05	79	136	15	1	93	1	1	118	0.5	1	236	42	9	10	0	1	1	0	1	0	0	0	0	0	0.3	0
463485	0	0	0	0	0	1	1	89	1	11.4	8	170	10.6	69	2.18	119	140	18	1	97	0	1	118	0.5	1	236	41.1	15	10	0	1	1	1	1	0	0	0	0	0	3.4	0
714612	0	0	0	0	0	0	0	66	2	24.2	7.4	159	24.4	87	5.75	311	139	21	1	93	1	0	94.4	0.4	1	236	38	10	9	0	1	0	0	0	0	0	0	0	0	0.9	0
295615	0	1	0	0	0	0	0	46	1	4.5	15.6	264	18.7	25	0.9	103	137	19	1	97	0	0	59	0.25	1	236	47	15	2	0	0	0	1	0	0	0	0	0	0	3.4	0
206759	0	0	0	0	0	0	1	56	2	10.4	6.4	478	33.5	29	2.27	133	134	23	1	93	1	0	66	0.28	1	235.7	33	15	5	0	1	0	0	0	0	0	0	0	0	12.1	0
834485	0	0	0	0	0	0	0	18	1	2.8	12.5	226	10.4	10	0.46	58	147	14	1	93	1	1	235	1	1	235	54	10	9	0	0	0	0	0	1	0	0	0	0	1.1	0
995895	0	1	0	0	0	1	1	63	1	32.7	8.5	93	8.3	83	5.4	93	145	24	1	95	1	0	94	0.4	1	235	47.3	14	7	0	1	0	1	0	0	0	0	0	0	1.9	0
258047	0	0	0	0	0	0	1	78	2	2.4	9.3	224	10.6	33	1.2	87	145	23	0	90	1	0	94	0.4	1	235	26	11	9	1	0	0	1	0	0	0	0	0	0	3.4	0
656277	0	0	0	0	0	0	0	85	1	10.2	9.9	74	5.3	17	0.94	92	139	14	0	91	0	0	94	0.4	1	235	47	15	8	0	0	0	0	0	0	0	0	0	0	0.8	0
359581	0	0	0	0	0	0	0	89	1	12.5	10.6	210	13.1	25	1.16	107	135	24	1	93	1	0	70.5	0.3	1	235	38.1	7	5	0	0	0	0	0	0	0	0	0	0	3.4	0
464745	1	0	0	0	0	0	0	30	2	34.9	8.6	212	7.8	11	0.45	102	147	18	0	91	1	0	93.7	0.4	1	234.3	38.1	12	6	0	0	1	1	0	0	0	0	0	0	3.4	0
388167	0	0	0	0	0	0	0	88	2	11	9.5	150	8	31	0.8	81	137	21	1	96	0	1	140.4	0.6	1	234	48.3	15	4	0	0	0	0	1	0	0	0	0	0	3.4	0
729922	0	0	0	0	0	0	0	53	2	15.2	9.4	409	17	3	0.42	142	139	21	1	95	1	1	117	0.5	1	234	35.5	11	8	0	0	1	0	1	0	0	0	0	0	3.4	1
669768	0	0	0	0	0	0	0	66	1	9.1	12.7	144	26	43	4.09	176	137	21	1	94	1	0	70.2	0.3	1	234	49.4	8	11	0	0	1	0	0	0	0	0	0	0	2	1
409050	1	0	0	0	0	1	1	85	2	10.7	10.2	136	23.5	55	5.36	132	131	23	0	91	1	1	116.8	0.5	1	233.6	27.2	11	9	0	1	0	0	0	0	0	0	0	0	3.4	1
524701	1	0	0	0	0	0	0	71	1	6.5	12.7	88	34.7	64	2.37	169	143	29	0	86	0	0	72.4	0.31	1	233.5	42.7	15	13	0	1	1	1	0	0	0	0	0	0	1.7	0
447315	0	0	0	0	0	0	0	59	1	8.1	11.9	158	18.8	25	1.06	100	141	16	0	91	1	1	140	0.6	1	233.3	58.4	14	8	1	0	0	1	0	0	0	0	0	0	3.4	0
172259	0	0	0	0	0	0	0	88	2	5.3	12.2	94	7	25	1.1	111	146	4	1	95	1	0	70	0.3	1	233.3	68	13	8	0	0	0	0	0	0	0	0	0	0	4	1
661982	0	0	0	0	0	0	0	73	2	6.4	10.1	192	13.6	21	0.96	204	140	22	0	92	0	0	70	0.3	1	233.3	40	15	6	0	0	0	0	0	0	0	0	0	0	1.4	0
875007	0	0	0	0	0	0	0	40	2	32	9.1	241	17.1	14	0.41	82	144	18	1	97	0	1	233	1	1	233	56.3	15	8	1	0	1	0	0	0	0	0	0	0	4.6	1
505395	0	0	0	0	0	0	0	61	2	5.3	16.1	173	3.9	9	0.56	91	134	24	0	92	0	0	81.5	0.35	1	232.9	90.4	15	8	0	0	0	1	0	0	0	0	0	0	3.4	0
514523	0	0	0	0	0	1	0	89	2	10.9	12	295	9.9	13	0.7	89	134	20	1	93	1	1	116.4	0.5	1	232.8	44	11	5	0	0	0	1	0	0	0	0	0	0	3.4	0
974479	0	0	0	0	0	1	0	65	2	17	10.2	194	13.8	27	1.17	92	140	21	1	100	0	0	93	0.4	1	232.5	42	15	6	0	0	0	1	0	0	0	0	0	0	3.4	0
401049	0	0	0	0	0	1	0	71	2	3.9	11.8	243	19.8	33	0.76	111	142	18	0	91	1	1	116.2	0.5	1	232.4	79.3	14	4	0	0	0	0	0	0	0	0	0	0	3.4	0
472546	0	0	0	1	0	1	1	57	1	2.3	13.2	137	10.6	45	2.03	89	135	25	0	89	0	0	58.1	0.25	1	232.4	69.6	15	10	0	1	0	1	0	0	0	0	0	0	3.4	0
798343	0	0	0	0	0	0	0	75	2	19.9	12.5	127	15.4	50	0.61	91	140	21	0	90	1	0	92.8	0.4	1	232	36.3	8	9	0	0	0	0	0	0	0	0	0	0	1.1	0
411294	0	0	0	0	0	1	1	85	2	18.6	10.1	227	8.8	72	1.38	116	145	33	1	93	1	0	92.7	0.4	1	231.8	43.3	6	8	0	0	0	0	0	0	0	0	0	0	3.4	1
180358	0	0	0	0	0	0	0	78	1	3.8	11.5	81	7.5	45	1.97	88	140	21	0	90	1	0	81	0.35	1	231.4	52	10	7	0	1	0	0	0	0	0	0	0	0	3.4	0
474696	0	1	0	0	0	0	1	80	2	2	12.3	203	12.2	26	1.35	90	140	21	0	92	0	0	64.8	0.28	1	231.4	34.7	15	6	0	0	0	1	0	0	0	0	0	0	3.4	0
230696	0	0	0	0	0	0	0	89	1	13.9	9	493	12.6	0	0	0	0	18	0	90	1	1	231	1	1	231	26	10	2	0	1	0	0	0	1	0	0	0	0	3.4	0
331855	0	0	0	0	0	1	1	77	1	15.4	12	96	14.8	69	3.84	104	140	22	1	95	1	0	69.3	0.3	1	231	32.5	10	10	0	1	0	0	0	0	0	0	0	0	3.4	1
277468	0	0	0	1	0	1	1	62	1	2.5	9.4	161	6.2	40	4.8	123	140	12	1	100	0	0	73.9	0.32	1	230.9	68.7	15	6	0	0	0	1	0	0	0	0	0	0	0.6	0
928929	0	0	0	0	0	0	0	54	1	14.1	7.8	141	33.5	37	5.88	136	136	24	0	92	0	0	92.3	0.4	1	230.8	39.5	15	12	0	0	1	0	0	0	0	0	0	0	3.4	0
516779	0	0	0	0	0	0	1	68	2	15.1	10.2	146	7.4	15	0.49	142	142	14	1	93	1	0	69.1	0.3	1	230.3	47.5	11	6	0	0	0	1	0	0	0	0	0	0	3.4	0
168736	0	0	0	0	0	0	0	71	1	6.9	9.4	123	11.1	50	4.6	192	146	21	1	100	0	0	92	0.4	1	230	34	15	9	0	1	0	0	0	0	0	0	0	0	2.8	0
649656	0	0	0	0	0	0	1	75	1	15.4	10.2	181	22.4	48	2.55	83	141	23	1	93	1	0	69	0.3	1	230	78	10	12	0	0	0	0	0	0	0	0	0	0	2.7	0
691420	1	0	0	0	0	0	0	59	2	10.1	12.8	227	15.4	21	1.24	86	140	16	1	93	1	0	69	0.3	1	230	37	7	7	0	0	1	0	0	0	0	0	0	0	1.8	0
428213	1	0	0	0	0	1	0	51	2	47	9.7	347	27.41	27	0.68	118	139	16	0	91	1	1	103.3	0.45	1	229.6	39.9	9	5	0	0	1	1	0	0	0	0	0	0	1.7	0
1034759	0	0	0	0	1	0	0	66	2	4.7	7.3	23	3.6	50	3.5	79	137	14	0	89	1	1	126	0.55	1	229.1	30.8	4	12	0	1	1	1	1	0	0	0	0	0	12	1
407431	0	0	0	0	0	1	1	62	1	14.3	15.9	135	12	38	1.99	73	130	18	1	96	0	0	91.6	0.4	1	229	65.9	15	11	1	1	0	0	0	0	0	0	0	0	3.4	0
423284	0	0	0	0	0	0	1	69	1	4.1	13.6	208	16.9	23	1.15	114	140.5	26	0	92	0	0	68.7	0.3	1	229	28.1	15	3	0	0	0	0	0	0	0	0	0	0	3.4	0
332512	0	0	0	0	0	0	0	24	2	4.5	10.5	117	16	3	0.56	153	137	20	1	93	1	1	228.1	1	1	228.1	21.6	14	5	0	0	0	0	0	1	0	0	0	1	2.9	0
184878	0	0	0	0	0	1	0	55	1	7.7	11.6	142	10.6	58	5.31	95	140	31	0	92	0	0	73	0.32	1	228.1	41	15	12	0	1	0	0	0	0	0	0	0	0	3.4	0
404088	0	0	0	0	0	1	1	70	1	1.8	9.5	135	19.3	33	1.62	78	143.9	18	0	92	0	1	114	0.5	1	228	37.3	15	5	0	0	0	0	0	0	1	0	0	0	2.4	0
727447	0	0	0	0	0	0	0	59	1	13.8	12.6	23	8	33	2.2	78	141	10	1	96	1	0	91	0.4	1	227.5	26	3	16	0	1	1	0	0	0	0	0	0	0	2.9	0
926113	0	0	0	0	0	0	0	51	1	14	8.4	186	23.9	38	2.4	123	140	35	1	96	1	0	91	0.4	1	227.5	50	9	11	0	1	1	0	0	0	0	0	0	0	4.6	0
677996	0	0	0	0	0	0	0	70	2	12.1	12.2	297	22.9	37	1.53	172	139	14	1	94	1	0	91	0.4	1	227.5	61	3	5	0	1	1	0	0	0	0	0	0	0	3.4	1
219287	0	0	0	0	0	1	0	67	2	42.9	9	225	15.9	19	0.93	99	140	23	1	93	1	0	91	0.4	1	227.5	40	11	10	0	1	0	0	0	0	0	0	0	0	1.8	0
224432	1	0	0	0	0	0	0	39	1	10.3	7.9	25	12.6	45	2.4	89	138	29	0	90	1	0	91	0.4	1	227.5	37	3	8	0	1	0	0	0	0	0	0	0	0	2.5	1
979474	0	0	0	0	0	1	1	75	2	33.3	7.4	235	12.9	28	3.59	110	141	16	1	99	0	1	309	0.48	1	227.1	44	15	6	0	1	0	1	0	0	0	0	1	0	0.7	0
970782	0	0	0	0	0	0	1	49	2	5	9.5	87	20.6	25	0.991	176	141	21	0	91	1	1	227	1	1	227	54	4	10	0	0	0	1	0	1	0	0	0	1	3.4	0
480294	0	0	0	0	0	0	0	88	2	16.1	9.4	407	24.4	16	0.7	159	136	20	0	91	1	1	113.5	0.5	1	227	28.5	11	4	0	0	0	1	0	0	0	0	0	0	3.4	0
656088	0	0	0	0	0	0	0	83	2	16.6	12.4	176	44.6	24	0.86	108	140	21	1	93	1	0	68.1	0.3	1	227	25.7	14	10	0	0	1	0	0	0	0	0	0	0	2.4	0
695314	0	0	0	1	0	0	0	42	1	14.5	11.5	118	18.4	49	4.21	114	134	18	1	93	1	1	136	0.6	1	226.7	45	10	9	0	1	1	0	1	0	0	0	0	0	4.5	0
519398	0	0	0	0	0	0	0	47	2	4.4	10.7	223	8.2	46	1.27	142	137	38	0	91	1	1	113.3	0.5	1	226.6	25.9	10	4	0	0	0	1	0	0	0	0	0	0	2.7	0
407379	0	0	0	0	0	0	0	83	2	4.8	14.1	186	7.5	22	0.9	95	144	21	0	90	0	1	113.3	0.5	1	226.6	57.8	15	3	0	0	0	0	0	0	1	0	0	0	1.3	0
544821	0	0	0	0	0	0	0	62	1	24	13.4	110	15.9	63	2.07	90	141	18	0	91	1	1	113	0.5	1	226	34	13	9	1	0	1	0	0	0	0	0	0	0	3.4	0
239518	1	0	0	0	0	0	0	50	2	12	7.9	516	29.9	46	0.52	110	142	24	1	95	1	0	79	0.35	1	225.7	38	9	6	0	0	0	0	0	0	0	0	0	0	3.4	0
512945	1	0	0	0	0	0	0	28	1	238	10.6	182	8.1	12	0.98	81	144	18	0	91	1	0	79	0.35	1	225.7	40	7	5	0	0	0	1	0	0	0	0	0	0	3.4	0
257891	0	0	0	0	0	0	0	89	1	43.4	8.6	313	16.4	41	1	140	137	16	1	93	1	0	90	0.4	1	225	56	11	10	0	1	1	1	0	0	0	0	0	0	1.5	1
982705	0	0	0	0	0	1	1	69	1	7.8	7.9	259	21.3	86	4.22	130	135	22	1	96	0	1	112	0.5	1	224	34.6	15	5	0	0	0	1	0	0	1	0	0	0	3.4	0
485121	0	0	0	0	0	0	0	75	1	6.5	8.9	167	15.4	88	4.9	73	141	20	1	97	0	0	89.6	0.4	1	224	36.1	15	9	0	1	1	1	0	0	0	0	0	0	2.9	0
836935	0	0	0	0	0	0	0	68	2	10.2	10.9	205	14.3	37	1.36	125	146	17	0	89	1	1	134	0.6	1	223.3	50	7	9	0	1	1	0	1	0	0	0	0	0	2.3	0
1015743	0	1	0	0	0	0	0	71	2	10.1	11.1	228	10.9	22	0.8	116	146	21	1	98	0	1	223	1	1	223	48.5	15	5	0	1	0	1	0	0	0	0	0	0	3.4	0
419611	0	0	0	0	0	0	1	78	1	14.1	7.8	105	69.8	86	3.77	113	139	30	1	100	0	0	89.2	0.4	1	223	27.6	15	9	0	0	0	0	0	0	0	0	0	0	11.6	1
891112	0	0	0	0	0	0	0	54	1	19.3	12.9	196	16.5	23	1.61	145	144	17	0	90	1	0	89.1	0.4	1	222.8	31.4	8	7	0	0	0	0	0	0	0	0	0	0	4	0
244745	0	0	0	1	0	0	0	88	2	3.8	11.3	409	17.7	41	0.87	156	148	26	1	93	1	0	89	0.4	1	222.5	96	10	7	0	0	0	1	0	0	0	0	0	0	3.4	0
575395	0	0	0	0	0	0	0	66	2	5.7	8.3	151	14.9	32	0.89	321	138	20	0	90	1	0	89	0.4	1	222.5	60	8	4	0	0	0	0	0	0	0	0	0	0	6.4	0
288272	0	0	0	0	0	0	0	62	1	23.9	6.8	182	49.8	21	0.8	68	136	21	1	99	0	0	89	0.4	1	222.5	40	15	6	0	0	0	1	0	0	0	0	0	0	3.4	0
601362	0	0	0	0	0	0	0	86	2	4.8	7.3	197	6.6	41	1.83	95	144	18	0	90	1	0	80	0.36	1	222.2	47	9	3	0	1	1	0	0	0	0	0	0	0	1.4	1
344467	0	0	0	0	0	1	1	80	1	12.1	12.9	79	13.6	65	3.2	87	148	28	1	99	0	0	88.6	0.4	1	221.5	26	15	11	0	1	0	0	0	0	0	0	0	0	3.4	0
966307	0	0	0	1	0	0	0	57	1	2.9	11.1	230	12.9	107	4.7	117	138	17	0	92	0	0	62	0.28	1	221.4	54	15	6	0	1	0	1	0	0	0	0	0	0	1	0
1033550	0	0	0	0	0	1	0	65	1	23.9	11	230	11.8	25	0.95	114	142	23	0	92	0	0	62	0.28	1	221.4	54.7	15	3	0	0	0	1	0	0	0	0	0	0	2	0
310208	0	0	0	0	0	0	0	61	2	5.4	0	0	31.1	12	0.3	106	135	22	0	91	0	0	62	0.28	1	221.4	36	15	2	0	0	0	1	0	0	0	0	0	0	3.4	0
965806	0	0	0	0	0	0	0	60	2	11.1	9.9	194	24.2	29	1.84	123	145	52	0	89	1	1	177	0.8	1	221.3	80	9	9	0	0	1	1	0	0	1	0	0	0	4.1	1
385849	0	0	0	0	0	1	1	45	1	58	11	148	9.5	14	1.67	75	147	21	1	100	0	0	88.2	0.4	1	220.5	52.4	15	9	1	1	0	0	0	0	0	0	0	0	3.4	0
345111	0	0	0	0	1	1	0	80	1	34	9	72	6.6	3	0.69	109	140	21	0	90	1	1	110.2	0.5	1	220.4	38.5	14	10	0	1	0	0	0	0	0	0	0	0	9.3	0
867027	0	0	0	0	0	0	0	39	1	29.5	7	171	14.8	10	1.5	82	142	35	1	93	1	0	88.1	0.4	1	220.3	30.1	14	10	1	0	0	0	0	0	0	0	0	0	2.2	0
329531	0	0	0	0	0	0	0	64	1	7.3	8.8	187	11.9	59	4	103	142.8	11	1	93	1	0	77.1	0.35	1	220.3	37.8	14	8	1	1	0	0	0	0	0	0	0	0	2.5	0
372573	0	0	0	0	0	1	0	74	1	20.8	12.2	124	16.6	21	1.1	133	135.9	26	0	86	0	1	220.2	1	1	220.2	70.1	15	7	1	0	0	0	0	0	0	0	0	0	1.3	1
347094	0	0	0	0	0	1	0	81	2	21.8	7.5	173	10.9	29	1.6	63	139	21	1	93	1	1	219.5	1	1	219.5	45.4	11	5	1	0	0	0	0	1	0	0	0	1	3.4	0
230695	0	0	0	0	0	0	0	61	1	13.5	14.9	233	22.6	11	1.07	125	142	21	0	90	1	1	175	0.8	1	218.8	44	6	9	0	0	0	0	0	0	1	0	0	0	3.5	0
405068	0	0	0	0	0	0	0	83	2	18.3	0	0	0	0	0	0	0	33	1	100	0	1	218.6	1	1	218.6	121.4	15	4	1	0	0	0	0	0	0	0	0	0	3.4	1
821249	0	0	0	0	0	0	0	65	2	9.2	11.8	386	20.3	38	1	115	138	18	0	92	0	0	78.7	0.36	1	218.6	33.3	15	2	0	0	0	0	0	0	0	0	0	0	1.1	0
965139	0	0	0	0	0	0	0	89	2	3.6	11.4	143	19	12	0.72	174	137	23	1	98	0	0	96	0.44	1	218.2	34	15	2	0	0	0	1	0	0	0	0	0	0	2.5	0
275317	0	1	0	0	0	1	0	55	2	14.8	9.3	111	8.2	26	1.2	123	142	17	1	98	0	1	309	0.5	1	218	44	15	5	0	0	0	1	0	0	0	0	1	0	0.9	0
341237	0	0	0	0	0	0	0	57	2	5.3	14.8	192	12.8	14	0.71	143	128	17	1	98	0	1	309	0.5	1	218	44	15	4	0	0	0	0	0	1	0	0	1	0	3.4	0
249560	0	1	0	0	0	0	0	60	1	7.8	9.6	152	12.9	23	1.7	87	139	16	0	92	0	1	218	1	1	218	39.4	15	4	0	1	1	1	0	0	0	0	0	0	2.5	0
906325	0	0	0	0	0	0	0	85	1	7.8	10.2	120	7.9	39	2.25	136	135	24	1	98	0	1	159	0.5	1	218	44	15	7	0	1	0	0	0	0	0	0	0	0	1.8	0
670390	0	0	0	0	0	0	0	75	1	5.7	10.6	43	9.8	47	2.08	149	139	16	1	97	0	1	149	0.5	1	218	44	15	10	0	1	1	0	0	0	0	0	0	0	3.3	0
690379	0	0	0	0	0	0	0	81	2	5.1	8.5	174	14.8	26	1	113	140	22	1	97	0	1	149	0.5	1	218	44	15	4	0	0	0	0	0	0	0	0	0	0	7.1	0
402940	0	0	0	0	0	1	1	65	1	12.4	13.1	302	10.7	33	6.43	130	137	21	1	100	0	1	140	0.5	1	218	44	15	7	0	1	0	1	0	0	0	0	0	0	3.4	0
568683	0	0	0	0	0	0	0	78	2	25.1	12.5	258	13.8	8	0.56	190	121	23	1	99	0	1	139	0.5	1	218	44	15	2	0	0	0	0	0	0	0	0	1	0	1.7	1
620931	0	0	0	0	0	0	0	76	2	3.6	0	0	0	22	0.76	111	141	21	1	99	0	1	139	0.5	1	218	44	15	4	0	0	0	0	0	0	0	0	1	0	3.4	0
389113	0	0	0	0	0	1	1	85	1	8	8.3	378	11.1	22	1.02	131	144	20	1	96	0	1	139	0.5	1	218	44	15	6	0	0	0	0	0	0	0	0	0	0	3.4	0
884123	0	0	0	0	0	0	0	65	1	6.5	10.9	272	21.7	17	1.43	109	135	29	1	96	0	1	129	0.5	1	218	44	15	2	0	0	0	0	0	0	0	0	0	0	4.3	0
699560	0	0	0	0	0	0	0	28	2	4.7	14.7	241	22.6	13	0.75	134	137	16	0	92	0	1	119	0.5	1	218	44	15	5	0	0	0	0	0	0	0	0	0	0	3.4	0
764434	0	0	0	1	0	0	0	55	1	64.3	5.9	70	5.9	38	3.26	90	136	19	0	91	0	1	119	0.5	1	218	44	15	8	0	1	1	0	0	0	0	0	0	0	2.7	0
405054	0	0	0	0	0	0	0	89	1	4.2	11.8	104	10.1	24	0.9	127	144	30	0	90	0	1	119	0.5	1	218	44	15	8	1	0	0	0	0	0	0	0	0	0	3.4	0
258744	0	1	0	0	0	0	1	53	1	36.2	9.5	113	27.6	38	1.8	96	134	30	1	95	1	1	109	0.5	1	218	44	10	10	0	1	1	1	0	0	0	0	0	0	4.6	0
266992	0	1	0	0	0	0	1	69	1	26.8	10.8	192	16.7	29	1.4	149	138	18	1	95	1	1	109	0.5	1	218	44	9	5	0	1	1	1	0	0	0	0	0	0	3.4	1
322449	0	0	0	0	0	0	1	82	1	1.1	13	257	13.4	25	0.9	128	144	24	1	95	1	1	109	0.5	1	218	44	13	9	0	0	0	0	0	0	0	0	1	0	1.2	1
367021	0	0	0	0	0	1	0	76	1	8.8	13	191	17.7	32	1.34	145	138	38	1	94	1	1	109	0.5	1	218	44	14	5	0	0	0	0	0	0	0	0	1	0	2.5	0
807997	0	0	0	0	0	0	0	55	2	7.2	12.1	254	24.9	16	1.2	97	144	21	1	94	1	1	109	0.5	1	218	44	6	8	0	0	0	0	0	0	0	0	1	0	3.4	0
257536	0	0	0	0	0	0	0	54	2	11.8	8.5	270	15.7	46	1.2	83	149	26	1	93	1	1	109	0.5	1	218	44	14	5	0	1	0	1	0	0	0	0	1	0	3.4	0
266662	0	1	0	0	0	0	0	29	2	7.1	12.5	169	19.7	51	1.3	137	148	20	1	93	1	1	109	0.5	1	218	44	8	8	0	0	1	1	0	0	0	0	0	0	6.8	0
248245	0	1	0	0	0	0	1	85	2	3.6	13.7	157	19.6	30	1.4	187	137	18	1	93	1	1	109	0.5	1	218	44	10	4	0	0	0	0	0	0	0	0	0	0	4.4	0
587954	0	0	0	0	0	0	0	79	2	28.2	9.8	477	19.8	40	0.78	279	146	22	1	93	1	1	109	0.5	1	218	44	10	5	0	0	1	0	0	0	0	0	0	0	0.9	0
273717	0	0	0	0	0	0	0	39	1	29.7	11.3	149	11.3	37	1.9	98	151	26	1	93	1	1	109	0.5	1	218	44	8	9	0	1	0	1	0	0	0	0	0	0	3.4	0
313390	1	0	0	0	0	1	0	89	2	27	8.6	261	25.3	29	1.49	90	140	27	1	93	1	1	109	0.5	1	218	44	14	6	0	0	0	0	0	0	0	0	0	0	3.4	0
890987	0	0	0	0	0	0	0	89	2	2.6	8.6	220	21.5	24	0.93	249	145	20	1	93	1	1	109	0.5	1	218	44	12	10	0	0	1	0	0	0	0	0	0	0	4.8	0
712174	0	0	0	0	0	0	0	80	1	17.4	12.3	196	12.9	44	2	95	134	17	0	91	1	1	109	0.5	1	218	44	11	6	0	1	0	0	0	0	0	0	0	0	3.4	0
361188	0	0	0	0	0	0	0	76	2	2.4	10.1	205	8.2	19	1.3	127	136	21	0	90	1	1	109	0.5	1	218	44	14	5	0	0	0	1	0	0	0	0	0	0	1.6	0
371331	0	0	0	0	0	1	1	67	1	18.9	12.1	295	23.7	19	0.59	129	142	21	0	90	1	1	109	0.5	1	218	44	8	3	0	0	0	0	0	0	0	0	0	0	3.4	0
831096	0	0	0	0	0	0	0	48	1	5.4	8.6	51	12.1	16	3.8	70	138	20	0	89	1	1	109	0.5	1	218	44	6	12	0	1	1	0	0	0	0	0	0	0	2.8	1
887203	0	0	0	0	0	0	0	89	2	0.9	9	217	10.8	22	1.42	76	144	21	0	89	1	1	109	0.5	1	218	44	12	8	0	0	0	0	0	0	0	0	0	0	2.3	0
946070	0	0	0	0	0	0	0	42	2	36	7.7	293	8.8	57	4.12	79	127	13	1	100	0	1	109	0.5	1	218	44	15	9	0	0	1	0	0	0	0	0	0	0	1.6	0
945983	0	0	0	0	0	0	0	45	2	5.1	12.6	203	18.8	11	0.66	346	139	16	1	97	0	1	109	0.5	1	218	44	15	4	0	0	0	0	0	0	0	0	0	0	1.7	0
263153	0	0	0	0	0	0	0	83	2	11.9	9.5	127	11.6	63	3.3	71	137	16	0	92	0	1	109	0.5	1	218	44	15	8	0	0	0	1	0	0	0	0	0	0	1.7	0
360111	0	0	0	0	0	1	0	76	2	1	10.3	195	10.5	24	2	141	142	21	0	92	0	1	109	0.5	1	218	44	15	7	0	0	0	0	0	0	0	0	0	0	3.4	0
289711	0	0	0	0	0	0	0	80	1	8.2	11	153	15.5	27	1.9	108	140	36	0	92	0	1	109	0.5	1	218	44	15	2	0	0	0	1	0	0	0	0	0	0	3.4	0
384032	0	0	0	0	0	0	0	67	1	6.9	10.4	370	19.4	20	0.87	176	136	18	0	92	0	1	109	0.5	1	218	44	15	4	0	0	0	0	0	0	0	0	0	0	3.4	0
566599	0	0	0	0	0	0	0	59	1	17.1	12.5	131	8.3	42	3.28	122	145	21	0	92	0	1	109	0.5	1	218	44	15	10	0	0	0	0	0	0	0	0	0	0	2.2	0
306149	0	1	0	0	0	0	0	66	1	6.5	10.6	39	5.9	24	1.1	127	130	30	0	87	0	1	109	0.5	1	218	44	15	10	0	1	1	1	0	0	0	0	0	0	2.5	1
389740	0	0	0	0	0	1	0	51	2	5.2	13.5	107	18	18	0.84	104	143	17	0	87	0	1	109	0.5	1	218	44	15	5	0	0	0	0	0	0	0	0	0	0	3.4	0
337202	0	0	0	0	0	0	0	68	2	7	8.9	264	8.5	45	1.61	112	141	24	0	79	0	1	109	0.5	1	218	44	15	8	1	0	0	0	0	0	0	0	0	0	1.7	0
523230	0	0	0	0	0	0	0	37	1	7	14.5	152	19.9	10	0.87	113	140	21	0	77	0	0	80.5	0.37	1	217.6	54.8	15	5	0	0	0	1	0	0	0	0	0	0	1	0
222209	0	0	0	0	0	0	1	76	1	10.8	9	184	9.6	23	1.1	164	142	46	0	92	0	0	87	0.4	1	217.5	57	15	3	0	1	0	0	0	0	0	0	0	0	3.4	0
848123	0	0	0	0	0	0	0	55	2	18.9	9.4	84	17.6	40	1.84	75	153	30	1	95	1	1	217	1	1	217	31	10	12	0	0	1	0	0	1	0	0	0	1	3.4	0
640652	0	0	0	0	0	0	1	75	2	7.6	11.6	277	21.8	22	1.13	148	143	36	1	95	1	1	130	0.6	1	216.7	22.3	10	3	0	1	1	0	1	0	0	0	0	0	3.4	1
949655	0	0	0	0	0	0	0	67	1	7.7	7.5	183	13	76	9.3	302	135	19	1	95	1	0	65	0.3	1	216.7	34	7	9	0	0	0	0	0	0	0	0	0	0	1.7	0
187150	0	0	0	0	0	0	0	46	2	8.7	13.2	216	13.6	16	1.3	126	141	20	0	90	1	0	65	0.3	1	216.7	30	8	10	0	0	0	0	0	0	0	0	0	0	2	0
969037	0	0	0	0	0	0	0	61	1	8.6	13.3	258	11.1	22	1.4	118	142	25	1	93	1	1	173	0.8	1	216.3	43	14	10	0	0	1	1	0	0	1	0	0	0	7	1
511547	1	1	0	0	0	0	0	81	1	0.9	9.7	175	17.49	48	2.13	92	149	22	0	91	1	1	216.2	1	1	216.2	39.9	7	8	0	1	1	1	0	1	0	0	0	1	2.1	1
504249	0	0	0	0	0	0	0	27	2	5.8	7.8	274	17.59	34	2.7	110	143	24	0	92	0	1	216.2	1	1	216.2	26.8	15	5	0	1	0	1	0	0	0	0	0	0	1.1	0
884225	0	0	0	0	0	0	0	60	1	1.3	4.7	34	24.6	15	1.75	64	146	14	1	93	1	1	108	0.5	1	216	23	10	13	0	0	1	0	0	0	0	0	0	0	11.5	1
1027785	0	0	0	1	0	0	0	26	1	15.1	13.6	60	29.9	36	5.2	89	135	20	1	99	0	1	108	0.5	1	216	33.1	15	14	0	1	1	1	0	0	0	0	0	0	4.5	0
179754	0	0	0	0	0	0	0	44	1	6.2	9.9	192	14.3	44	2.69	94	139	22	0	92	0	1	97	0.45	1	215.6	75	15	7	0	1	0	0	0	0	0	0	0	0	0.7	0
439011	0	0	0	0	0	1	0	84	1	2.5	12.5	242	8.8	15	1.25	90	142	24	0	92	0	0	75.4	0.35	1	215.4	35.4	15	7	0	0	0	1	0	0	0	0	0	0	0.9	0
505123	1	0	0	0	0	1	1	89	1	13.7	11.1	192	32.6	50	4.3	159	140	26	1	95	1	1	215.3	1	1	215.3	37	9	11	0	1	0	1	0	1	0	0	0	1	3.4	0
932553	0	0	0	0	0	0	0	71	2	12.2	13.3	194	50.5	29	1.36	136	144	21	0	89	1	0	86.1	0.4	1	215.3	40.1	11	8	0	0	1	0	0	0	0	0	0	0	3.7	1
722614	0	0	0	0	0	0	0	63	2	25.3	10.5	66	6	71	5.57	130	144	21	1	93	1	0	86	0.4	1	215	36	9	14	0	0	0	0	0	0	0	0	0	0	1.7	0
742474	0	1	0	0	0	0	0	62	1	19.5	8	367	8.6	53	1.16	159	142	10	0	91	1	0	86	0.4	1	215	50	14	6	0	1	0	0	0	0	0	0	0	0	0.8	0
963909	0	0	0	0	0	0	0	59	1	12.7	7.9	324	27.8	81	2.63	160	150	29	0	90	1	0	86	0.4	1	215	44	3	8	0	0	1	0	0	0	0	0	0	0	3.4	1
978535	1	0	0	0	0	0	0	68	2	7.3	10.3	202	26.5	29	2	105	145	19	0	90	1	1	214	1	1	214	46	9	14	0	0	1	0	0	1	0	0	0	0	6.6	1
405069	0	0	0	0	0	0	0	83	2	18.3	9.3	283	9.8	15	0.69	74	140	23	1	99	0	0	85.6	0.4	1	214	55.4	15	8	1	0	0	0	0	0	0	0	0	0	3.4	1
337400	0	0	0	0	0	0	0	68	1	39.7	11	105	31.1	32	0.57	218	137	22	0	92	0	0	74.8	0.35	1	213.7	82.3	15	5	0	1	0	0	0	0	0	0	0	0	3.4	0
288512	0	0	0	0	0	0	0	87	1	6.3	7.7	92	17.7	57	8.24	108	140	21	0	90	1	1	106.7	0.5	1	213.4	35.2	11	14	0	1	1	1	0	0	0	0	0	0	1.4	0
815266	0	0	0	0	0	0	0	88	1	3.4	9	219	17	104	3.22	107	149	23	0	89	1	0	64	0.3	1	213.3	22	7	9	0	1	0	0	0	0	0	0	0	0	1.6	1
283660	0	0	0	0	0	1	0	61	1	4.6	16.9	149	17.5	20	1.4	123	139	17	0	91	1	0	85	0.4	1	212.5	29	14	8	0	1	0	1	0	0	0	0	0	0	2.7	0
370711	0	0	0	0	0	0	0	64	2	10.8	10.7	272	24.5	59	3.13	200	139	16	1	97	0	1	106.1	0.5	1	212.2	23.7	15	6	0	1	0	0	0	0	0	0	0	0	4.5	0
486456	0	0	0	0	0	1	0	78	2	8.3	10	215	12.7	50	2.12	94	139	18	0	91	1	1	212	1	1	212	58.2	9	10	1	0	1	1	0	0	0	0	0	0	3.4	0
848099	0	0	0	0	0	0	0	79	1	14.3	10.1	209	16	46	1.67	187	147	24	1	93	1	0	84.7	0.4	1	211.8	31	9	10	0	0	0	0	0	0	0	0	0	0	3.1	0
904319	0	0	0	0	0	0	1	39	2	35	6.4	73	14.1	30	1.26	77	140	25	1	94	1	1	127	0.6	1	211.7	54	12	10	1	0	1	0	1	0	0	0	0	0	3.4	0
272890	0	0	0	0	0	0	0	64	1	14.8	10.8	191	20	32	1.36	133	133	20	1	96	0	0	74.1	0.35	1	211.7	46	15	2	0	0	0	1	0	0	0	0	0	0	4.2	0
695060	0	0	0	0	0	0	0	72	2	9.8	7	166	22.4	28	5.59	96	139	21	1	93	1	0	95	0.45	1	211.1	30	8	12	0	0	0	0	0	0	0	0	0	0	1.2	0
960461	0	0	0	0	0	0	0	61	1	6.9	11.5	298	5.9	11	0.48	131	138	21	0	92	0	0	76	0.36	1	211.1	33	15	4	1	0	0	1	0	0	0	0	0	0	1.3	0
498287	0	0	0	0	0	0	0	78	1	2.5	9.5	35	24.7	45	4.63	167	139	36	1	94	1	1	105.2	0.5	1	210.4	38	3	17	0	1	1	1	0	0	0	0	0	0	3.4	1
912862	0	0	0	0	0	0	0	50	1	9.2	6	290	19.4	49	1.27	184	141	21	0	89	1	1	126	0.6	1	210	51.6	14	5	1	0	1	0	1	0	0	0	0	0	1	0
237001	0	0	0	0	0	1	1	76	1	2.8	9.8	118	12.7	54	3.01	171	141	21	1	93	1	0	84	0.4	1	210	42	14	9	0	1	0	0	0	0	0	0	0	0	3.4	0
379103	0	0	0	0	0	0	0	67	2	3	0	0	9.9	18	0.8	147	142	24	0	92	0	0	63	0.3	1	210	53	15	2	0	0	0	0	0	0	0	0	0	0	3.4	0
952119	0	0	0	0	0	0	0	41	1	27.9	9.1	220	14.6	54	6.09	201	135	23	1	93	1	0	83.9	0.4	1	209.8	40.4	9	13	0	0	1	0	0	0	0	0	0	0	3.2	0
975555	0	0	0	0	0	0	0	86	1	23.1	8.4	100	62.7	33	2.23	87	141	25	1	96	0	1	129	0.52	1	209.6	44	15	5	0	0	0	1	0	0	0	0	0	0	3.4	1
172488	0	0	0	0	0	0	0	57	2	10.7	10.7	193	9.4	34	2.38	98	142	32	1	93	1	1	209	1	1	209	37	14	7	0	1	0	0	0	0	0	0	0	0	3.9	0
417370	0	0	0	0	0	0	0	59	2	35.3	9	287	20.5	20	0.87	305	138.4	24	0	91	1	0	83.6	0.4	1	209	41.9	6	6	0	0	0	0	0	0	0	0	0	0	3.4	0
314414	0	0	0	0	0	0	0	48	2	3.8	12.7	128	15.7	38	1.14	147	139	26	1	93	1	1	125.3	0.6	1	208.8	38.2	3	7	1	1	0	0	1	0	0	0	0	0	1.5	1
757959	0	0	0	0	0	0	0	60	1	2.9	8.1	105	23.5	36	2.98	136	140	21	1	93	1	0	83.4	0.4	1	208.5	33.2	3	13	0	1	1	0	0	0	0	0	0	0	2.7	1
248438	0	0	0	0	0	0	0	65	1	1.5	9.3	99	15.1	63	2	146	145	25	1	95	1	0	77	0.37	1	208.1	66	9	16	1	0	1	1	0	0	0	0	0	0	1.6	1
664057	0	0	0	0	0	0	0	79	2	11.3	10.3	208	27.4	17	0.72	122	143	15	1	93	1	1	104	0.5	1	208	31.5	9	8	0	1	1	0	0	0	0	0	0	0	7.3	1
665909	0	0	0	1	0	0	0	64	2	14.9	9.2	228	19	21	0.87	96	143	15	0	90	1	1	104	0.5	1	208	43.3	11	3	0	0	1	0	0	0	0	0	0	0	3.1	0
876006	0	0	0	0	0	0	0	49	2	22	12.6	201	25.2	14	1.09	77	142	15	1	93	1	0	83.2	0.4	1	208	38.2	11	9	0	1	1	0	0	0	0	0	0	0	2	0
398272	0	0	0	1	0	1	1	60	1	11.6	11.4	249	12	14	1	250	139	21	1	100	0	0	83.1	0.4	1	207.8	39.4	15	3	0	0	0	0	0	0	0	0	0	0	3.4	0
900959	0	0	0	0	0	0	0	35	1	18	12.6	314	19.1	16	0.98	108	140	26	1	94	1	0	83	0.4	1	207.5	39	10	9	0	0	1	0	0	0	0	0	0	0	1	0
676233	0	0	0	0	0	0	0	64	1	14.5	9.7	150	11.5	51	5.9	83	133	21	0	91	1	0	83	0.4	1	207.5	40	8	13	0	1	1	0	0	0	0	0	0	0	3.4	0
1003689	0	0	0	0	0	0	0	64	2	1.6	9.6	164	13.4	23	3.16	126	137	28	0	80	1	0	83	0.4	1	207.5	26.2	14	9	0	1	1	1	0	0	0	0	0	0	8.8	1
969235	0	0	0	0	0	0	0	62	2	9.3	10.9	242	22.3	24	0.996	117	143	10	1	97	0	0	83	0.4	1	207.5	60	15	5	0	0	0	1	0	0	0	0	0	0	1	0
971539	0	0	0	0	0	0	0	61	1	1.3	9.2	380	13.2	14	0.44	99	143	17	0	91	1	1	207	1	1	207	44	11	7	0	0	1	0	0	0	0	0	0	0	0.8	0
1034011	0	0	0	0	0	0	0	34	2	5.8	9	215	12.8	16	0.51	76	139	19	0	92	0	1	224	0.6	1	206.7	54.3	15	2	1	0	0	1	1	0	0	0	0	0	2.2	0
489168	1	0	0	0	0	0	0	79	2	66	10.1	189	19.5	17	0.91	125	147	20	0	90	1	1	103.1	0.5	1	206.2	31.7	11	6	0	1	1	1	0	0	0	0	0	0	3.4	0
492990	0	1	0	0	0	1	1	74	1	28.2	7.9	132	7.14	87	4.29	49	137	26	0	91	1	0	82.4	0.4	1	206	46.1	14	9	0	1	0	1	0	0	0	0	0	0	3.4	0
225206	0	0	0	0	0	0	0	89	2	5	9.4	323	11.3	20	0.94	112	136	25	0	90	1	0	74	0.36	1	205.6	32	13	2	0	0	0	0	0	0	0	0	0	0	1.1	0
520912	0	1	0	0	0	1	0	61	1	33	9.3	203	8.22	29	0.78	91	144	18	1	93	1	1	205.3	1	1	205.3	63.9	12	4	1	0	1	1	0	0	0	0	0	0	3.4	0
242544	0	0	0	0	0	0	1	58	2	13.8	8.2	153	7.1	23	1	120	141	22	0	90	0	0	92	0.45	1	204.4	68	15	5	0	0	0	1	0	0	0	0	0	0	1.5	0
515591	0	1	0	0	0	0	0	32	1	44.2	9	206	12.36	43	0.98	95	145	15	0	91	1	1	102.1	0.5	1	204.2	43.4	9	10	0	1	1	1	0	0	0	0	0	0	3.4	0
379023	0	0	0	0	0	0	0	62	2	6	14.9	148	10.4	12	0.62	109	142	21	0	92	0	1	102.1	0.5	1	204.2	39.9	15	4	0	0	0	0	0	0	0	1	0	1	2.2	0
958612	0	0	0	0	0	0	0	72	2	17.6	7.5	60	10.6	45	1.91	155	142	12	1	93	1	1	102	0.5	1	204	52.3	3	15	0	1	1	0	0	0	0	0	0	0	3.4	1
924903	0	1	0	0	0	0	0	65	2	4.2	9.7	177	25.6	38	2.16	290	154	23	0	89	1	1	102	0.5	1	204	41	11	11	0	0	1	0	0	0	0	0	0	0	2.1	0
285242	0	0	0	0	0	0	0	63	2	3.9	13.5	320	7.75	10	0.61	144	142	12	1	100	0	0	57.1	0.28	1	203.9	49.2	15	2	0	0	0	1	0	0	0	0	0	0	2.1	0
442089	0	0	0	0	0	0	0	63	1	13.8	10.1	336	29.2	65	2.96	192	139	25	0	91	1	0	81.5	0.4	1	203.8	33	14	10	0	1	1	1	0	0	0	0	0	0	3.4	1
442418	1	0	0	0	0	0	0	63	2	5.3	13.8	216	7.8	14	0.36	88	136	21	0	92	0	0	71.2	0.35	1	203.4	72.2	15	6	0	0	0	1	0	0	0	0	0	0	3.4	0
847726	0	0	0	0	0	0	0	76	2	3.3	10	310	8.2	16	0.84	132	129	16	1	93	1	1	122	0.6	1	203.3	47.8	9	5	0	0	0	0	1	0	0	0	0	0	1.4	0
467003	0	0	0	0	0	0	0	71	1	9.8	11.8	100	144.3	12	1.02	85	141	25	1	98	0	0	88.8	0.26	1	203.1	28.9	15	7	0	0	0	1	0	0	0	0	0	0	2.8	0
955846	0	0	0	0	0	0	0	70	2	9.4	7.4	179	13.1	42	2.69	77	141	16	0	90	1	0	71	0.35	1	202.9	38	10	10	0	1	1	0	0	0	0	0	0	0	1.5	0
418385	0	0	0	0	0	0	0	65	2	21.9	9.1	280	19.1	64	5.4	155	131	15	1	99	0	0	81.1	0.4	1	202.8	36	15	10	0	1	0	0	0	0	0	0	0	0	1.3	0
976301	1	0	0	0	0	0	0	69	1	7.1	10.8	82	19.3	29	2.04	89	139	19	1	99	0	0	73	0.36	1	202.8	27	15	7	0	0	0	1	0	0	0	0	0	0	7.1	0
528985	0	0	0	0	0	1	0	67	1	12	8.4	146	2.8	31	1.1	142	139	26	1	100	0	1	121.6	0.6	1	202.7	47.8	15	9	1	0	1	1	1	0	0	0	0	0	3.2	0
208552	0	0	0	0	0	0	0	80	2	5.4	9.9	140	16	21	1.21	167	139	21	1	93	1	0	81	0.4	1	202.5	30	6	10	0	0	0	0	0	0	0	0	0	0	3.4	1
580848	0	1	0	0	0	0	0	24	1	46.2	7.4	33	52.8	54	5.34	31	147	28	1	93	1	0	70.8	0.35	1	202.3	40	3	17	0	1	1	0	0	0	0	0	0	0	6.9	0
420022	0	0	0	0	0	1	0	52	1	15.8	0	0	0	0	0	0	0	16	0	92	0	0	70.7	0.35	1	202	56.4	15	3	0	0	0	0	0	0	0	0	0	0	3.4	0
258822	0	0	0	0	0	0	0	58	2	26.8	8.2	218	9.2	56	1.2	113	145	25	1	95	1	1	121	0.6	1	201.7	55	14	8	0	0	1	1	1	0	0	0	0	0	0.8	0
299016	0	1	0	0	0	1	0	69	2	1.6	11.9	278	13	13	0.7	163	138	20	0	92	0	1	121	0.6	1	201.7	54	15	6	0	0	0	1	1	0	0	0	0	0	2.5	0
399221	0	0	0	1	0	1	1	74	1	19.3	13.5	177	10.2	74	3.62	77	142	17	1	95	1	0	70.6	0.35	1	201.7	63.3	14	11	0	1	0	0	0	0	0	0	0	0	1.7	0
505643	0	1	0	0	0	1	0	88	2	2.3	12.2	219	13.3	30	1.21	170	141	19	0	92	0	1	191.4	0.95	1	201.5	79.2	15	6	0	0	0	1	0	0	0	0	0	0	3.4	0
714004	0	0	0	0	0	0	0	73	1	2.8	9.9	188	10.3	37	1.3	156	139	21	1	96	1	0	80.3	0.4	1	200.8	72.3	10	8	0	0	0	0	0	0	0	0	0	0	2.7	0
314801	0	0	0	0	0	1	0	79	2	12	8.2	304	17.2	48	0.87	100	143	21	0	90	1	0	80.3	0.4	1	200.8	35.5	10	7	0	0	0	0	0	0	0	0	0	0	3.4	0
856600	0	0	0	0	0	0	0	58	2	16.7	6.5	34	4.5	27	1.12	133	138	16	0	90	1	0	80.3	0.4	1	200.8	38.9	6	13	0	1	1	0	0	0	0	0	0	0	1.7	1
154132	0	0	0	0	0	0	0	59	1	4.5	11.7	268	15.8	21	1.45	76	139	22	1	94	1	1	200	1	1	200	45	8	10	1	0	0	0	0	0	0	0	0	0	2.8	1
565788	0	0	0	0	0	0	1	84	1	13.9	10.5	68	5.9	30	0.73	173	148	21	1	100	0	1	120	0.6	1	200	69.4	15	6	0	0	0	0	1	0	0	0	0	0	0.7	0
806301	0	0	0	0	0	0	0	82	2	4	11.2	193	5.9	43	3.22	103	140	20	1	95	1	0	80	0.4	1	200	80	14	7	0	1	0	0	0	0	0	0	0	0	3.4	0
198697	0	0	0	0	0	0	0	64	1	42.5	8.1	63	10.9	65	10.8	76	139	21	1	93	1	0	80	0.4	1	200	58	11	11	0	1	0	0	0	0	0	0	0	0	2.5	0
215520	0	0	0	1	0	0	0	55	1	22.7	8.4	260	22.2	36	1.16	172	138	21	0	90	1	0	80	0.4	1	200	28	13	8	0	0	0	0	0	0	0	0	0	0	3.4	0
1032287	0	0	0	0	0	0	0	50	1	15.9	7.8	247	16	17	1.5	114	148	24	0	92	0	0	80	0.4	1	200	46.8	15	2	0	1	1	1	0	0	0	0	0	0	3.4	0
888284	0	0	0	0	0	0	1	78	1	22.8	9.3	133	13.1	44	1.07	122	139	26	0	92	0	0	80	0.4	1	200	40	15	8	0	0	1	0	0	0	0	0	0	0	1.3	0
182467	1	0	0	0	0	1	0	88	1	8.4	11.6	150	16.8	22	1.33	81	148	20	0	90	1	0	60	0.3	1	200	39	9	11	0	0	0	0	0	0	0	0	0	0	2.4	0
269081	0	1	0	0	0	0	0	78	2	2.2	12.7	235	14.1	28	1.9	175	138	20	1	93	1	1	159	0.8	1	198.8	40	7	8	0	0	1	1	0	0	1	0	0	0	3.2	1
525574	0	1	0	0	0	0	1	79	2	7.5	9	202	12.2	22	0.85	107	137	21	0	91	1	1	119.2	0.6	1	198.7	58.1	14	9	0	0	1	1	1	0	0	0	0	0	1.1	0
401779	0	0	0	0	0	1	0	63	2	5.1	10	296	32.2	20	1.4	234	145	18	1	96	0	1	99.3	0.5	1	198.6	57	15	6	0	0	0	1	0	0	0	0	0	0	1.1	0
627579	0	0	0	0	0	0	0	63	2	10.5	9.4	166	8.1	4	0	76	143	15	1	93	1	0	69.5	0.35	1	198.6	46.6	8	2	0	0	0	0	0	0	0	0	0	0	1.4	0
864791	0	0	0	0	0	0	1	83	2	12.8	10.6	247	12.8	16	0.65	111	130	28	1	98	0	1	159	0.55	1	198.2	44	15	4	0	0	0	0	0	0	0	0	0	0	3.4	0
164638	0	0	0	0	0	1	1	89	2	3.5	13.3	179	24.7	26	1.26	159	137	24	1	97	0	1	159	0.55	1	198.2	44	15	6	0	0	0	0	0	0	0	0	0	0	3.4	0
695137	0	0	0	0	0	0	0	80	1	1.3	13.1	165	11.2	126	7.06	186	135	29	0	92	0	1	119	0.55	1	198.2	44	15	13	0	0	1	0	0	0	0	0	0	0	6.3	1
970392	0	0	0	0	0	0	0	72	2	5.8	12.9	357	10.2	21	0.7	255	136	21	0	92	0	1	119	0.55	1	198.2	44	15	4	0	0	0	1	0	0	0	0	0	0	3.4	0
455066	1	0	0	0	1	0	0	74	1	25.8	8	277	26.77	129	3.03	117	134	21	0	91	1	0	89.2	0.45	1	198.2	32.3	11	13	0	1	1	1	0	0	0	0	0	0	3.4	1
1025085	0	0	0	0	0	1	0	80	1	30.4	7.4	285	7	27	1.5	91	149	20	1	96	1	0	89	0.45	1	197.8	70.2	13	6	0	1	0	1	0	0	0	0	0	0	2.7	0
444439	1	0	0	1	0	0	0	89	2	1.5	9.1	258	22.09	45	1.01	86	140	15	0	91	1	0	71.2	0.36	1	197.8	52.1	9	12	0	0	1	1	0	0	0	0	0	0	3.4	1
518240	0	0	0	0	0	0	1	84	2	40.5	12.4	282	33.5	42	3.2	117	140	32	0	91	1	0	78.9	0.4	1	197.3	43.4	14	10	0	1	1	1	0	0	0	0	0	0	3.4	0
328732	1	0	0	0	0	1	0	82	2	33.4	11.7	133	30.4	36	2	154	140.9	20	1	93	1	0	78.8	0.4	1	197	44	8	11	0	1	0	0	0	0	0	0	0	0	3.4	0
738281	1	0	0	0	0	0	0	66	2	27.2	8.2	93	17.1	30	1.17	89	141	26	1	94	1	0	88.6	0.45	1	196.9	44.4	10	6	0	1	0	0	0	0	0	0	0	0	3.4	0
202352	0	0	0	0	0	0	0	78	2	7	10.3	168	15.7	52	2.1	159	139	19	1	99	0	0	63	0.32	1	196.9	42	15	3	0	0	0	0	0	0	0	0	0	0	3.4	0
172260	0	0	0	0	0	0	0	88	2	5.3	12.6	121	14.4	36	1	147	147	20	0	92	0	0	63	0.32	1	196.9	83	15	5	0	0	0	0	0	0	0	0	0	0	3.4	1
526821	0	1	0	0	0	0	0	80	2	7.7	12.5	299	13.1	10	0.6	104	131	17	1	98	0	0	55	0.28	1	196.4	36	15	5	0	0	0	1	0	0	0	0	0	0	3.4	0
966385	0	0	0	0	0	0	0	37	1	13.9	10.7	147	6.7	11	1.07	110	145	19	1	93	1	1	98	0.5	1	196	52	10	4	0	0	0	1	0	0	0	0	0	0	1.5	0
827654	1	0	0	0	0	0	0	78	2	11.1	11.8	131	17.9	24	0.81	118	148	18	0	90	1	0	78.4	0.4	1	196	30.3	11	10	0	0	1	0	0	0	0	0	0	0	2.3	0
760054	0	0	0	0	0	0	0	46	2	14.1	12	119	13.1	14	1.4	191	136	16	1	96	1	0	77.9	0.4	1	194.8	38.6	7	15	0	0	1	0	0	0	0	0	0	0	3.8	0
462089	0	0	0	1	0	0	0	64	2	46	8.9	442	13.9	33	2.2	196	138	20	0	91	1	0	77.7	0.4	1	194.3	38.9	11	14	0	1	1	1	0	0	0	0	0	0	3.4	0
855039	1	0	0	0	0	0	0	89	2	2.3	11.7	130	20.1	86	1.9	138	153	21	0	89	1	1	194	1	1	194	24.9	11	4	0	1	0	0	0	0	0	0	0	0	2.4	0
437922	0	0	0	0	0	0	0	89	2	2.6	6.8	91	10.1	31	2.48	87	145	18	1	99	0	1	97	0.5	1	194	38.3	15	15	0	1	1	1	0	0	0	0	0	0	3.4	1
805441	0	0	0	0	0	0	0	70	2	5.2	9.5	124	10.2	26	0.93	142	139	24	0	92	0	1	97	0.5	1	194	76	15	4	0	0	0	0	0	0	0	0	0	0	2.7	0
1027586	0	0	0	0	0	1	1	79	1	4.9	11.9	162	7.6	27	1.51	66	143	22	1	97	0	1	126	0.65	1	193.8	125.7	15	6	0	0	1	1	1	0	0	0	0	0	1.8	0
426976	1	0	0	0	0	0	0	69	1	9.8	9.2	232	14.48	60	1.94	189	134	19	1	93	1	0	96.6	0.5	1	193.2	40.5	6	9	0	1	1	1	0	0	0	0	0	0	3.4	1
146621	0	0	0	0	0	0	0	44	2	13.8	6.6	28	5.7	17	1.05	115	146	36	1	93	1	0	77	0.4	1	192.5	26	13	6	0	0	0	0	0	0	0	0	0	0	1.8	0
296868	0	0	0	0	0	0	0	89	2	2.9	13.9	214	11.2	41	2.4	118	143	28	1	93	1	0	77	0.4	1	192.5	35	6	9	0	1	0	1	0	0	0	0	0	0	2	0
171473	0	0	0	0	0	0	0	58	2	7.2	8.2	99	11.2	86	8.4	107	142	30	0	90	1	0	77	0.4	1	192.5	29	7	13	1	1	0	0	0	0	0	0	0	0	6.5	1
580326	0	0	0	0	0	0	0	76	1	27.8	13.5	178	29.6	33	1.26	63	138	20	1	98	0	0	77	0.4	1	192.5	30	15	13	0	1	1	0	0	0	0	0	0	0	7	0
856440	0	0	0	0	0	0	0	77	1	13.1	10.9	195	18.7	15	0.89	110	139	23	0	92	0	0	77	0.4	1	192.5	49	15	3	0	0	1	0	0	0	0	0	0	0	3.2	0
856638	0	0	0	0	0	0	0	63	2	4.8	10.2	67	20.2	76	4.27	143	159	18	1	93	1	0	96.2	0.5	1	192.4	19.7	14	12	0	1	1	0	0	0	0	0	0	0	11.8	1
663334	0	0	0	0	0	0	0	48	2	22.1	9.5	208	21.6	39	1.6	116	142	31	0	84	1	1	105.7	0.55	1	192.2	47.7	8	6	0	1	1	0	0	0	0	0	0	0	1.8	0
389075	0	0	0	0	0	1	0	78	2	15.3	10	155	9.1	8	0.77	114	140	19	0	90	1	0	86.4	0.45	1	192	41.6	6	9	0	0	0	0	0	0	0	0	0	0	3.4	0
979522	0	0	0	0	0	0	0	83	2	3.8	10.8	123	19	55	2.11	125	138	19	1	93	1	0	71	0.37	1	191.9	32	14	14	0	0	1	1	0	0	0	0	0	0	5.3	1
326481	0	0	0	0	0	1	1	59	2	5.8	8	90	26.8	67	8.03	209	134	24	1	93	1	0	76.7	0.4	1	191.8	42.1	8	13	0	1	0	0	0	0	0	0	0	0	0.9	1
372195	0	0	0	0	0	1	0	71	2	15	12.2	57	8	15	0.57	106	143	26	0	90	1	0	76.7	0.4	1	191.8	32.9	10	11	1	0	0	0	0	0	0	0	0	0	3.4	1
456962	0	0	0	0	0	0	1	75	1	3.2	9	277	28.7	52	4.84	133	142	20	0	91	1	0	95.5	0.5	1	191	36.4	3	10	1	1	1	1	0	0	0	0	0	0	3.4	1
321145	0	0	0	0	0	1	0	71	2	21.8	11.5	95	4	53	0.85	179	152	20	1	96	0	0	76.4	0.4	1	191	71.3	15	4	0	0	0	0	0	0	0	0	0	0	3.4	0
474632	0	0	0	0	0	1	0	88	1	10	7.7	25	3.3	19	1	115	138	26	0	92	0	0	91.6	0.48	1	190.8	41.9	15	8	0	0	0	1	0	0	0	0	0	0	1.4	1
987893	0	0	0	0	0	1	1	72	2	21.5	9.9	209	8.7	93	2.63	223	139	20	1	94	1	1	114	0.6	1	190	59.7	12	4	0	1	0	1	0	0	0	0	0	0	3.4	0
239586	0	0	0	0	0	0	1	81	2	16.5	5.9	108	29.2	200	3.73	186	156	20	0	90	1	1	114	0.6	1	190	45	9	12	0	1	0	0	0	0	0	0	0	0	4.1	0
782031	0	0	0	0	0	0	0	77	1	9	12	174	22.7	23	1.01	118	141	22	1	95	1	0	95	0.5	1	190	49	8	5	0	0	0	0	0	0	0	0	0	0	1.5	0
963160	0	0	0	0	0	0	0	77	2	3.1	6.8	138	4.1	36	1.84	195	141	15	0	89	1	0	95	0.5	1	190	31	7	10	0	0	1	1	0	0	0	0	0	0	5.5	1
210514	0	0	0	0	0	1	1	62	1	20.8	10.6	142	11.4	14	1.14	103	136	21	1	96	0	0	95	0.5	1	190	80	15	5	0	0	0	0	0	0	0	0	0	0	3.4	0
503139	0	0	0	0	0	1	1	56	1	33.9	7.9	350	6.4	73	3.34	77	136	17	1	99	0	0	76	0.4	1	190	44	15	8	0	1	0	1	0	0	0	0	0	0	3.4	0
1029690	0	1	0	0	0	1	0	56	2	3.5	9.8	204	15.8	81	9.76	89	140	16	1	99	0	0	76	0.4	1	190	61.9	15	7	0	1	0	1	0	0	0	0	0	0	3.4	0
406319	0	0	0	0	0	0	0	39	1	3.3	14	215	21.2	20	1.05	110	144	16	0	91	1	1	132.9	0.7	1	189.9	43.6	10	9	0	0	0	0	1	0	0	0	0	0	9.5	0
370234	1	0	0	0	0	0	0	63	1	34	13.9	103	28	31	2.65	81	139	20	1	93	1	0	94.7	0.5	1	189.4	30	7	10	0	1	0	0	0	0	0	0	0	0	3.4	0
743922	0	0	0	0	0	0	0	64	1	6.8	9.1	349	24.5	56	5.18	116	142	21	1	95	1	0	83	0.44	0	188.6	27	10	10	0	1	1	0	0	0	0	0	0	0	2.1	0
562845	0	0	0	0	0	0	0	88	1	19.5	7.7	211	11.5	23	1.03	86	140	20	0	89	1	0	66	0.35	0	188.6	35	13	6	0	0	1	0	0	0	0	0	0	0	3.4	0
506396	0	0	0	0	0	1	0	77	2	4	9.4	201	36.1	42	1.98	108	134	32	1	100	0	0	75.4	0.4	0	188.5	39.2	15	11	0	1	1	1	0	0	0	0	0	0	2.4	0
964415	0	0	0	0	0	0	0	69	1	12.7	15.1	228	13.2	39	1.21	115	143	21	1	93	1	0	94	0.5	0	188	68	10	5	0	0	0	1	0	0	0	0	0	0	3.4	0
750362	0	0	0	0	0	0	0	79	2	6.8	5.4	294	12.5	50	1.79	178	136	21	0	92	0	0	94	0.5	0	188	44	15	7	0	1	0	0	0	0	0	0	0	0	1.3	0
486458	0	0	0	0	0	1	0	78	2	8.3	9.4	228	7.1	71	3.02	142	137	19	0	91	1	1	112.7	0.6	0	187.8	34.3	11	10	1	0	1	1	0	0	0	0	0	0	3.4	0
715350	0	0	0	0	0	0	0	79	1	9	10.2	375	11.2	37	1.87	127	141	21	1	98	0	0	56.3	0.3	0	187.7	46.5	15	5	0	0	0	0	0	0	0	0	0	0	1	0
317857	0	0	0	0	0	0	0	60	1	10.2	9.8	219	21.6	35	2.59	213	135	30	1	95	1	0	93.8	0.5	0	187.6	42.3	3	9	0	1	0	0	0	0	0	0	0	0	1.4	1
420051	0	0	0	0	0	1	1	75	2	13.8	10.8	267	19.3	20	0.75	145	136	21	1	93	1	0	75	0.4	0	187.5	33.1	6	7	0	0	0	0	0	0	0	0	0	0	1.3	0
574335	1	0	0	1	0	0	0	62	2	8.6	11.8	234	14	22	0.76	83	134	25	0	89	1	0	74.9	0.4	0	187.3	46.6	11	6	0	0	0	0	0	0	0	0	0	0	1.8	0
403958	0	0	0	0	0	0	0	76	2	26.1	8.9	203	21.7	24	0.69	116	145	19	1	99	0	0	93.6	0.5	0	187.2	38.2	15	4	0	0	0	0	0	0	0	0	0	0	3.4	0
531063	0	1	0	1	0	0	1	50	1	35.8	12.2	81	22.8	31	3.2	107	145	24	0	90	1	0	84	0.45	0	186.7	38.6	6	13	0	1	1	1	0	0	0	0	0	0	12	0
448818	0	1	0	0	0	0	0	89	2	9.8	12.2	384	16.7	32	1.5	158	139	23	0	90	1	0	93.2	0.5	0	186.4	38	14	10	1	0	0	1	0	0	0	0	0	0	1.5	0
472858	1	1	0	0	0	0	0	79	2	20	7.9	380	19.7	46	1.66	78	150	19	1	100	0	1	185.2	1	0	185.2	47.4	15	6	0	0	0	1	0	0	0	0	0	0	1.2	0
568589	0	0	0	0	0	0	0	35	1	9.9	11.4	300	18.6	13	1.18	129	142	37	1	94	1	0	74	0.4	0	185	43	11	10	0	0	1	0	0	0	0	0	0	0	4.6	0
665055	0	0	0	0	0	0	0	81	1	7	10.1	178	10	14	0.68	181	140	18	1	94	1	0	74	0.4	0	185	50	10	6	1	0	0	0	0	0	0	0	0	0	3.4	0
589968	0	0	0	0	0	0	0	60	1	17.9	4.4	78	1.5	47	1.98	50	150	13	1	93	1	0	74	0.4	0	185	40.8	12	12	0	1	1	0	0	0	0	0	0	0	2.2	0
302299	0	0	0	0	1	0	1	44	2	15.3	7.8	83	17.4	12	1	85	141	10	0	90	1	1	129	0.7	0	184.3	37	13	8	0	1	1	1	1	0	0	0	0	0	3.4	0
959867	0	0	0	0	0	0	0	70	1	10.9	8.7	306	25.4	73	6.3	112	143	22	1	93	1	0	92	0.5	0	184	40	7	13	0	0	1	1	0	0	0	0	0	0	4.6	1
319014	0	0	0	0	0	1	1	68	2	23.9	10.6	170	9	51	2.08	172	123	25	1	100	0	0	92	0.5	0	184	54.1	15	6	0	1	0	0	0	0	0	0	0	0	3.4	0
463846	0	0	0	0	0	0	0	87	1	12	13	90	9.5	26	1.6	89	148	25	1	95	1	0	91.6	0.5	0	183.2	30.7	13	10	0	0	1	1	0	0	0	0	0	0	3.4	0
599729	0	0	0	0	1	0	0	80	1	14.7	12.6	324	24.1	89	2.11	112	144	21	0	90	1	0	91.5	0.5	0	183	46.4	15	6	0	1	0	0	0	0	0	0	0	0	3.4	0
232818	0	0	0	0	0	0	0	62	1	13.3	9.5	235	18.1	32	1.89	107	130	21	1	93	1	0	73	0.4	0	182.5	38	10	9	1	0	0	0	0	0	0	0	0	0	3.4	0
208198	1	0	0	0	0	1	0	67	2	9.1	9.1	324	8.4	43	1.86	261	151	21	1	93	1	0	73	0.4	0	182.5	50	11	9	0	1	0	0	0	0	0	0	0	0	3.4	0
867630	0	0	0	0	0	0	0	87	1	11.6	10	243	11.6	55	1.25	104	137	13	0	90	1	0	82	0.45	0	182.2	60	9	6	0	0	1	0	0	0	0	0	0	0	2.1	0
258743	0	1	0	0	0	0	1	53	1	36.2	8.2	94	4.3	21	0.5	120	142	27	1	100	0	1	209	0.6	0	181.7	44	15	4	0	1	0	0	0	0	1	0	0	0	3.4	0
807440	0	0	0	1	0	0	0	85	2	5.2	0	0	0	19	1.1	84	139	24	1	98	0	1	159	0.6	0	181.7	44	15	4	0	0	0	0	0	0	0	0	0	0	3.4	1
892243	0	0	0	0	0	0	0	33	1	8.6	15	311	14.8	15	0.81	125	137	22	0	92	0	1	119	0.6	0	181.7	44	15	6	0	0	0	0	0	0	0	0	0	0	3.4	0
291579	0	1	0	0	0	0	0	70	1	10.5	10.3	235	31.5	50	3.31	203	134	18	0	91	0	1	119	0.6	0	181.7	44	15	6	0	0	1	1	0	0	0	0	0	0	3.4	0
305472	0	0	0	0	0	1	0	67	1	15.3	8.2	429	32.9	26	1.3	105	133	16	1	93	1	1	109	0.6	0	181.7	44	11	7	0	0	1	1	0	0	0	0	0	0	1.7	0
268487	0	1	0	0	0	0	0	85	1	18.6	7.9	78	12.1	28	1.3	107	139	20	1	93	1	1	109	0.6	0	181.7	44	6	12	0	0	1	1	0	0	0	0	0	0	3.4	1
304110	0	0	0	0	0	0	0	66	1	65.2	6.7	267	58.7	73	4.1	121	142	27	1	93	1	1	109	0.6	0	181.7	44	14	12	0	1	1	1	0	0	0	0	0	0	7	1
535839	0	0	0	0	0	0	0	57	2	20.3	7.1	73	26.1	23	1.1	70	155	35	1	93	1	1	109	0.6	0	181.7	44	11	10	0	0	1	0	0	0	0	0	0	0	26.5	0
677640	0	0	0	0	0	0	0	75	2	3.4	6.7	167	17.6	54	1	99	156	16	1	93	1	1	109	0.6	0	181.7	44	9	6	0	0	1	0	0	0	0	0	0	0	2.4	1
694854	1	0	0	0	0	0	0	54	1	2.8	8.7	472	44.2	17	1.4	105	150	26	1	93	1	1	109	0.6	0	181.7	44	9	8	0	0	1	0	0	0	0	0	0	0	2.6	0
763758	0	0	0	0	0	0	0	82	1	3.8	13	152	8.5	21	1.08	214	136	34	0	90	1	1	109	0.6	0	181.7	44	14	4	0	0	0	0	0	0	0	0	0	0	3.5	0
783465	0	0	0	0	0	0	0	58	2	21.3	7.1	231	13.8	25	1.42	86	146	21	0	90	1	1	109	0.6	0	181.7	44	14	10	0	1	1	0	0	0	0	0	0	0	0.7	0
918938	0	0	0	0	0	0	0	66	1	5.7	11	120	17.6	14	1	142	138	16	0	90	1	1	109	0.6	0	181.7	44	11	7	0	0	1	0	0	0	0	0	0	0	4.1	0
1015957	0	1	0	0	0	0	0	49	1	30.7	9.5	244	70.2	21	1.54	136	145	15	0	90	1	1	109	0.6	0	181.7	44	8	7	1	0	1	1	0	0	0	0	0	0	7	0
728169	0	0	0	0	0	0	0	73	2	4.1	10.4	140	12.8	57	1.9	165	142	15	0	89	1	1	109	0.6	0	181.7	44	10	8	0	0	1	0	0	0	0	0	0	0	1	0
389781	0	0	0	0	0	1	0	57	1	2.9	8.1	847	23.9	16	0.64	160	139	21	0	86	1	1	109	0.6	0	181.7	44	14	8	0	0	0	0	0	0	0	0	0	0	4.9	0
892247	0	0	0	0	0	0	0	56	1	7	11.7	174	10	17	1.2	95	140	21	1	97	0	1	109	0.6	0	181.7	44	15	7	0	0	0	0	0	0	0	0	0	0	3.4	0
311803	0	0	0	0	0	0	0	72	2	11.2	8.9	193	18.9	33	1.01	84	143	24	1	93	1	0	72.6	0.4	0	181.5	39.1	14	10	0	0	0	0	0	0	0	0	0	0	3.4	0
207404	0	0	0	0	0	0	0	80	2	11.5	8.1	201	5.5	34	1.31	138	154	12	1	94	1	1	181	1	0	181	26	3	6	0	1	0	0	0	0	0	0	0	0	3.4	1
519479	0	0	0	0	0	0	0	48	1	3.1	9.5	99	25.2	37	3.3	86	130	35	1	97	0	0	61.4	0.34	0	180.6	27.5	15	16	0	1	1	0	0	0	0	0	0	0	3.4	1
455967	0	0	0	0	0	0	0	39	1	6.7	16.2	202	22.9	16	0.94	137	141	16	1	99	0	1	108.2	0.6	0	180.3	44.6	15	2	0	0	0	1	0	0	0	0	0	0	3.4	0
326748	0	0	0	1	0	0	0	64	1	6.2	9.1	260	15.6	38	2.09	118	142	21	1	96	0	0	72.1	0.4	0	180.3	66.7	15	8	0	0	0	0	0	0	0	0	0	0	4.2	0
864351	0	0	0	0	0	0	0	71	1	6.8	7.8	9	0.1	26	1.33	134	144	16	1	93	1	0	81	0.45	0	180	32	13	11	0	0	1	0	0	0	0	0	0	0	8.6	0
439174	0	0	0	0	0	0	1	60	1	34.2	12.6	173	11.3	35	1.48	108	137	28	1	93	1	0	81	0.45	0	180	58	6	6	0	1	1	1	0	0	0	0	0	0	5.6	1
595323	0	0	0	0	0	0	0	48	2	7.8	11.9	327	34.1	40	1.12	100	138	20	0	92	0	0	81	0.45	0	180	56	15	7	0	0	0	0	0	0	0	0	0	0	3	0
1005090	1	0	0	0	0	0	0	59	2	11.9	8.6	71	35.6	61	2.9	122	138	16	0	92	0	0	72	0.4	0	180	41.6	15	11	0	1	1	1	0	0	0	0	0	0	3.8	0
152195	0	0	0	0	0	1	0	66	1	10.6	14.4	140	9.9	17	1.28	207	140	14	0	92	0	0	72	0.4	0	180	60	15	2	0	0	0	0	0	0	0	0	0	0	1.7	0
484023	1	0	0	0	0	1	0	85	2	7.1	9	158	42.2	14	0.5	113	141	24	1	100	0	1	179.1	1	0	179.1	71.4	15	5	0	0	0	1	0	0	0	0	0	0	3.4	1
635171	0	0	0	0	0	0	1	77	2	28.8	8.7	262	19.5	24	0.96	120	138	16	1	94	1	1	179	1	0	179	35.9	14	6	1	0	1	0	0	0	0	0	0	0	3.4	0
476693	0	0	0	0	0	1	0	66	2	20.4	9.7	272	16.6	27	0.7	155	140	27	1	97	0	1	107.3	0.6	0	178.8	49.1	15	4	0	0	0	1	0	0	0	0	0	0	3.4	0
437259	1	0	0	1	0	0	1	89	2	2.8	10.3	169	29.88	62	1.75	83	142	22	1	94	1	0	89.3	0.5	0	178.6	65.9	14	9	0	0	1	1	0	0	0	0	0	0	3.4	1
392071	1	0	0	0	0	0	0	70	2	12.1	6.6	206	17	20	1.89	120	142	21	0	90	1	1	178.3	1	0	178.3	25.7	7	3	1	1	0	0	0	0	1	0	0	0	15.6	1
324798	0	0	0	0	0	0	0	68	2	7.8	13.2	272	5.8	24	0.62	104	136	22	1	95	1	0	62.4	0.35	0	178.3	42.8	9	4	0	0	0	0	0	0	0	0	0	0	0.4	0
842140	0	0	0	0	0	0	0	66	2	16.3	10	282	24	19	0.5	104	140	10	1	93	1	0	89	0.5	0	178	33	3	8	0	0	1	0	0	0	0	0	0	0	3.4	1
914516	0	0	0	0	0	0	0	79	1	16.8	11.7	208	24.2	22	0.68	132	139	28	1	93	1	0	89	0.5	0	178	41	14	4	1	0	1	0	0	0	0	0	0	0	3.4	0
443194	0	1	0	0	0	1	0	59	2	8.7	10.5	223	19.7	16	0.66	188	139	13	1	99	0	1	177.9	1	0	177.9	33.5	15	4	1	0	0	1	0	0	0	0	0	0	2.9	1
828420	0	0	0	0	0	0	0	45	1	3.8	9.1	163	13.6	45	1.5	57	141	16	1	93	1	0	71	0.4	0	177.5	35	11	8	0	0	0	0	0	0	0	0	0	0	1.2	0
311306	0	0	0	0	0	1	1	75	1	33.8	9.3	10	2.3	50	0.98	157	141	24	0	91	1	0	71	0.4	0	177.5	56.4	14	5	0	0	0	0	0	0	0	0	0	0	0.6	0
934303	0	0	0	0	0	0	0	50	1	25	9.5	97	7.4	72	8.88	74	135	15	0	89	1	0	71	0.4	0	177.5	49	14	11	0	1	0	0	0	0	0	0	0	0	0.7	0
979866	0	0	0	0	0	0	1	60	2	2.8	5	87	29.1	80	1.5	124	142	27	1	96	0	0	71	0.4	0	177.5	34	15	6	0	0	0	0	0	0	0	0	0	0	1.7	1
502585	0	0	0	0	0	1	0	53	2	2.6	13.2	207	9.5	24	1.08	108	140	24	1	93	1	0	56.8	0.32	0	177.5	102.9	11	4	0	0	0	1	0	0	0	0	0	0	3.4	0
492988	0	1	0	0	0	1	1	74	1	28.2	9.8	243	11.59	42	2.96	90	136	18	1	100	0	0	70.9	0.4	0	177.3	32	15	8	0	1	1	1	0	0	0	0	0	0	3.4	0
370302	0	0	0	0	0	0	0	79	1	12.8	7.3	155	13.4	95	3.77	75	152	22	1	94	1	0	53.2	0.3	0	177.3	40.8	10	7	0	1	0	0	0	0	0	0	0	0	1.5	1
441067	0	1	0	0	0	0	0	36	1	70.8	12.7	618	12.8	8	0.49	132	132	23	0	92	0	1	99.5	0.45	0	176.7	36.1	15	5	0	0	0	1	0	0	0	0	0	0	3.4	1
318946	0	0	0	0	0	0	0	70	2	13	6.4	276	10.3	19	1.22	102	138	20	0	92	0	1	176.2	1	0	176.2	27.3	15	6	0	0	0	0	0	0	0	0	0	0	3.4	0
1007895	0	0	0	1	0	0	0	85	2	4.5	12.5	77	15.3	32	1.4	133	140	25	1	94	1	0	88	0.5	0	176	71.3	14	7	0	1	1	1	0	0	0	0	0	0	3.4	0
773995	0	0	0	0	0	0	0	50	1	5.2	6.9	227	11.4	105	15.3	121	137	27	0	92	0	0	70.4	0.4	0	176	27.1	15	6	0	1	0	0	0	0	0	0	0	0	2.5	0
686049	0	0	0	0	0	0	0	51	1	5.7	13.5	149	6.7	11	0.91	110	138	15	1	97	0	1	149	0.29	0	175.9	44	15	2	0	0	0	0	0	0	0	0	0	0	3.4	0
368764	0	0	0	0	0	0	0	72	2	26.6	9.5	267	10.3	27	1.11	125	159	21	1	96	0	0	70.3	0.4	0	175.8	34.3	15	6	0	0	0	0	0	0	0	0	0	0	3.4	0
790308	0	0	0	0	0	0	0	84	1	9.5	12	161	9.4	42	1.85	104	139	22	0	91	1	1	175	1	0	175	42.1	8	5	0	0	0	0	0	0	1	0	0	0	1.5	0
524912	1	0	0	0	0	0	0	85	2	18.3	9.8	55	16.08	24	2.1	181	146	20	1	93	1	0	70	0.4	0	175	23.5	11	18	0	1	1	1	0	0	0	0	0	0	8.8	0
708415	0	0	0	0	0	0	0	77	2	3.7	11.4	190	12	18	0.84	131	143	20	0	89	1	0	70	0.4	0	175	74	14	5	0	0	1	0	0	0	0	0	0	0	0.8	0
387993	0	0	0	0	0	0	0	54	1	21.3	6.7	9	48.5	20	1.23	102	134	15	1	93	1	0	87.3	0.5	0	174.6	32.1	14	11	0	0	0	0	0	0	0	0	0	0	0.9	0
418680	0	0	0	0	0	1	1	83	1	12.2	10.3	246	20.1	33	2.09	160	140.1	26	1	100	0	0	87.3	0.5	0	174.6	34.2	15	8	0	0	0	0	0	0	0	0	0	0	3.6	0
623354	0	0	0	0	0	0	0	50	2	2.9	9.8	185	13.8	27	3.2	100	143	20	1	99	0	0	87.3	0.5	0	174.6	57	15	6	0	0	0	0	0	0	0	0	0	0	0.8	0
693988	0	0	0	0	0	0	0	89	2	4	10.1	130	19.2	35	1	92	144	27	0	92	0	0	96	0.55	0	174.5	34	15	7	0	0	1	0	0	0	0	0	0	0	3.3	0
819491	0	0	0	0	0	0	0	77	2	15.7	8.5	36	22	103	3.9	113	145	29	1	95	1	0	61	0.35	0	174.3	27	4	20	0	1	1	0	0	0	0	0	0	0	9.4	1
975580	0	0	0	1	0	0	1	89	2	9	10.3	165	73.7	45	1.72	129	135	21	0	92	0	1	139	0.8	0	173.8	60	15	6	0	0	1	1	1	0	0	0	0	0	1.7	0
422617	0	0	0	0	0	0	0	27	1	36.3	9.8	441	27.3	10	1	111	131	28	1	93	1	0	86.8	0.5	0	173.6	36.2	5	6	0	0	0	0	0	0	0	0	0	0	3.4	0
521038	0	0	0	0	0	1	1	79	2	21.7	9.7	276	10.2	128	2	215	137	27	0	90	1	0	60.7	0.35	0	173.4	43.2	14	8	1	1	0	1	0	0	0	0	0	0	3.4	0
396685	0	0	0	0	0	0	0	50	2	25.3	12.3	201	25.1	10	0.94	169	130	21	1	94	1	1	138.6	0.8	0	173.3	58.6	3	9	0	1	0	0	1	0	0	0	0	0	5.3	0
601748	0	0	0	0	0	0	0	66	1	14.3	6.7	36	17.4	27	1.01	138	145	21	1	93	1	0	78	0.45	0	173.3	27	13	8	0	0	0	0	0	0	0	0	0	0	4.6	0
448263	0	0	0	0	0	0	0	79	1	71.3	12.1	152	12.5	39	2.41	66	136	20	1	93	1	0	69.3	0.4	0	173.3	32.4	3	13	0	1	1	1	0	0	0	0	0	0	3.4	1
653111	0	0	0	0	0	0	0	67	1	10.9	13.2	155	16.5	105	2.85	165	133	28	0	89	1	0	60.6	0.35	0	173.1	53.7	11	7	0	1	1	0	0	0	0	0	0	0	2.9	1
187743	0	0	0	0	0	0	0	73	1	49.8	11.9	127	9.2	41	5.74	113	137	23	1	95	1	0	69	0.4	0	172.5	37	11	11	0	0	0	1	0	0	0	0	0	0	3.5	0
601087	0	0	0	0	0	0	0	58	2	9.8	9	144	8.7	16	0.84	169	140	30	0	89	1	0	69	0.4	0	172.5	53	11	10	0	0	0	0	0	0	0	0	0	0	2.9	0
882021	0	0	0	0	0	0	1	82	1	29.6	8.5	199	34.8	70	1.88	172	139	11	1	93	1	0	86	0.5	0	172	57	10	8	0	1	1	0	0	0	0	0	0	0	1.6	1
976191	0	0	0	0	0	0	0	73	2	8.6	8.9	74	3.2	40	2.23	139	143	20	0	89	1	0	86	0.5	0	172	27	10	12	0	0	1	1	0	0	0	0	0	0	0.4	0
357122	0	0	0	0	0	0	0	53	2	4	11	212	10.9	47	2.8	130	138	28	0	90	1	0	68.8	0.4	0	172	35.2	11	9	0	1	0	0	0	0	0	0	0	0	3.4	0
408046	0	0	0	0	0	1	1	89	1	1.3	8	148	17.7	60	2.39	54	146	23	0	91	1	0	68.6	0.4	0	171.5	26.3	3	10	0	1	0	0	0	0	0	0	0	0	3.4	1
965030	0	0	0	0	0	0	0	77	1	12.5	9.4	318	22.2	25	0.754	100	139	39	0	89	1	1	120	0.7	0	171.4	35	7	10	0	0	1	1	1	0	0	0	0	0	3.4	1
375762	0	0	0	0	0	0	0	72	1	18.3	10.5	108	13.8	39	1	112	139.7	17	0	90	1	1	111.2	0.65	0	171.1	36.3	7	6	0	0	0	1	0	0	0	0	0	0	3.4	0
864669	0	0	0	0	0	0	0	71	1	14.7	9.5	86	14	72	1.7	175	151	20	1	93	1	0	77	0.45	0	171.1	55	8	8	0	0	1	0	0	0	0	0	0	0	3.4	1
258349	1	1	0	0	0	0	0	44	2	12.3	5.5	349	11.8	85	6.5	89	136	24	0	92	0	1	109	0.64	0	170.3	44	15	5	0	1	0	1	0	0	0	0	0	0	0.7	0
468389	1	1	0	0	0	1	0	51	1	26.8	8.5	231	8.07	31	1.63	144	139	27	0	90	1	0	68.1	0.4	0	170.3	56	14	9	0	1	0	1	0	0	0	0	0	0	3.4	0
687659	0	0	0	0	0	0	0	73	1	25	9.4	318	27.1	39	1.34	118	141	21	1	96	1	0	76.6	0.45	0	170.2	50.4	12	7	0	0	1	0	0	0	0	0	0	0	3.4	0
421736	0	0	0	0	0	1	0	83	2	9.9	10.5	187	18.5	94	1.45	88	175	18	1	93	1	1	136.1	0.8	0	170.1	30.2	9	6	0	1	0	0	1	0	0	0	0	0	4.9	0
151859	0	0	0	0	0	0	0	26	2	34.8	8.3	54	16.9	19	3.13	111	146	7	1	93	1	1	136	0.8	0	170	42	11	9	0	1	0	0	1	0	0	0	0	0	3.5	0
428739	0	0	0	0	0	1	0	79	1	4.3	8.1	213	10.9	30	1.19	130	137	17	1	100	0	0	67.9	0.4	0	169.8	36.6	15	5	1	0	0	1	0	0	0	0	0	0	1.7	0
409376	0	0	0	1	0	0	0	50	1	5.4	10.5	0	29.5	31	2.5	204	130	8	0	92	0	0	61	0.36	0	169.4	52	15	7	0	0	0	1	0	0	0	0	0	0	3.4	0
257301	0	1	0	0	1	0	0	65	1	21.4	9	96	9.6	33	3.03	137	137	21	1	93	1	0	76.2	0.45	0	169.3	35.5	11	6	0	1	0	1	0	0	0	0	0	0	2.9	0
533654	1	1	0	0	0	0	0	79	2	16	11.3	205	12.3	58	1.6	96	147	33	1	95	1	0	84.6	0.5	0	169.2	37.8	10	6	0	1	1	1	0	0	0	0	0	0	2.1	1
344265	0	0	0	1	0	1	0	71	1	12.4	7.1	362	22.5	44	1.54	291	146	10	0	90	1	1	168.7	1	0	168.7	30.1	11	7	0	1	0	0	0	0	1	0	0	0	3.4	1
713329	0	0	0	0	0	0	0	74	2	18.8	10.5	168	17.2	28	1.61	97	142	27	1	93	1	0	67.3	0.4	0	168.3	34	9	8	0	1	1	0	0	0	0	0	0	0	3.6	0
332423	0	0	0	0	0	0	1	61	1	34.7	8.8	181	12.2	62	1.63	128	155	21	1	100	0	0	67.3	0.4	0	168.3	37.6	15	6	0	1	0	0	0	0	0	0	0	0	3.4	0
865874	0	0	0	0	0	0	0	59	1	6.4	11.5	48	6.2	32	1.49	128	137	27	1	95	1	0	67.1	0.4	0	167.8	39.9	10	11	0	0	0	0	0	0	0	0	0	0	2.4	1
449206	0	0	0	1	0	0	0	79	1	44.2	10.8	76	7.1	52	2.4	69	142	21	0	92	0	0	67.1	0.4	0	167.8	37.1	15	11	0	1	0	1	0	0	0	0	0	0	0.9	0
282221	0	1	0	0	0	0	0	45	1	5.8	12.8	185	7.5	21	1.2	120	142	30	1	93	1	1	109	0.65	0	167.7	44	12	6	0	1	0	1	0	0	0	0	0	0	1.5	0
201649	0	0	0	0	0	0	0	61	1	9.5	10.6	160	4.6	24	2.07	111	142	23	0	90	1	0	67	0.4	0	167.5	44	11	10	0	1	0	0	0	0	0	0	0	0	6.7	0
206478	0	0	0	0	0	0	0	63	1	15.5	7.4	322	6.4	36	2.4	215	134	17	0	90	1	0	67	0.4	0	167.5	76	11	6	0	0	0	0	0	0	0	0	0	0	3.4	0
383305	1	0	0	0	1	1	1	67	2	26.5	8.1	48	34.9	89	3.17	127	138	19	1	96	0	1	133.6	0.8	0	167	34.3	15	14	0	1	0	0	1	0	0	0	0	0	3.4	0
469849	0	1	0	0	0	0	1	71	1	3.5	12.7	82	79.1	16	1.21	132	138	26	0	92	0	0	66.8	0.4	0	167	33	15	9	0	0	0	1	0	0	0	0	0	0	3.2	0
488744	0	1	0	0	0	1	0	67	2	3.5	11.7	312	21.2	20	0.78	132	130	21	0	92	0	0	60	0.36	0	166.7	49	15	6	0	0	0	1	0	0	0	0	0	0	1.1	0
824542	0	0	0	0	0	0	0	27	1	32.6	9.9	22	8.3	126	4.35	113	133	26	1	93	1	1	99.8	0.6	0	166.3	45.4	3	20	0	1	1	0	0	0	0	0	0	0	3	0
976455	0	0	0	0	0	0	0	60	2	6.6	10.8	213	10.3	20	0.45	106	142	19	1	93	1	1	166	1	0	166	94	10	9	0	0	1	1	0	0	1	0	0	0	1.5	0
721771	0	0	0	0	0	0	0	74	1	10.9	10.3	111	7	57	3.39	93	151	24	1	96	1	0	66	0.4	0	165	34	7	11	0	1	0	0	0	0	0	0	0	0	1.8	1
806572	0	0	0	0	0	0	0	75	1	29.2	11.5	130	19.4	16	1.49	75	144	20	0	90	1	0	66	0.4	0	165	42	14	8	0	1	0	0	0	0	0	0	0	0	3.4	0
437317	0	0	0	0	0	1	0	72	2	24.4	10.1	168	19.82	17	1.57	195	147	18	1	98	0	0	74.1	0.45	0	164.7	37.3	15	9	0	1	1	1	0	0	0	0	0	0	3.4	0
482781	0	0	0	0	0	1	0	70	1	30.2	11	160	8.7	18	0.98	67	140	32	1	100	0	0	82.2	0.5	0	164.4	38.3	15	6	0	0	0	1	0	0	0	0	0	0	3	1
567329	0	0	0	0	0	0	0	43	1	10.7	12.2	163	10.9	13	0.78	77	134	29	0	90	1	1	123	0.75	0	164	50	9	7	0	0	1	0	1	0	0	0	0	0	1.6	0
498644	1	0	0	0	0	0	0	80	1	27.2	9.1	146	13.2	52	3.11	125	136	24	1	98	0	0	65.6	0.4	0	164	31.1	15	11	0	1	0	1	0	0	0	0	0	0	3.4	0
392231	0	0	0	0	0	0	0	46	1	12.9	8.1	255	7.9	17	0.71	83	145	40	0	91	1	0	65.5	0.4	0	163.8	36.2	11	5	0	0	0	0	0	0	0	0	0	0	3.4	0
877021	0	0	0	0	0	0	0	43	1	9.1	13.7	177	20.9	38	3.7	282	136	22	1	95	1	1	97.7	0.6	0	162.8	47.2	14	8	0	1	1	0	0	0	0	0	0	0	1.6	0
255084	0	1	0	0	0	0	0	81	2	5.3	11.2	297	28.3	62	8.63	298	138	21	1	96	0	0	71.6	0.44	0	162.7	46.9	15	7	0	1	0	1	0	0	0	0	0	0	2.7	0
350368	0	0	0	0	0	0	0	56	2	13.1	11.8	222	20.3	21	0.7	119	140	21	1	95	1	0	89.4	0.55	0	162.5	48.3	14	4	0	0	0	0	0	0	0	0	0	0	3.4	0
413542	0	0	0	1	0	1	0	65	1	10.7	8.3	304	0	0	4.24	0	0	21	1	96	0	1	97.4	0.6	0	162.3	39.4	15	11	0	1	0	0	0	0	0	0	0	0	3.4	0
962563	0	0	0	0	0	0	0	71	1	17	14	277	12	48	1.79	316	134	21	1	95	1	0	81	0.5	0	162	73	14	5	0	0	0	1	0	0	0	0	0	0	3.4	0
247363	0	0	0	0	0	0	1	73	2	10.6	14.1	130	9.1	24	1.1	122	142	17	0	92	0	0	81	0.5	0	162	47	15	7	0	0	0	1	0	0	0	0	0	0	1.4	0
451320	0	0	0	1	0	1	0	70	1	10.1	8.4	102	11.7	26	0.97	195	137	17	1	98	0	0	80.9	0.5	0	161.8	67.1	15	8	0	0	1	1	0	0	0	0	0	0	3.4	1
607915	0	0	0	0	0	0	0	60	1	15.4	11.6	97	10.4	22	1.47	159	140	20	0	88	1	1	97	0.6	0	161.7	58	8	10	0	1	0	0	0	0	0	0	0	0	1.5	0
517641	0	0	0	0	0	0	0	32	1	14.2	13.7	120	9.9	10	0.59	85	140	16	0	83	0	1	113.1	0.7	0	161.6	199.3	15	7	0	0	0	1	0	0	1	0	0	0	0.6	0
322478	0	0	0	0	0	1	0	66	2	37.5	10.7	102	14.4	86	3.14	115	137	32	0	90	1	0	80.7	0.5	0	161.4	34	14	6	0	1	0	0	0	0	0	0	0	0	0.9	0
297044	0	1	0	0	0	0	0	60	1	3.2	7.2	32	0.4	17	0.48	95	135	28	0	87	0	0	71	0.44	0	161.4	30.8	15	7	1	0	0	1	0	0	0	0	0	0	3.4	1
525644	0	0	0	1	0	1	0	51	2	7.5	12.8	256	7.3	21	0.79	188	139	23	0	91	0	0	80.6	0.5	0	161.2	93.2	15	8	0	0	0	1	0	0	0	0	0	0	3.4	0
150771	0	0	0	0	0	0	0	88	1	8	10.8	97	35	89	3.95	87	145	21	1	97	0	0	58	0.36	0	161.1	33	15	11	0	1	0	0	0	0	0	0	0	0	1.9	0
961868	0	0	0	0	0	0	0	66	1	19.8	9.1	95	5.8	40	1.24	102	130	22	0	91	0	0	58	0.36	0	161.1	44	15	5	1	0	1	1	0	0	0	0	0	0	3.4	0
468196	1	0	0	0	0	1	0	87	1	55.2	8.7	271	6.52	27	1	166	148	21	1	93	1	0	64.4	0.4	0	161	47.7	14	5	0	0	1	1	0	0	0	0	0	0	3.4	1
757543	0	0	0	0	0	0	0	50	2	8.2	12.3	182	15.3	33	2.37	154	141	20	1	96	1	0	88.5	0.55	0	160.9	45.3	13	6	0	0	1	0	0	0	0	0	0	0	6	0
663332	0	0	0	0	0	0	0	48	2	22.1	8.8	189	15.6	29	0.7	130	142	21	0	89	1	1	112.4	0.7	0	160.6	44.9	8	3	0	0	0	0	0	0	0	0	0	0	3.4	0
206488	1	0	0	0	0	0	0	63	2	2.8	8.3	110	5.6	17	1.1	48	141	30	0	90	1	1	160	1	0	160	40	3	8	0	0	0	0	0	0	1	0	0	0	7.2	1
272822	0	0	0	0	0	0	0	65	1	4	11.9	159	19.7	109	6.7	122	137	32	0	90	1	0	96	0.6	0	160	51	10	7	0	1	0	1	0	0	0	0	0	0	2.1	0
172497	0	0	0	0	0	1	0	77	1	18	13.4	245	33.3	31	1.05	170	136	20	0	90	0	0	80	0.5	0	160	45	15	10	1	0	0	0	0	0	0	0	0	0	3.4	0
568620	0	0	0	0	0	0	0	69	2	0.9	8.2	18	14.6	36	1.97	176	138	21	0	91	1	0	64	0.4	0	160	29	4	19	0	0	1	0	0	0	0	0	0	0	11.9	1
780843	0	0	0	0	0	0	0	76	2	13.7	10.4	201	30.1	43	1.4	105	141	17	0	90	1	0	64	0.4	0	160	57	3	6	0	1	1	0	0	0	0	0	0	0	2.9	1
346467	0	0	0	0	0	1	0	83	1	21.5	12.6	188	11.6	64	2.24	140	136	21	0	92	0	0	64	0.4	0	160	47.2	15	5	0	0	0	0	0	0	0	0	0	0	1.8	0
146912	0	0	0	0	0	1	1	78	1	8	11.9	154	8.5	24	1.47	107	142	19	0	85	0	0	56	0.35	0	160	83	15	4	1	1	0	0	0	0	0	0	0	0	3.4	0
372131	0	0	0	0	0	0	1	86	1	2	12.6	241	11.7	19	1.08	170	139	21	1	93	1	0	95.9	0.6	0	159.8	46.4	8	7	1	0	0	0	0	0	0	0	0	0	1.6	1
310459	0	0	0	0	0	0	0	76	2	7.3	14	116	41.3	24	1	99	141	21	0	92	0	0	63.9	0.4	0	159.8	55.1	15	9	0	0	0	0	0	0	0	0	0	0	2.9	1
344096	1	0	0	0	0	0	0	89	2	3.9	11.7	161	13	18	1.24	166	138	21	0	90	1	0	79.7	0.5	0	159.4	53.3	11	4	0	0	0	0	0	0	0	0	0	0	2.8	0
919378	0	0	0	0	0	0	0	51	2	6.2	9.4	210	13.8	16	0.76	99	148	27	0	78	0	1	159	1	0	159	61	15	6	0	0	1	0	0	0	0	0	0	0	2.4	0
152035	0	0	0	0	0	0	1	71	1	1.1	13.1	206	18.9	66	3.14	114	149	38	1	93	1	1	111	0.7	0	158.6	35	8	8	0	0	0	0	0	0	0	0	0	0	3	0
434916	0	1	0	0	0	1	0	67	1	10.3	11	211	32.6	71	2	108	137	27	0	90	1	0	79.3	0.5	0	158.6	39.3	14	6	0	1	0	1	0	0	0	0	0	0	3.4	0
736406	0	0	0	1	0	0	1	80	1	18.8	14.2	217	7.9	40	1.54	195	136	31	1	98	0	1	99	0.5	0	158	53.5	15	6	0	0	1	0	0	0	0	0	0	0	3.4	0
162491	0	0	0	0	0	1	0	77	1	4.8	10.6	291	16.3	14	1.04	103	140	18	1	94	1	0	79	0.5	0	158	45	12	5	0	0	0	0	0	0	0	0	0	0	0.6	0
860679	0	0	0	0	0	0	0	52	2	36.1	10.9	214	7.6	17	0.45	165	140	19	1	95	1	0	63	0.4	0	157.5	47	11	9	0	0	1	0	0	0	0	0	0	0	1.3	0
154297	0	0	0	0	0	1	0	59	1	11.1	8.4	94	7.4	31	0.59	104	140	14	1	93	1	0	63	0.4	0	157.5	88	3	11	0	0	0	0	0	0	0	0	0	0	1.3	1
784786	0	0	0	0	0	0	0	57	2	15.8	9	293	13.4	27	0.72	81	143	20	0	89	0	0	63	0.4	0	157.5	85	15	5	0	0	0	0	0	0	0	0	0	0	1.3	0
398660	0	0	0	0	0	0	0	77	1	14	8.9	153	9.6	24	0.9	215	135	10	0	90	1	0	78.6	0.5	0	157.2	48.8	13	4	0	0	0	0	0	0	0	0	0	0	3.4	1
396697	0	0	0	0	0	1	0	72	2	10.7	11.7	233	11.6	24	1.22	104	145	26	1	95	1	0	78.4	0.5	0	156.8	45.3	8	7	0	0	0	0	0	0	0	0	0	0	3.4	0
340920	0	0	0	0	0	0	0	26	2	7.6	10.2	36	10.9	11	0.59	102	137	25	0	90	1	0	78.4	0.5	0	156.8	26.3	8	12	0	0	0	0	0	0	0	0	0	0	2.1	0
824459	0	0	0	0	0	0	0	77	2	5	11	212	8.5	38	0.86	224	141	15	1	96	1	0	86	0.55	0	156.4	89	14	7	0	0	0	0	0	0	0	0	0	0	3.4	0
390837	0	0	0	0	0	0	0	56	2	11.8	10.3	174	29.8	27	0.8	130	146	21	1	95	1	0	78.1	0.5	0	156.2	37.2	14	4	0	0	0	0	0	0	0	0	0	0	1.2	0
575187	0	0	0	0	0	0	0	73	1	9.3	13.5	117	7.1	25	1	122	146	23	1	94	1	1	156	1	0	156	83.4	10	6	0	0	0	0	0	0	1	1	0	0	0.2	0
285092	0	1	0	0	0	0	0	68	1	6.8	9.8	94	9.4	22	1	167	140	22	1	93	1	0	78	0.5	0	156	59	14	10	0	0	1	1	0	0	0	0	0	0	1.3	0
962806	0	0	0	0	0	0	0	54	1	52.5	11.4	178	21.7	93	6.79	110	140	30	0	89	1	0	78	0.5	0	156	46	6	14	0	1	0	1	0	0	0	0	0	0	3.2	0
910982	0	0	0	0	0	0	0	52	1	7.6	6	35	0.3	36	0.7	91	134	23	1	98	0	1	159	0.7	0	155.7	44	15	6	0	0	0	0	0	0	0	0	0	0	4.2	0
809209	0	0	0	0	0	0	1	59	1	14.7	11.4	342	15.6	69	1.76	108	138	18	0	92	0	1	109	0.7	0	155.7	44	15	3	0	0	0	0	0	0	0	0	0	0	3.4	0
398085	0	0	0	0	0	1	1	61	1	23.5	13.5	117	20.3	33	1.77	151	138	25	0	92	0	1	101.2	0.65	0	155.7	31.8	15	4	1	0	0	0	0	0	0	1	0	0	3.4	0
976300	0	0	0	0	0	0	0	35	1	2.3	10.3	60	6.1	17	0.65	95	134	21	0	89	1	0	56	0.36	0	155.6	33	8	7	0	0	0	1	0	0	0	0	0	0	1.1	1
259621	0	1	0	0	0	0	0	85	2	1	8.8	324	37	24	1.5	177	133	17	1	93	1	1	155	1	0	155	34	6	12	0	0	1	0	0	0	1	1	0	0	20.8	1
202554	0	0	0	0	0	0	0	75	2	1.4	10.3	130	19.5	35	2.06	155	129	21	1	93	1	0	93	0.6	0	155	56	3	11	0	1	0	1	0	0	0	0	0	0	5.7	1
721772	0	0	0	0	0	0	0	74	1	10.9	0	0	0	0	0	0	0	22	0	67	1	0	62	0.4	0	155	33	9	7	0	1	0	0	0	0	0	0	0	0	3.4	1
359912	0	0	0	0	0	1	0	86	2	3.9	11.7	158	15.4	33	1.64	187	136	17	1	93	1	0	77.3	0.5	0	154.6	32.9	8	12	0	1	0	0	0	0	0	0	0	0	4.3	0
230679	1	0	0	0	0	1	0	81	2	9.1	10.6	248	12.4	32	2.1	127	144	21	1	93	1	0	77	0.5	0	154	41	7	8	0	1	0	0	0	0	0	0	0	0	2.4	0
773482	0	0	0	0	0	0	1	86	2	10.2	10.4	162	13.5	55	3.6	126	147	20	0	92	0	0	76.3	0.5	0	152.6	35.2	15	6	0	1	0	0	0	0	0	0	0	0	3.4	0
463181	0	1	0	0	0	0	0	41	2	4	11.6	266	18.2	27	0.94	80	142	24	0	91	1	0	51.9	0.34	0	152.6	37	9	11	0	0	0	1	0	0	0	0	0	0	3.4	0
966456	0	0	0	0	0	0	0	64	2	12.7	8	341	18.8	38	1.95	91	142	30	0	91	1	0	61	0.4	0	152.5	34	10	9	0	0	1	1	0	0	0	0	0	0	2.2	1
839047	0	0	0	0	0	0	0	64	2	14.8	0	0	0	0	0	0	0	24	1	99	0	0	61	0.4	0	152.5	31.6	15	4	0	1	0	0	0	0	0	0	0	0	3.4	0
719954	0	0	0	0	0	0	0	64	1	22.7	17.1	251	17.7	27	1.3	236	137	21	1	96	1	1	152	1	0	152	50	9	9	0	0	1	0	0	0	1	1	0	0	2.8	0
932010	0	0	0	0	0	0	0	28	1	4.3	11.9	225	14.1	12	0.67	119	142	18	1	96	1	0	91	0.6	0	151.7	53	11	4	0	0	1	0	0	0	0	0	0	0	1.9	0
374312	0	0	0	0	0	0	0	76	1	13.9	0	0	0	22	0.66	0	0	30	1	93	1	1	151.4	1	0	151.4	53.9	14	4	0	0	0	0	0	0	1	1	0	0	3.4	1
260998	0	1	0	0	0	0	0	64	1	1.4	8.6	20	0	35	2	97	135	31	0	91	1	1	136	0.9	0	151.1	39	8	16	1	1	1	1	1	0	0	0	0	0	7.1	1
314069	0	0	0	0	0	1	0	86	1	9	8.6	305	26.1	15	1.3	84	140	21	1	99	0	1	105.6	0.7	0	150.9	37	15	5	0	0	0	0	0	0	0	0	0	0	3.7	0
648790	0	0	0	0	0	0	0	79	1	9.3	11.3	125	10.6	31	1.4	92	138	20	0	92	0	0	75.2	0.5	0	150.4	28.5	15	5	0	1	0	0	0	0	0	0	0	0	2.3	0
341322	0	0	0	0	0	0	0	73	2	2	11.8	166	9.3	9	0.74	119	137	20	0	89	0	0	60.1	0.4	0	150.3	83.6	15	4	0	0	0	0	0	0	0	0	0	0	3.4	0
475951	0	0	0	1	0	1	1	49	1	154.8	12.1	314	14.9	21	0.93	87	139	34	1	98	0	0	90.1	0.6	0	150.2	46.3	15	4	0	1	0	1	0	0	0	0	0	0	3.4	0
260241	0	0	0	0	0	0	0	75	2	8.1	11	268	12.7	32	1	179	135	17	1	93	1	0	75	0.5	0	150	50.2	14	7	0	0	0	1	0	0	0	0	0	0	3.4	0
627188	0	0	0	1	0	0	0	39	1	18.2	6.8	208	32	32	1.21	142	135	29	1	93	1	0	60	0.4	0	150	32	9	10	0	1	1	0	0	0	0	0	0	0	3.4	0
335551	0	0	0	0	0	0	0	89	1	1.6	13.9	194	20.5	26	1.46	109	133	18	0	90	1	0	74.9	0.5	0	149.8	37.3	9	12	0	0	0	0	0	0	0	0	0	0	2.3	0
476475	0	0	0	0	0	1	1	60	2	9.7	8.1	163	4.8	51	3.3	176	138	31	1	96	0	0	59.8	0.4	0	149.5	30.2	15	8	0	1	0	1	0	0	0	0	0	0	0.8	0
528305	0	0	0	0	0	0	0	45	2	7.3	9.5	386	28.8	6	0.44	69	138	17	0	92	0	0	74.7	0.5	0	149.4	33.8	15	6	1	0	0	1	0	0	0	0	0	0	3.4	0
1002100	1	0	0	0	0	0	0	59	1	30.8	9.5	213	41.9	68	4.73	53	142	2	0	91	1	1	149	1	0	149	45.4	13	8	0	1	1	1	0	0	0	0	0	0	1.4	0
830158	0	0	0	0	0	0	0	65	1	6.8	12.7	291	22.2	44	1.08	119	153	21	0	91	1	0	59.5	0.4	0	148.8	27.3	9	4	0	0	0	0	0	0	0	0	0	0	8.6	0
864994	0	0	0	0	0	0	0	54	1	15.6	7.7	62	9.8	44	1.51	136	137	20	1	96	1	0	81.8	0.55	0	148.7	33.6	8	13	0	1	1	0	0	0	0	0	0	0	3.4	1
359466	0	0	0	0	0	0	1	73	1	28.5	12.9	204	20.7	94	4.51	143	140	13	0	92	0	0	66.9	0.45	0	148.7	41.2	15	7	0	1	0	0	0	0	0	0	0	0	1.2	0
920242	0	0	0	0	0	0	0	89	2	7.2	11.5	103	15.1	42	3.64	106	143	21	1	95	1	0	74.3	0.5	0	148.6	37.9	9	13	0	1	1	0	0	0	0	0	0	0	10.7	0
164048	0	0	0	0	0	0	0	63	2	3.8	10.5	539	13	3	0.56	147	125	27	1	98	0	0	89	0.6	0	148.3	39	15	3	1	0	0	0	0	0	0	0	0	0	2.8	0
469227	1	0	0	0	0	0	0	77	1	17.4	8.7	144	20.13	104	4.12	90	137	21	0	91	1	0	74.1	0.5	0	148.2	34	8	13	0	1	1	1	0	0	0	0	0	0	3.4	1
965915	0	0	0	0	0	0	0	70	1	22.5	9.1	374	15.8	13	0.69	93	140	20	0	92	0	0	74	0.5	0	148	34	15	3	0	0	0	1	0	0	0	0	0	0	1.6	0
1015617	1	0	0	0	0	0	0	71	2	6.5	9.6	33	15.4	29	2.1	63	142	24	1	98	0	0	65	0.44	0	147.7	27.4	15	10	0	1	1	1	0	0	0	0	0	0	4.7	0
682714	0	0	0	0	0	0	0	54	1	12.7	11.9	115	20	60	7.5	105	144	25	0	90	1	0	59	0.4	0	147.5	30	9	10	0	1	1	0	0	0	0	0	0	0	0.8	1
293037	0	1	0	0	0	0	0	55	2	9.6	12.6	161	6.72	24	0.81	288	149	15	1	94	1	0	88.3	0.6	0	147.2	94.1	14	3	0	1	0	1	0	0	0	0	0	0	2.3	0
196707	0	0	0	0	0	1	1	62	1	9.7	10.9	185	8.4	20	1.1	187	140	34	1	93	1	1	103	0.7	0	147.1	49	9	5	0	0	0	0	0	0	0	0	0	0	3.4	0
436547	0	0	0	0	0	0	0	59	1	13.3	11.1	351	10.82	10	0.67	86	136	22	0	92	0	0	73.5	0.5	0	147	41.6	15	5	0	0	0	1	0	0	0	0	0	0	3.4	0
619434	1	0	0	0	0	0	1	55	2	31.3	9.2	81	21.2	72	1.77	98	144	21	1	93	1	1	146.8	1	0	146.8	52.6	11	9	0	0	1	0	0	0	0	0	0	0	0.9	0
162499	0	0	0	0	0	0	1	62	2	8.1	14.5	100	6.3	13	0.8	222	143	21	0	87	1	0	88	0.6	0	146.7	55	12	8	0	0	0	0	0	0	0	0	0	0	3.4	0
961722	0	0	0	0	0	0	0	89	2	2.5	10.8	294	14.6	37	1.85	176	136	21	1	97	0	0	66	0.45	0	146.7	41	15	7	0	0	0	1	0	0	0	0	0	0	1.8	0
743070	0	0	0	0	0	0	0	80	1	13.2	12.9	112	6.6	25	1.68	68	140	20	0	90	1	0	58.6	0.4	0	146.5	61.1	14	5	0	0	1	0	0	0	0	0	0	0	0.8	1
523739	0	0	0	1	0	1	0	43	1	83.9	11.7	172	8	21	0.87	104	140	23	0	92	0	0	58.6	0.4	0	146.5	104.7	15	3	0	0	0	1	0	0	0	0	0	0	3.4	0
925905	0	0	0	0	0	0	1	56	2	23.8	10	216	9.8	48	4.53	158	135	19	0	89	1	0	95	0.65	0	146.2	46	15	9	0	1	0	0	0	0	0	0	0	0	0.9	0
178227	0	0	0	0	0	0	1	71	2	4.4	7.3	85	17.8	69	2.13	137	145	30	1	97	0	0	73	0.5	0	146	44	15	9	1	1	0	0	0	0	0	0	0	0	0.8	1
451519	0	0	0	0	0	0	0	56	1	16.2	7.8	153	23.51	16	0.83	83	140	19	1	97	0	0	73	0.5	0	146	35.3	15	6	0	0	0	1	0	0	0	0	0	0	1.5	0
222276	0	0	0	0	0	0	0	64	2	1.3	14.2	259	17.4	35	2.31	171	142	21	1	93	1	1	102	0.7	0	145.7	35	8	10	0	1	0	0	0	0	0	0	0	0	15.8	1
504914	0	0	0	0	0	1	0	71	1	54.2	13.8	186	16.6	19	1.71	71	140	26	1	93	1	0	72.8	0.5	0	145.6	32.7	12	9	1	0	1	1	0	0	0	0	0	0	3.4	0
817122	0	0	0	0	0	0	0	53	1	10.6	14.9	63	0.6	19	0.71	182	138	20	1	94	1	0	65.5	0.45	0	145.6	52.1	9	12	0	0	1	0	0	0	0	0	0	0	2.8	0
507025	0	0	0	0	0	0	1	77	2	42.4	8.3	124	7.6	44	1.53	187	148	16	0	91	1	0	80	0.55	0	145.5	51	11	9	0	1	1	1	0	0	0	0	0	0	3.4	0
507480	0	1	0	0	0	1	0	53	2	25.8	13.3	196	12.7	15	0.75	113	137	25	1	93	1	0	58.1	0.4	0	145.3	34.2	14	6	1	0	0	1	0	0	0	0	0	0	1	0
286175	0	0	0	0	0	0	0	51	1	12.9	12.8	292	19.7	14	0.86	105	150	26	0	90	1	0	58.1	0.4	0	145.3	28.6	7	5	0	0	0	1	0	0	0	0	0	0	2.1	0
659101	0	0	0	0	0	0	0	62	1	16.7	12.1	356	11.3	63	1.75	117	138	18	1	96	0	1	145	1	0	145	35.8	15	4	0	0	0	0	1	0	0	0	0	0	1.6	0
608641	0	0	0	0	0	0	0	60	1	16.6	9.5	373	12.4	12	0.78	82	127	20	1	94	1	0	58	0.4	0	145	53	10	3	1	0	1	0	0	0	0	0	0	0	1	1
698914	0	0	0	0	0	0	0	53	2	41.3	10.3	57	9.7	42	3.76	58	141	26	1	93	1	0	58	0.4	0	145	32	14	14	0	1	1	0	0	0	0	0	0	0	3.6	0
680244	0	0	0	0	0	0	0	66	1	1.9	8.3	11	1.3	23	0.44	82	150	19	0	53	1	0	86.8	0.6	0	144.7	32.2	11	10	0	0	0	0	0	0	0	0	0	0	1.7	1
378629	0	0	0	0	0	1	1	74	2	11.8	6.9	442	13.7	111	4.5	169	131	14	1	95	1	0	72	0.5	0	144	50.1	7	9	0	1	0	1	0	0	0	0	0	0	3.4	0
926812	0	0	0	0	0	0	1	87	2	7.5	10.9	191	16.6	55	2.97	130	134	19	1	96	0	0	72	0.5	0	144	40	15	9	0	1	1	0	0	0	0	0	0	0	4.5	0
296384	0	0	0	0	0	0	0	44	2	6	11	189	10.7	11	0.5	89	139	34	0	92	0	0	72	0.5	0	144	39.5	15	6	0	0	0	1	0	0	0	0	0	0	0.8	0
590976	0	0	0	0	0	0	0	45	1	2.7	12.2	203	11.7	52	6.39	86	144	23	0	92	0	0	71.9	0.5	0	143.8	34.4	15	10	0	1	1	0	0	0	0	0	0	0	0.7	0
380796	1	0	0	0	0	0	0	64	1	13	8.1	133	8.1	32	3.3	111	149	20	0	90	1	0	85.9	0.6	0	143.2	27.6	9	12	0	1	0	0	0	0	0	0	0	0	0.7	0
968688	0	0	0	0	0	0	1	73	1	4.9	8.8	237	18.1	75	3.41	103	137	29	1	96	1	1	143	1	0	143	109	3	11	0	0	1	1	0	0	0	0	0	0	1.5	1
618867	0	0	0	0	0	0	0	54	2	8.1	8.5	286	11.9	49	1.9	90	140	21	0	89	1	1	100	0.7	0	142.9	56.3	9	8	0	0	0	0	0	0	0	0	0	0	2.4	0
592376	0	0	0	0	0	0	0	70	2	19.2	11	167	9.6	24	0.58	111	135	20	0	89	1	0	62.8	0.44	0	142.7	46.4	8	4	1	0	0	0	0	0	0	0	0	0	3.4	0
262472	0	0	0	0	0	0	0	89	2	2.1	12.8	197	40.5	37	2.5	123	143	27	0	91	1	0	57	0.4	0	142.5	34.9	10	8	0	0	0	1	0	0	0	0	0	0	7.6	0
477049	0	1	0	0	0	1	0	54	2	35	9.5	274	9.72	10	0.42	81	143	40	0	92	0	1	142.2	1	0	142.2	35.9	15	4	0	0	0	1	1	0	0	0	0	0	1	0
824060	0	0	0	0	0	0	0	64	1	5.4	12.7	373	17.2	32	1.96	185	140	21	1	99	0	0	71	0.5	0	142	43	15	5	0	1	0	0	0	0	0	0	0	0	7.6	0
509209	0	0	0	0	0	1	0	71	1	3.5	11	60	80.7	15	0.9	128	144	21	1	96	0	1	141.9	1	0	141.9	36.6	15	7	0	0	0	1	1	0	0	0	0	0	2.5	0
623418	0	0	0	0	0	0	0	54	2	1.5	9	27	59.5	34	1.8	53	142	30	1	93	1	1	127.7	0.9	0	141.9	47.8	3	17	0	0	1	0	1	0	0	0	0	0	3.2	1
502431	0	0	0	0	0	0	0	62	1	11.6	12.9	101	4.2	37	1.62	128	136	26	0	92	0	0	92.2	0.65	0	141.8	54.7	15	7	0	1	1	1	0	0	0	0	0	0	2.2	1
405994	0	0	0	0	0	1	1	35	2	1.8	12.7	135	16.2	19	0.89	100	138	23	1	93	1	0	85.1	0.6	0	141.8	27.6	10	6	0	0	0	0	0	0	0	0	0	0	3.4	1
316820	0	0	0	0	0	0	0	51	1	9.1	11	132	11	74	6.07	95	143	24	1	94	1	0	77.9	0.55	0	141.6	34.3	10	12	0	1	0	0	0	0	0	0	0	0	3.4	0
362968	0	0	0	0	0	0	0	40	2	14.6	9.3	355	30.5	8	0.6	364	135	43	1	100	0	0	84.4	0.6	0	140.7	44.6	15	9	0	0	0	0	0	0	0	0	0	0	3.4	0
350881	0	0	0	0	0	1	1	78	1	7	0	0	10.3	36	2.3	121	139	32	0	92	0	0	80.6	0.36	0	140.6	37.3	15	3	0	0	0	0	0	0	0	0	0	0	3.4	0
442640	1	1	0	0	0	1	0	89	2	5.6	9	534	13	30	0.7	121	141	24	0	91	0	0	84.1	0.6	0	140.2	50.1	15	9	0	0	0	1	0	0	0	0	0	0	1.4	0
388917	0	0	0	0	0	0	0	63	1	9.8	10.5	140	2	30	5.13	131	138	18	0	90	1	0	70.1	0.5	0	140.2	47.6	14	6	0	1	0	0	0	0	0	0	0	0	3.4	0
432020	0	0	0	0	0	1	0	60	1	26.9	13.6	124	6.4	23	0.77	147	135	28	0	91	0	1	140	1	0	140	55	15	6	0	0	1	1	1	0	0	0	0	0	3.4	1
255112	0	1	0	0	0	0	0	52	1	10.7	7.7	429	15.3	19	0.6	115	135	24	1	93	1	0	84	0.6	0	140	43.3	14	14	1	0	1	1	0	0	0	0	0	0	2.3	1
1016057	0	1	0	0	0	0	1	54	1	6	8.5	129	10.6	34	1.48	102	139	20	1	93	1	0	70	0.5	0	140	34.1	11	5	0	0	0	1	0	0	0	0	0	0	1.7	0
450801	0	1	0	0	0	0	0	72	2	13	11.9	378	38.4	21	1.37	127	134	23	1	94	1	1	97	0.7	0	138.6	44.7	14	10	1	0	1	1	0	0	0	0	0	0	2.3	0
397401	0	0	0	0	0	0	0	79	1	7.2	12.7	293	15.6	33	0.98	129	148	20	0	91	0	0	69.3	0.5	0	138.6	113.3	15	4	0	0	0	0	0	0	0	0	0	0	1.4	0
553437	0	0	0	0	0	0	0	69	2	23	15.3	136	27	62	1.84	103	139	27	0	91	1	0	41.3	0.3	0	137.7	33.1	8	8	0	0	1	0	0	0	0	0	0	0	4.1	0
166760	0	0	0	0	0	0	0	77	1	4.6	10.5	162	12.8	47	2.85	166	141	22	0	92	0	0	66	0.48	0	137.5	58	15	6	0	1	0	0	0	0	0	0	0	0	1.8	0
994818	0	0	0	0	0	0	0	52	1	6.6	12.8	231	17.7	16	0.8	151	143	20	1	93	1	0	55	0.4	0	137.5	39.1	13	3	1	0	0	1	0	0	0	0	0	0	2	0
221532	1	0	0	1	0	0	0	50	2	14.8	13.9	466	31.2	45	1.07	160	140	34	0	90	1	0	55	0.4	0	137.5	31	6	6	0	0	0	0	0	0	0	0	0	0	3.4	0
166780	0	0	0	0	1	1	0	86	2	9	8.3	287	22.6	19	1.07	83	139	20	1	93	1	0	96	0.7	0	137.1	42	10	8	1	0	0	0	0	0	0	0	0	0	3.4	1
424576	0	0	0	0	0	1	0	62	1	17.7	10.9	338	18.3	34	0.74	122	142	21	1	93	1	0	54.8	0.4	0	137	29.8	14	7	0	0	0	0	0	0	0	0	0	0	2.5	0
707987	1	0	0	0	0	0	0	76	1	15.4	7.7	91	6.6	58	3.37	106	141	14	0	91	1	0	41.1	0.3	0	137	33.2	10	10	0	1	0	0	0	0	0	0	0	0	3	0
214293	0	0	0	0	0	0	0	59	1	9	7.8	162	40.5	40	1.32	93	140	21	0	90	1	0	82	0.6	0	136.7	57	3	6	0	1	0	0	0	0	0	0	0	0	1.7	1
273668	0	0	0	0	0	0	0	81	2	1.2	8.8	202	11.3	22	0.9	72	141	20	1	98	0	0	82	0.6	0	136.7	51	15	8	0	0	0	0	0	0	0	0	0	0	1	1
432495	0	0	0	0	0	0	0	18	1	7.8	12.9	237	20.2	14	1.1	114	135	28	0	92	0	0	54.6	0.4	0	136.5	20.6	15	7	0	0	0	1	0	0	0	0	0	0	2.6	0
621700	0	0	0	0	0	0	0	77	1	4.1	10.2	246	15.2	34	0.69	115	139	24	1	96	0	1	129	0.8	0	136.3	44	15	4	0	0	1	0	0	0	0	0	0	0	1.9	0
764774	0	0	0	0	0	0	0	54	1	8.7	9.8	204	20.6	63	12.6	90	133	20	1	93	1	1	109	0.8	0	136.3	44	9	11	0	1	0	0	0	0	0	0	1	0	3.7	0
316448	0	0	0	0	0	0	0	65	1	14.3	10.8	381	21.9	97	14.65	121	142	21	1	93	1	1	109	0.8	0	136.3	44	11	9	0	1	0	0	0	0	0	0	1	0	3.4	0
803737	0	0	0	0	0	0	0	55	1	5.1	14.7	539	57.2	48	1.23	219	127	20	1	93	1	1	109	0.8	0	136.3	44	7	5	0	0	0	0	0	0	0	0	1	0	1.5	0
244707	1	1	0	0	0	0	0	74	1	4.7	10.7	300	21.5	7	0.78	343	142	19	1	93	1	1	109	0.8	0	136.3	44	10	4	1	0	0	0	0	0	0	0	0	0	4.2	0
719485	0	0	0	0	0	0	0	60	2	6.4	9	223	17.1	13	0.7	102	136	20	0	91	1	1	109	0.8	0	136.3	44	10	5	0	0	1	0	0	0	0	0	0	0	1	0
446651	0	1	0	0	0	0	0	85	1	33.8	12.9	256	31.8	19	0.9	93	125	23	0	90	1	1	109	0.8	0	136.3	44	9	5	0	1	1	1	0	0	0	0	0	0	3.4	1
719484	0	0	0	0	0	0	0	60	2	6.4	10.3	214	23.3	25	0.98	120	138	28	0	90	1	1	109	0.8	0	136.3	44	10	6	0	0	1	0	0	0	0	0	0	0	2.2	0
737154	0	0	0	0	0	0	0	59	1	31.6	8.2	240	11.8	53	1.38	162	139	21	0	88	1	1	109	0.8	0	136.3	44	9	6	0	0	0	0	0	0	0	0	0	0	3.4	0
307188	0	0	0	0	0	0	0	35	2	15.4	8.7	151	22.1	7	0.8	126	138	28	0	86	1	1	109	0.8	0	136.3	44	10	8	0	0	1	1	0	0	0	0	0	0	3.1	0
907445	0	0	0	0	0	0	0	55	2	5.1	10	210	33.5	15	0.9	173	133	18	1	97	0	1	109	0.8	0	136.3	44	15	2	0	0	0	0	0	0	0	0	0	0	2.8	0
736986	0	0	0	0	0	0	0	81	2	6.1	9	99	4.7	16	0.7	106	142	23	0	92	0	1	109	0.8	0	136.3	44	15	5	0	0	0	0	0	0	0	0	0	0	2.1	0
374311	0	0	0	0	0	0	0	76	1	13.9	12.1	268	11.8	17	0.64	65	138	23	1	98	0	1	136.2	1	0	136.2	25.4	15	6	0	0	0	0	1	0	0	0	0	0	3.4	1
694006	0	0	0	0	0	0	0	62	1	12.2	8.3	262	16.2	16	0.61	120	141	34	1	93	1	0	68.1	0.5	0	136.2	40.8	9	5	0	0	0	0	0	0	0	0	0	0	0.6	0
489389	0	1	0	0	0	0	1	70	1	8.1	7.5	47	112.9	30	2.07	119	134	18	0	91	1	0	68.1	0.5	0	136.2	50.3	11	18	0	0	1	1	0	0	0	0	0	0	5.6	1
423622	0	0	0	0	0	0	0	77	1	1.1	11.9	214	16.9	40	1.03	91	133	24	0	90	1	1	135.7	1	0	135.7	138.2	13	5	0	0	0	0	1	0	0	0	0	0	0.5	1
469427	1	0	0	0	0	0	0	89	2	10	9.5	94	27.9	54	2.37	68	135	23	1	94	1	0	59.7	0.44	0	135.7	25.7	14	8	0	1	1	1	0	0	0	0	0	0	5.9	1
808648	0	0	0	0	0	0	0	66	1	23.8	9	115	10.5	16	0.84	160	133	24	1	98	0	1	135	1	0	135	50.3	15	8	0	0	1	0	1	0	0	0	0	0	2.2	0
1026596	0	0	0	0	0	1	0	82	2	10.4	11.5	353	15.2	34	1.5	72	147	20	0	90	1	0	81	0.6	0	135	54	7	7	0	1	0	1	0	0	0	0	0	0	1.5	0
963738	0	0	0	0	0	0	0	80	1	39.3	9.2	139	11.4	18	0.89	119	144	21	1	93	1	0	54	0.4	0	135	30	14	7	0	0	1	1	0	0	0	0	0	0	3.4	0
623559	0	0	0	0	0	0	0	47	1	11.6	9	155	19.9	41	0.97	72	143	20	0	89	1	0	54	0.4	0	135	23	10	7	0	0	1	0	0	0	0	0	0	0	1.6	1
374498	0	0	0	0	0	1	0	53	2	6	10.6	60	24.8	38	3.13	132	140	18	0	90	1	0	80.9	0.6	0	134.8	32.6	6	13	1	1	0	0	0	0	0	0	0	0	18.6	1
464352	1	0	0	0	0	0	0	89	2	6.1	8	267	17.8	25	0.7	98	135	20	0	91	1	0	67.4	0.5	0	134.8	65.2	13	8	0	0	0	1	0	0	0	0	0	0	3.4	1
312258	0	0	0	0	0	1	0	53	1	26	9.4	97	12.9	29	0.64	207	145	20	1	99	0	0	74.1	0.55	0	134.7	40.1	15	7	0	0	0	0	0	0	0	0	0	0	3.4	0
351569	0	0	0	0	0	1	0	52	1	37.3	9.9	148	10.4	38	2.56	141	142	21	1	94	1	0	67.2	0.5	0	134.4	34.4	6	9	0	1	0	0	0	0	0	0	0	0	2	0
423354	0	0	0	0	0	1	0	37	1	22.5	6.9	311	19.5	15	0.73	92	146	24	0	92	0	1	134.3	1	0	134.3	45.8	15	3	1	0	0	0	1	0	0	0	0	0	3.4	0
269141	0	1	0	1	0	0	0	82	1	7.5	8.5	157	17.8	35	2.2	178	127	24	1	98	0	0	93.9	0.7	0	134.1	39.3	15	9	0	0	1	1	0	0	0	0	0	0	3.4	0
973693	0	0	0	1	0	0	0	82	1	17.2	11	325	9.4	59	1.9	83	145	19	1	98	0	0	59	0.44	0	134.1	64	15	5	0	1	0	1	0	0	0	0	0	0	3.4	0
421780	0	0	0	0	0	1	0	89	1	4.6	14.5	91	10	40	1.6	232	136	26	0	92	0	1	134	1	0	134	36	15	3	0	0	0	1	1	0	0	0	0	0	3.4	0
965705	0	0	0	0	0	0	0	76	1	8.6	11.4	198	9.4	38	2.4	156	144	20	1	96	1	0	67	0.5	0	134	37	10	10	0	0	1	1	0	0	0	0	0	0	2.4	0
708823	0	0	0	0	0	0	0	79	1	21	7.3	244	11.7	33	1.19	124	139	24	0	89	1	0	67	0.5	0	134	44	10	5	0	0	1	0	0	0	0	0	0	0	1.2	0
607916	0	0	0	0	0	0	0	73	1	9.9	11.3	327	16.6	20	1.18	90	138	20	0	92	0	0	67	0.5	0	134	33	15	4	0	0	0	0	0	0	0	0	0	0	3.8	0
409429	0	0	0	0	0	0	0	19	1	31.6	0	0	0	18	0.94	119	145	19	1	93	1	0	66.8	0.5	0	133.6	38	7	10	1	0	0	0	0	0	0	0	0	0	3.4	0
495522	1	1	0	0	0	1	1	77	1	28.3	9.4	167	11.2	70	2.93	43	148	22	1	94	1	0	58.7	0.44	0	133.4	57.2	14	6	0	1	0	1	0	0	0	0	0	0	3.4	1
253883	0	1	0	0	0	1	0	84	2	3.3	12.5	198	10.2	17	0.4	139	136	15	0	92	0	0	80	0.6	0	133.3	46	15	3	0	0	0	1	0	0	0	0	0	0	0.9	0
395024	0	0	0	0	0	1	1	32	2	11.3	11	354	18.5	13	1.05	110	135	35	0	91	1	0	66.5	0.5	0	133	50	10	4	0	0	0	0	0	0	0	0	0	0	0.5	1
353261	0	0	0	0	0	0	0	80	1	10.3	9.1	142	9.5	39	0.95	114	134.5	16	0	88	0	0	66.5	0.5	0	133	40.1	15	5	0	0	0	0	0	0	0	0	0	0	3.4	0
468403	0	0	0	1	0	0	0	74	2	8.5	7.1	163	43.5	80	2.66	208	141	16	0	91	1	0	79.7	0.6	0	132.8	32	3	11	0	1	1	1	0	0	0	0	0	0	12.3	1
823110	0	0	0	1	0	0	0	70	1	12.8	7.3	21	2.8	20	2.82	97	138	27	1	96	0	0	88.9	0.4	0	132.3	42.3	15	10	0	0	1	0	0	0	0	0	0	0	1.1	1
477050	0	1	0	0	0	1	0	54	2	35	8	365	12.83	18	0.21	83	146	29	0	91	1	0	85.9	0.65	0	132.2	56	11	4	0	0	1	1	0	0	0	0	0	0	3.4	0
990355	1	0	0	0	0	0	0	66	1	56.9	7.5	203	18.9	21	1.5	127	141	20	1	96	1	0	79	0.6	0	131.7	34.6	7	6	0	1	0	1	0	0	0	1	0	0	3.2	0
961777	0	0	0	0	0	0	0	85	1	12	11.3	134	9.5	15	0.89	92	141	15	0	90	0	1	116	0.35	0	131.4	39	15	6	0	0	1	1	0	0	1	0	0	0	0.9	0
350734	0	0	0	0	0	0	0	58	1	4.9	10.4	415	13.9	8	0.44	84	136	21	0	92	0	0	65.7	0.5	0	131.4	73.8	15	2	0	0	0	1	0	0	0	0	0	0	3.4	0
187555	1	0	0	0	0	0	0	68	2	14.1	6.9	117	17.2	73	4.5	154	138	21	1	96	0	1	105	0.8	0	131.3	58	15	9	0	1	0	0	0	0	0	0	0	0	1	0
350148	0	0	0	0	0	1	1	83	2	19.8	8.3	218	26.1	48	2.98	81	137	25	0	90	1	0	72.2	0.55	0	131.3	40	8	6	0	1	0	1	0	0	0	0	0	0	3.4	1
744825	0	0	0	0	0	0	1	56	1	33.8	7.7	290	37.2	62	1.32	141	147	15	1	93	1	0	78.5	0.6	0	130.8	54.4	7	10	0	1	1	0	0	0	0	0	0	0	1.1	0
340568	0	0	0	0	0	1	1	85	1	4.3	12	101	7.5	45	2.01	158	140	21	0	90	1	0	65.2	0.5	0	130.4	77.5	13	9	0	0	0	0	0	0	0	0	0	0	1.9	0
348578	0	0	0	0	0	1	0	88	2	6.3	11.9	218	24.3	34	1.25	104	135	21	0	92	0	0	84.6	0.65	0	130.2	49.6	15	5	0	1	0	0	0	0	0	0	0	0	1.1	0
971867	0	0	0	0	0	0	0	89	2	8.5	8.4	244	16	25	0.66	106	145	20	0	89	1	1	130	1	0	130	38	9	14	0	0	1	1	1	0	0	0	0	0	4.2	1
626635	0	0	0	0	0	0	0	55	2	10.5	13.3	199	7.2	30	2.64	159	145	33	0	91	1	1	104	0.8	0	130	33	3	11	0	0	1	0	0	0	0	0	0	0	10.7	1
299375	0	1	0	0	0	0	0	45	1	4.5	11.9	395	12.4	26	1	125	137	43	1	98	0	0	91	0.7	0	130	46.8	15	6	0	0	0	1	0	0	0	0	0	0	1.4	0
979292	0	0	0	1	0	0	0	59	1	76.9	13.8	122	21	39	1.4	95	136	21	1	95	1	0	78	0.6	0	130	69	10	11	0	0	1	1	0	0	0	0	0	0	3.4	0
252806	0	1	0	0	0	1	0	50	2	16	9.6	107	11	44	2.8	82	134	29	0	90	1	0	78	0.6	0	130	19.6	12	7	0	1	0	1	0	0	0	0	0	0	3	0
969763	0	0	0	0	0	1	1	70	2	9.4	12.7	284	21.2	19	1.35	87	144	18	1	95	1	0	65	0.5	0	130	44	11	8	0	1	1	1	0	0	0	0	0	0	1.9	0
368231	0	0	0	0	0	0	0	46	1	1.3	11.4	228	39.8	58	6	21	126	26	1	94	1	0	77.8	0.6	0	129.7	20.3	3	12	0	1	0	0	0	0	0	0	0	0	12.5	1
975556	0	0	0	0	0	0	0	86	1	23.1	8.3	65	61.8	19	1	94	139	23	0	91	1	1	97	0.75	0	129.3	29	14	3	0	0	0	1	0	0	0	0	0	0	7.2	1
1008061	0	0	0	0	0	1	0	65	1	21.5	11.8	278	10.2	22	0.53	104	139	24	0	91	0	0	71	0.55	0	129.1	51.8	15	2	1	0	0	1	0	0	0	0	0	0	3.4	0
439602	1	0	0	0	0	0	1	88	2	25.1	8	160	15.88	33	0.73	80	144	7	1	93	1	0	64.5	0.5	0	129	47.1	11	9	0	0	1	1	0	0	0	0	0	0	1	1
302226	0	0	0	0	0	0	0	55	2	7.6	17.4	294	32.8	40	1	149	151	20	0	90	1	1	103	0.8	0	128.8	54	14	3	0	0	0	1	0	0	0	0	0	0	2.3	0
655032	0	0	0	0	0	0	0	60	2	29.1	8.4	374	8.3	11	0.28	102	139	22	1	98	0	0	86.8	0.36	0	128.6	92.6	15	4	0	0	0	0	0	0	0	0	0	0	3.4	1
238258	0	0	0	0	0	1	0	41	1	1	13.2	326	18.7	14	1.08	286	137	21	1	98	0	0	86	0.28	0	128.6	47	15	7	1	0	0	0	0	0	0	0	0	0	3.4	0
274433	0	0	0	0	0	0	0	72	2	3	10	162	6.6	28	1	130	140	14	1	94	1	0	45	0.35	0	128.6	32	8	11	0	0	1	1	0	0	0	0	0	0	4.4	1
418960	0	0	0	0	0	1	0	78	2	15	8.4	281	15.9	52	1.6	108	148	27	0	91	1	0	77.1	0.6	0	128.5	42	14	8	0	1	0	0	0	0	0	0	0	0	1.9	1
318233	0	0	0	0	0	1	0	66	2	6.3	8.4	209	14.8	19	1.18	81	141	21	1	94	1	0	83.1	0.65	0	127.8	46.7	3	8	0	0	0	0	0	0	0	0	0	0	3.4	1
1003354	1	1	0	0	1	1	1	79	1	40.6	7	38	11.1	65	2.5	71	151	22	0	89	1	0	83	0.65	0	127.7	38.8	10	6	0	1	0	1	0	0	0	0	0	0	1	0
554581	0	0	0	0	0	0	0	84	2	6.7	10.6	262	15	17	0.26	105	141	17	1	100	0	0	63.8	0.5	0	127.6	77.9	15	5	0	0	0	0	0	0	0	0	0	0	1	0
959736	0	0	0	0	0	0	1	62	2	21.3	8.9	92	26.8	23	0.97	36	143	21	1	95	1	1	102	0.8	0	127.5	68	6	11	0	0	1	1	0	0	0	0	0	0	2.8	1
163541	0	0	0	0	0	0	1	70	1	10.8	12.9	154	13	33	2.2	145	140	24	1	95	1	0	89	0.7	0	127.1	47	11	9	0	1	0	0	0	0	0	0	0	0	3.4	0
712372	0	0	0	1	0	0	0	82	2	5.5	7	17	177.8	38	1.61	57	146	23	1	94	1	1	127	1	0	127	22.1	12	10	0	0	1	0	1	0	0	0	0	0	19	1
791583	0	0	0	0	0	0	0	57	1	8.9	10	194	3	31	2.2	62	145	26	1	93	1	0	76	0.6	0	126.7	50.4	7	7	0	1	1	0	0	0	0	0	0	0	6.5	1
170083	0	0	0	0	0	0	0	52	2	22	6.2	263	26.6	39	11.38	97	139	24	1	93	1	0	76	0.6	0	126.7	39	11	10	1	1	0	0	0	0	0	0	0	0	5.1	0
666471	0	0	0	0	0	0	0	78	1	27.8	11.6	220	10.3	17	1.4	159	138	19	1	95	1	0	75.7	0.6	0	126.2	39.1	9	4	0	0	0	0	0	0	0	0	0	0	1.4	0
962830	0	0	0	0	0	0	0	56	1	7.7	14.2	149	11.1	36	2.4	86	144	18	1	96	1	0	63	0.5	0	126	65	10	12	0	1	1	1	0	0	0	0	0	0	3.4	0
935076	0	0	0	0	0	0	0	86	2	1	9.1	441	26.9	35	1.14	212	140	28	1	94	1	0	63	0.5	0	126	93	14	4	0	0	0	0	0	0	0	0	0	0	0.8	0
533907	0	0	0	0	0	1	0	89	1	1.5	15.9	236	20.9	59	2.5	105	138	33	0	91	1	1	100.6	0.8	0	125.8	37	10	10	0	1	0	1	0	0	0	0	0	0	5.6	1
434457	0	0	0	0	0	0	0	56	2	4	10.1	242	18.4	60	11.08	232	138	14	1	97	0	0	88.8	0.28	0	125.7	53.4	15	10	0	1	0	1	0	0	0	0	0	0	3.4	0
563537	0	0	0	0	0	0	0	72	2	15.2	9.7	164	4.4	23	0.82	113	137	21	1	94	1	0	75.4	0.6	0	125.7	41.9	3	5	0	0	0	0	0	0	0	0	0	0	3.4	1
977956	0	1	0	0	0	0	0	51	2	10.7	11.9	110	24.8	35	5.03	96	139	11	1	100	0	1	113	0.9	0	125.6	57	15	12	0	0	1	1	0	0	1	0	0	0	3.1	0
349071	0	0	0	0	0	0	0	59	1	27.9	11.5	88	21.5	54	4.84	101	141	27	0	88	0	0	62.8	0.5	0	125.6	32.8	15	7	0	1	0	0	0	0	0	0	0	0	7.6	0
523409	0	0	0	0	0	0	0	89	1	5.2	12.9	105	9.3	36	1.34	70	143	21	1	93	1	1	125.4	1	0	125.4	105.2	14	12	0	0	0	1	1	0	0	0	0	0	3.4	0
278027	0	0	0	0	0	0	0	83	1	14.1	11.9	139	7.1	41	6.5	82	142	22	1	96	0	0	75	0.6	0	125	70	15	11	0	1	0	1	0	0	0	0	0	0	3.4	0
410537	0	0	0	0	0	0	0	61	1	11.8	9.4	83	4.2	15	0.55	92	143	22	0	88	1	0	62.3	0.5	0	124.6	54.5	14	6	1	0	0	0	0	0	0	0	0	0	3.4	0
340325	1	0	0	0	0	1	0	89	1	29.1	0	0	0	0	0	0	0	31	1	93	1	1	124.4	1	0	124.4	52.4	13	5	0	0	0	0	1	0	0	0	0	0	3.4	1
1034750	0	0	0	1	0	1	1	57	1	40	12.2	163	11.1	24	1.4	66	145	13	0	89	1	1	124	1	0	124	122.8	9	7	0	1	0	1	1	0	0	0	0	0	3.4	0
479012	0	1	0	0	0	1	0	65	1	12.7	0	0	0	31	1.86	203	140	17	0	91	0	0	74.4	0.6	0	124	29.2	15	9	0	0	1	1	0	0	0	0	0	0	1.9	0
546881	0	0	0	0	0	0	0	89	2	4.7	11	148	10.7	21	1.3	98	138	28	1	97	0	0	62	0.5	0	124	31	15	6	0	0	0	0	0	0	0	0	0	0	2.1	0
711555	0	0	0	0	0	0	1	79	1	3.9	10.5	113	13.3	29	0.51	98	140	22	1	97	0	0	55.6	0.45	0	123.6	44.2	15	5	0	0	0	0	0	0	0	0	0	0	2.4	1
424958	1	0	0	0	0	0	0	39	2	5.7	7.6	237	23.8	19	0.76	89	136.2	27	1	99	0	0	89.8	0.4	0	123.5	44.5	15	5	0	0	0	0	0	0	0	0	0	0	1.6	1
330588	0	0	0	0	0	1	1	87	1	6	14	175	23.1	30	1.32	118	142	19	1	93	1	0	74.1	0.6	0	123.5	40.8	14	5	0	0	0	0	0	0	0	0	0	0	3.4	0
315675	0	0	0	0	0	1	1	80	2	27.3	8.4	124	13.7	74	1.45	93	140	22	0	90	1	0	61.5	0.5	0	123	42	12	9	1	1	0	0	0	0	0	0	0	0	3.4	0
388844	0	0	0	0	0	0	0	65	2	13.2	13.2	92	23.8	67	3.35	83	140	18	1	99	0	0	85.8	0.7	0	122.6	42.5	15	9	0	1	0	0	0	0	0	0	0	0	7.3	0
511220	0	1	0	0	0	0	0	46	1	4.8	12.1	357	16.6	13	0.98	142	132	20	0	92	0	0	73.4	0.6	0	122.3	39.7	15	6	1	0	0	1	0	0	0	0	0	0	3.1	1
180870	0	0	0	0	0	1	0	80	1	7.2	15.1	149	12.1	41	2.5	149	139	31	1	94	1	0	61	0.5	0	122	35	14	8	1	1	0	0	0	0	0	0	0	0	3.4	1
247296	0	0	0	0	0	0	0	67	1	3.1	8.5	25	0.6	38	0.9	119	140	27	1	94	1	0	73	0.6	0	121.7	36.1	6	8	0	0	0	1	0	0	0	0	0	0	2.1	1
516569	0	1	0	0	0	0	0	34	2	15.6	7.5	40	17.16	59	1.44	173	144	21	1	94	1	0	73	0.6	0	121.7	51.2	6	8	0	1	0	1	0	0	0	0	0	0	3.4	1
574149	0	0	0	0	0	0	0	81	1	7	12.9	97	11.3	30	0.66	117	136	17	1	93	1	0	73	0.6	0	121.7	65	14	8	0	0	0	0	0	0	0	0	0	0	2	0
937161	1	0	0	0	0	0	0	50	2	20.3	6.1	57	13	46	2.37	92	135	16	0	89	1	0	79	0.65	0	121.5	31	9	16	0	1	1	0	0	0	0	0	0	0	13.3	1
383025	0	0	0	0	0	0	0	66	1	5.7	7.3	113	21.7	55	2.94	100	139	21	1	96	0	0	84.6	0.7	0	120.9	40	15	9	0	0	0	0	0	0	0	0	0	0	6.3	1
739052	0	0	0	0	0	0	0	63	1	16.7	12.2	156	11.9	10	0.64	119	140	20	1	94	1	0	60.4	0.5	0	120.8	38	14	4	1	0	0	0	0	0	0	0	0	0	3.4	0
689291	0	0	0	0	0	0	1	74	1	27.6	13.1	154	26.1	29	1.55	173	141	16	1	95	1	0	84.5	0.7	0	120.7	38	7	6	0	1	0	0	0	0	0	0	0	0	6.7	0
342910	1	0	0	0	0	0	0	82	1	18.3	8.5	183	7.5	44	1.92	123	138	21	1	93	1	0	60.3	0.5	0	120.6	50.3	14	9	0	1	0	0	0	0	0	0	0	0	3.4	1
568682	0	0	0	0	0	0	1	78	2	25.1	11.3	206	15.8	7	0.6	148	124	36	1	95	1	0	72.1	0.6	0	120.2	36.5	3	6	0	1	1	0	0	0	0	0	0	0	0.9	1
628135	0	0	0	0	0	0	0	86	1	17.4	11.1	156	14.2	83	3.61	90	146	17	1	95	1	1	120	1	0	120	34	9	11	0	1	1	0	1	0	0	0	0	0	1.1	0
505172	0	0	0	0	0	0	0	87	1	2.8	10.3	311	9.5	45	2.41	137	153	25	1	93	1	1	119.8	1	0	119.8	56.3	10	13	0	1	1	1	1	0	0	0	0	0	1.8	1
396680	0	0	0	0	0	1	0	66	2	21.2	9.9	262	20.3	14	0.69	82	138	21	0	88	0	0	59.8	0.5	0	119.6	39.3	15	4	0	0	0	0	0	0	0	0	0	0	3.4	0
389592	0	1	0	0	0	0	0	67	1	12.6	8.5	400	19.9	95	2.98	79	142	26	0	90	1	0	83.1	0.7	0	118.7	46.1	3	4	1	1	0	0	0	0	0	0	0	0	3.4	1
343158	0	0	0	0	0	0	0	81	2	2.5	8.7	142	17.8	99	3.32	127	136	24	1	94	1	0	83	0.7	0	118.6	35.1	12	12	0	1	0	0	0	0	0	0	0	0	2.1	1
326047	0	0	0	0	0	1	0	58	1	21.9	9.9	54	8.6	77	4.32	90	143	18	0	92	0	0	59.1	0.5	0	118.2	41.2	15	10	0	1	0	0	0	0	0	0	0	0	1.8	0
198373	1	0	0	0	0	0	0	75	1	3.9	10.9	144	13.1	38	2.37	111	141	21	0	90	1	0	94	0.8	0	117.5	43	3	12	0	1	0	0	0	0	0	0	0	0	1.4	1
158478	0	0	0	0	0	0	0	42	1	29.6	12.1	373	20.8	17	1.35	90	141	16	1	93	1	0	70	0.6	0	116.7	38	11	7	0	1	0	0	0	0	0	0	0	0	3.4	0
198969	0	0	0	0	0	0	0	76	2	3.6	10.2	329	22.7	25	0.88	132	150	21	1	93	1	0	70	0.6	0	116.7	44	6	9	1	0	0	0	0	0	0	0	0	0	3.4	0
962465	1	0	0	0	1	0	0	45	1	2.8	12.2	254	20.2	7	0.56	135	139	27	0	92	0	0	70	0.6	0	116.7	47	15	11	0	0	1	1	0	0	0	0	0	0	3.8	1
582953	0	0	0	0	0	0	0	87	2	1.4	12.4	171	22.2	17	1.1	105	139	16	0	91	1	0	35	0.3	0	116.7	44	11	8	0	0	1	0	0	0	0	0	0	0	3.4	0
385103	0	1	0	0	0	0	0	64	1	17.9	11.3	121	16.5	25	1.07	119	142	25	1	93	1	0	69.9	0.6	0	116.5	38.9	11	9	0	0	0	0	0	0	0	0	0	0	3.4	0
395881	0	0	0	0	0	0	0	83	2	0.3	8.9	102	12.1	97	1.7	452	183.2	21	0	30	1	1	115.4	1	0	115.4	62.9	3	10	0	1	0	0	0	0	0	0	0	0	9.9	1
420286	0	0	0	0	0	1	1	81	2	3.9	7.3	107	20.2	19	1.09	99	132	20	0	92	0	0	92.2	0.8	0	115.3	59.1	15	9	0	0	0	0	0	0	0	0	0	0	3.4	0
686108	0	0	0	1	0	0	0	79	1	16.9	8.8	242	29.4	81	4.23	52	139	12	0	91	1	1	115	1	0	115	50.5	8	9	0	1	1	0	0	0	0	0	0	0	2.2	0
488544	1	0	0	0	1	0	0	78	2	18.8	13.8	215	8.8	75	1.9	94	137	12	1	100	0	0	69	0.6	0	115	33.3	15	7	0	1	0	1	0	0	0	0	0	0	3.4	0
514106	1	0	0	1	0	0	1	62	1	16.9	15.3	110	8.3	26	1.08	152	137	28	0	91	1	0	68.8	0.6	0	114.7	62.9	9	7	0	0	0	1	0	0	0	0	0	0	3.4	0
299553	0	1	0	0	0	0	0	79	1	8.2	9.6	241	25.1	60	1.29	84	146	29	0	92	1	0	51.6	0.45	0	114.7	72.2	14	4	0	0	0	1	0	0	0	0	0	0	1.1	0
979095	0	0	0	0	1	0	0	28	2	20.8	8.8	74	8.4	21	1.28	96	145	24	1	96	1	0	63	0.55	0	114.5	35	7	9	0	1	0	1	0	0	0	0	0	0	0.3	0
901357	0	0	0	0	0	0	0	47	1	7.8	12.4	132	6.3	16	0.99	117	133	33	1	99	0	1	99.8	0.7	0	114	34.4	15	5	0	0	0	0	0	0	0	0	0	0	3.4	0
1022625	0	0	0	0	0	0	0	65	2	13.4	11.2	93	11.2	38	1.5	106	138	21	1	96	1	1	113	1	0	113	28	14	9	0	1	1	1	0	0	0	0	0	0	1	0
500445	1	0	0	0	1	0	0	82	2	1.4	11	321	12.7	94	4.2	128	132	29	1	93	1	1	113	1	0	113	45	3	11	0	1	1	1	0	0	0	0	0	0	2.4	1
393771	0	0	0	0	0	1	0	76	2	9.1	9.5	238	9.6	23	1.37	108	146	21	1	97	0	1	99.1	0.7	0	113	43.9	15	6	0	0	0	0	0	0	0	0	0	0	3.4	0
539939	0	0	0	0	0	0	0	56	2	24.3	8.3	236	29.9	15	0.98	106	135	15	1	93	1	0	73	0.65	0	112.3	51	10	8	0	0	1	0	0	0	0	0	0	0	1.6	0
929985	0	0	0	0	0	0	0	77	1	3.1	12.3	122	10.2	76	3.96	136	140	14	1	93	1	1	101	0.9	0	112.2	37	3	17	0	1	1	0	0	0	0	0	0	0	6	1
441966	1	0	0	0	0	0	0	87	2	13.3	10.7	235	16.9	28	1.51	135	145	20	1	93	1	0	67	0.6	0	111.7	37	6	9	0	1	1	1	0	0	0	0	0	0	3.4	1
758519	0	0	0	0	0	0	0	72	2	9.8	8.9	147	16.3	19	0.66	86	146	20	0	91	0	0	66.9	0.6	0	111.5	32.1	15	6	0	0	0	0	0	0	0	0	0	0	1.1	0
658737	1	0	0	0	0	0	0	62	2	16.2	10.9	287	28	24	1.61	96	147	23	1	93	1	0	78	0.7	0	111.4	40	14	8	0	1	1	0	0	0	0	0	0	0	8	0
948472	0	0	0	0	0	0	0	68	2	11.6	9.3	537	27.5	39	1.2	83	143	19	0	89	1	0	66.7	0.6	0	111.2	37.6	12	8	0	0	1	0	0	0	0	0	0	0	2.5	1
307672	0	1	0	0	0	0	0	70	1	2.3	11.7	203	10.6	18	1	104	144	36	0	71	1	1	111	1	0	111	97	10	9	0	0	1	1	0	0	0	0	0	0	0.8	1
446360	0	0	0	0	0	0	0	89	2	4.7	14.2	191	14.2	77	1.94	87	141	22	1	93	1	0	55.5	0.5	0	111	38.4	14	9	0	1	0	1	0	0	0	0	0	0	3.4	0
398094	0	0	0	0	0	1	0	57	2	12.8	10	287	23.1	16	0.75	190	134.2	16	0	92	0	0	55.3	0.5	0	110.6	38.4	15	3	0	0	0	0	0	0	0	0	0	0	3.4	0
161176	0	0	0	0	0	0	1	31	1	15	13.5	226	12	17	1.86	88	141	21	1	98	0	0	77	0.7	0	110	39	15	12	0	0	0	0	0	0	0	0	0	0	3.4	0
1016181	0	0	0	0	1	0	0	83	1	8.7	7.1	248	25.1	24	1.5	110	138	16	0	66	1	0	66	0.6	0	110	29.6	3	5	0	1	1	1	0	0	0	0	0	0	7.6	1
903031	0	0	0	0	0	0	0	35	2	32	6.7	200	25.7	24	2.39	116	148	20	1	100	0	0	55	0.5	0	110	41	15	14	0	1	1	0	0	0	0	0	0	0	16.7	0
383130	0	0	0	0	0	0	0	89	1	25.5	11.6	0	22.5	46	2.8	241	139	14	1	97	0	0	54.7	0.5	0	109.4	35	15	5	0	1	0	0	0	0	0	0	0	0	3.4	0
172623	1	0	0	0	0	1	1	77	1	1.7	11.2	210	7.8	9	1.17	116	143	21	1	93	1	0	82	0.75	0	109.3	37	7	7	0	0	0	0	0	0	0	0	0	0	1.7	0
691825	0	0	0	0	0	0	1	85	1	0.4	14.6	278	27.1	49	3.26	148	140	21	1	99	0	1	309	0.36	0	109	44	15	11	0	0	1	0	0	0	0	0	1	0	4.5	0
716725	0	0	0	0	0	0	0	65	2	5.2	10	395	16	35	0.9	180	143	24	1	99	0	1	309	0.36	0	109	44	15	2	0	0	0	0	0	0	0	0	1	0	3.4	0
590812	0	0	0	0	0	0	0	66	1	4.3	12.4	417	17.9	44	6.32	180	139	16	1	98	0	1	309	0.48	0	109	44	15	5	0	0	0	0	0	1	0	0	1	0	3.4	0
636765	0	0	0	0	0	0	0	86	1	9.2	8.5	116	10.1	73	2.08	248	146	14	1	98	0	1	309	0.5	0	109	44	15	8	0	0	1	0	0	1	0	0	1	0	0.5	0
741242	0	0	0	0	0	0	0	66	1	10.4	6.5	365	8.8	19	1	95	140	25	1	98	0	1	159	1	0	109	44	15	5	0	0	0	0	0	0	0	0	1	0	1.6	0
869994	0	0	0	0	0	0	0	63	2	16.9	11.4	274	5.6	17	1.01	63	134	24	1	98	0	1	159	1	0	109	44	15	6	0	0	1	0	0	0	0	0	0	0	2.1	0
916045	0	0	0	0	0	0	0	65	1	24.7	9.8	69	2.9	50	5.9	156	145	23	1	98	0	1	159	1	0	109	44	15	10	0	0	0	0	0	0	0	0	0	0	3.4	0
605826	1	0	0	1	0	0	0	62	1	14	16	85	18.1	38	1.16	294	132	21	1	97	0	1	149	1	0	109	44	15	7	0	0	0	0	0	0	0	0	0	0	3.2	0
675037	0	0	0	0	0	0	1	83	1	9.1	12.2	151	7	57	1.9	93	139	16	1	97	0	1	149	1	0	109	44	15	3	0	0	0	0	0	0	0	0	0	0	2.4	0
741547	0	0	0	0	0	0	0	67	1	7.1	10	260	30.1	27	1.41	128	144	34	1	97	0	1	149	1	0	109	44	15	6	0	0	0	0	0	0	0	0	0	0	5.8	0
866523	0	0	0	0	0	0	0	31	1	12.8	10.8	245	13.2	4	0.3	113	135	21	1	97	0	1	149	1	0	109	44	15	4	0	0	0	0	0	0	0	0	0	0	3.4	0
327431	0	0	0	0	0	0	0	76	2	4.4	9.5	382	18.5	20	0.8	86	138	21	1	99	0	1	139	1	0	109	44	15	7	0	0	0	0	0	0	0	0	0	0	3.4	0
646530	0	0	0	0	0	0	0	27	2	11.7	7.9	331	16.5	39	3.86	93	141	14	1	99	0	1	139	1	0	109	44	15	7	0	1	0	0	0	0	0	0	1	0	0.8	0
649328	0	0	0	0	0	0	0	52	1	10.1	8	104	7.2	49	3.2	80	139	24	1	99	0	1	139	1	0	109	44	15	5	0	0	0	0	0	0	0	0	1	0	0.7	0
651788	0	0	0	0	0	0	0	76	1	9.5	8.7	245	12.4	28	0.81	294	137	19	1	99	0	1	139	1	0	109	44	15	2	0	0	0	0	0	0	0	0	1	0	3.4	0
556903	0	0	0	0	0	0	0	73	1	11.1	12	122	14.4	33	2.08	230	144	21	1	96	0	1	129	1	0	109	44	15	8	0	0	1	0	0	0	0	0	0	0	4.9	0
621692	0	0	0	1	0	0	0	32	1	12	12.5	330	20.5	12	0.9	404	139	21	0	92	0	1	119	1	0	109	44	15	2	0	0	0	0	0	0	0	0	0	0	1.6	0
699958	0	0	0	0	0	0	0	37	2	1.5	10.5	157	24.8	34	0.42	156	139	39	0	92	0	1	119	1	0	109	44	15	3	0	0	0	0	0	0	0	0	0	0	3.4	0
844165	0	0	0	0	0	0	0	50	1	16.5	12.7	157	21	75	4.28	69	139	20	0	92	0	1	119	1	0	109	44	15	7	0	0	1	0	0	0	0	0	0	0	3.5	0
375761	0	0	0	0	0	1	1	87	2	4.5	9.3	131	5.9	18	0.69	91	146	25	0	92	0	1	119	1	0	109	44	15	2	0	0	0	0	0	0	0	0	0	0	3.4	0
720605	0	0	0	1	0	0	1	65	1	19.1	9.8	446	9.9	27	1.1	169	137	26	0	92	0	1	119	1	0	109	44	15	3	0	0	0	0	0	0	0	0	0	0	3.4	0
820917	0	0	0	0	0	0	0	78	1	16.9	12.9	357	9.6	176	1.96	123	130	23	0	92	0	1	119	1	0	109	44	15	7	0	1	0	0	0	0	0	0	0	0	2.3	0
853371	0	0	0	0	0	0	0	52	2	3.1	12.3	221	7.7	48	4.6	120	133	18	1	96	1	1	109	1	0	109	44	11	11	0	0	1	0	0	0	0	0	0	0	2.5	0
929625	0	0	0	0	0	0	0	57	1	6.8	8.4	144	8.1	22	0.69	76	135	27	1	96	1	1	109	1	0	109	44	3	9	0	0	1	0	0	0	0	0	0	0	1.6	0
809743	0	0	0	0	0	0	1	83	1	6.3	13.7	130	13	18	1.5	133	133	30	1	95	1	1	109	1	0	109	44	10	7	0	0	1	0	0	0	0	0	1	0	2.5	0
290459	0	0	0	0	0	0	0	89	1	1.6	11.4	82	7.9	95	3	121	142	14	1	94	1	1	109	1	0	109	44	9	10	0	1	0	1	0	0	0	0	1	0	0.6	1
836061	0	0	0	0	0	0	1	86	1	0.6	12.8	360	12.8	39	1.5	120	157	31	1	94	1	1	109	1	0	109	44	3	11	0	0	1	0	0	0	0	0	1	0	12.5	1
859604	0	0	0	0	0	0	0	75	2	17.3	7.9	150	15.7	51	0.74	107	141	25	1	93	1	1	109	1	0	109	44	9	5	0	0	0	0	0	0	0	0	1	0	3.7	1
925365	0	0	0	1	0	0	0	61	2	4.9	9.4	43	3.1	16	0.6	116	141	21	1	93	1	1	109	1	0	109	44	10	8	0	0	1	0	0	0	0	0	1	0	1.7	0
387081	0	0	0	0	0	0	0	61	2	8	10.6	78	7.6	22	0.9	76	147	19	1	93	1	1	109	1	0	109	44	12	7	0	0	0	0	0	0	0	0	0	0	3.4	0
326563	0	0	0	0	0	0	0	69	1	3.1	8.1	102	18.3	31	0.64	77	136	25	1	93	1	1	109	1	0	109	44	14	10	1	0	0	0	0	0	0	0	0	0	1.7	1
681355	0	0	0	0	0	0	0	79	2	12.2	10.5	77	14.6	74	2.93	90	148	26	1	93	1	1	109	1	0	109	44	9	12	0	1	1	0	0	0	0	0	0	0	7.7	0
705616	0	0	0	0	0	0	0	73	2	10.4	9.7	175	12.3	20	1.4	190	139	17	1	93	1	1	109	1	0	109	44	10	8	0	0	1	0	0	0	0	0	0	0	2.2	0
228065	0	0	0	0	0	0	0	88	2	3.4	12.7	167	18.8	40	2.58	65	147	18	1	93	1	1	109	1	0	109	44	11	12	0	1	0	0	0	0	0	0	0	0	9.9	1
877445	0	0	0	0	0	0	0	79	2	1.8	9.7	227	9.6	33	0.86	158	138	21	1	93	1	1	109	1	0	109	44	9	4	0	0	0	0	0	0	0	0	0	0	3.4	0
427105	0	0	0	0	0	0	0	53	1	26.1	10.5	185	17.8	22	1.25	141	147	23	0	91	1	1	109	1	0	109	37.8	9	5	0	0	0	1	0	0	0	0	0	0	3.4	0
690166	0	0	0	0	0	0	0	69	2	4	7.8	30	5.2	16	0.8	99	146	21	0	91	1	1	109	1	0	109	44	8	10	0	0	0	0	0	0	0	0	0	0	9.6	0
702181	0	0	0	0	0	0	0	47	2	11.6	12.6	501	29.5	14	0.9	77	140	31	0	91	1	1	109	1	0	109	44	6	5	0	0	0	0	0	0	0	0	0	0	4.9	0
702182	0	0	0	0	0	0	0	47	2	11.6	8.8	205	5.7	12	0.7	94	145	21	0	91	1	1	109	1	0	109	44	11	7	0	0	0	0	0	0	0	0	0	0	0.1	0
711553	0	0	0	0	0	0	1	79	1	3.9	0	0	0	0	0	0	0	21	0	91	1	1	109	1	0	109	44	3	7	0	0	0	0	0	0	0	0	0	0	3.4	1
739813	0	0	0	0	0	0	0	23	2	7.1	7.6	290	24	99	5.33	125	142	21	0	91	1	1	109	1	0	109	44	11	8	0	1	0	0	0	0	0	0	0	0	2.1	0
743566	0	0	0	0	0	0	1	87	2	0.4	9.6	241	21.8	27	1.37	71	140	21	0	91	1	1	109	1	0	109	44	5	13	0	0	1	0	0	0	0	0	0	0	2.2	0
402022	1	0	0	0	0	1	0	80	2	6.3	10	180	12.7	21	1.16	97	135	32	0	91	1	1	109	1	0	109	44	3	5	1	0	0	0	0	0	0	0	0	0	3.4	1
852941	0	0	0	0	0	0	0	50	1	0.2	6.3	57	0.9	43	2.7	43	124	19	0	91	1	1	109	1	0	109	44	12	14	0	1	1	0	0	0	0	0	0	0	14.6	1
942590	0	0	0	0	0	0	1	72	2	9.7	11	277	22	43	1.19	119	135	23	0	91	1	1	109	1	0	109	44	14	3	0	0	0	0	0	0	0	0	0	0	3.3	0
325631	0	0	0	1	0	1	0	65	1	8.6	10.3	209	15.3	24	0.71	176	152	20	0	90	1	1	109	1	0	109	44	12	7	0	0	0	0	0	0	0	0	0	0	3.4	0
370868	0	0	0	0	0	0	0	78	2	6	8.4	142	9.2	26	0.8	117	141	20	0	90	1	1	109	1	0	109	44	9	8	0	0	0	0	0	0	0	0	0	0	3.4	0
244705	0	1	0	0	0	0	0	53	1	20.8	12.4	100	4.5	15	1.1	98	132	4	0	90	1	1	109	1	0	109	44	10	2	0	0	0	0	0	0	0	0	0	0	3.4	0
796412	0	0	0	0	0	0	0	62	1	39.1	8.9	53	2.7	20	0.72	128	135	19	0	90	1	1	109	1	0	109	44	8	6	1	0	1	0	0	0	0	0	0	0	1.8	0
581559	0	0	0	0	0	0	0	51	2	19.8	8.5	307	15.6	6	0.87	163	149	21	0	89	1	1	109	1	0	109	44	3	11	0	0	1	0	0	0	0	0	0	0	5.7	0
595101	0	0	0	0	0	0	0	68	1	8	8.5	204	11.8	16	1	106	140	15	0	89	1	1	109	1	0	109	44	11	2	0	0	0	0	0	0	0	0	0	0	1	0
640676	0	0	0	0	0	0	0	88	2	9.7	0	0	0	0	0	0	0	18	0	89	1	1	109	1	0	109	44	5	10	0	0	0	0	0	0	0	0	0	0	3.4	1
642018	0	0	0	0	0	0	0	61	1	8.2	10.1	90	19.5	80	4.34	136	157	21	0	89	1	1	109	1	0	109	44	11	15	0	1	1	0	0	0	0	0	0	0	3.4	1
651565	0	0	0	0	0	0	0	89	2	9.7	12.3	282	16.6	36	1.65	148	134	18	0	89	1	1	109	1	0	109	44	8	6	0	0	0	0	0	0	0	0	0	0	3.4	0
783226	0	0	0	0	0	0	0	58	2	19.9	8	75	7.9	19	0.37	74	148	21	0	89	1	1	109	1	0	109	44	9	7	0	0	0	0	0	0	0	0	0	0	1.1	0
953078	0	0	0	0	0	0	0	63	1	9.1	8.1	148	41.4	86	3.4	80	141	31	0	89	1	1	109	1	0	109	44	8	7	0	1	1	0	0	0	0	0	0	0	1.6	1
581118	0	0	0	0	0	0	0	68	1	1.5	9.3	41	3.3	35	1.72	78	140	32	0	87	1	1	109	1	0	109	44	8	18	0	0	1	0	0	0	0	0	0	0	6.5	1
902743	0	0	0	0	0	0	0	60	2	14.2	10.7	177	14.7	69	4.1	82	135	28	0	87	1	1	109	1	0	109	44	11	8	0	1	0	0	0	0	0	0	0	0	1.6	0
958860	0	0	0	0	0	0	0	66	1	1.1	9.7	115	28.2	85	3.98	166	141	1	0	70	1	1	109	1	0	109	44	3	17	0	1	1	0	0	0	0	0	0	0	9.4	1
738636	0	0	0	0	0	0	0	76	1	8.2	10.8	113	7.2	33	1.45	86	140	19	1	100	0	1	109	1	0	109	44	15	7	0	0	0	0	0	0	0	0	0	0	1.9	0
748305	0	0	0	0	0	0	0	56	2	2.1	9	187	9.2	39	2.47	118	141	21	1	100	0	1	109	1	0	109	44	15	5	0	1	0	0	0	0	0	0	0	0	3.4	0
794373	0	0	0	0	0	0	0	32	2	7	11.4	273	8.2	9	1.09	127	136	13	1	100	0	1	109	1	0	109	44	15	7	0	0	0	0	0	0	0	0	0	0	2.1	0
257262	0	0	0	0	0	0	1	88	2	4.9	14.9	261	17.5	42	1.7	162	136	20	1	99	0	1	109	1	0	109	44	15	7	0	1	0	1	0	0	0	0	0	0	5.8	0
353241	0	0	0	0	0	0	0	78	2	16.2	11.4	344	16.4	12	0.66	70	131	26	0	92	0	1	109	1	0	109	44	15	6	0	0	0	0	0	0	0	0	0	0	3.4	0
545088	0	0	0	0	0	0	0	60	1	11.3	12.6	249	15.3	10	0.32	183	138	21	0	92	0	1	109	1	0	109	44	15	5	0	0	0	0	0	0	0	0	0	0	1.6	0
800824	0	0	0	0	0	0	0	74	2	19.6	6.7	50	3.2	18	0.68	79	136	21	0	92	0	1	109	1	0	109	44	15	6	0	0	1	0	0	0	0	0	0	0	2.5	0
932011	0	0	0	0	0	0	0	28	1	4.3	12.9	264	16	14	0.74	91	137	30	0	90	0	1	109	1	0	109	44	15	4	0	0	0	0	0	0	0	0	0	0	0.9	0
272679	0	0	0	0	0	0	0	77	2	22.5	0	0	0	0	0	0	0	28	0	86	0	1	109	1	0	109	44	15	4	0	0	0	0	0	0	0	0	0	0	3.4	0
406690	0	0	0	0	0	0	0	89	1	2.5	12.5	193	5.7	54	1.7	77	145	33	0	82	0	1	109	1	0	109	44	15	9	0	0	0	0	0	0	0	0	0	0	3.4	1
396724	0	0	0	0	0	0	0	69	2	8.2	10.6	360	27.9	27	1.1	117	129	25	0	81	0	1	109	1	0	109	44	15	4	1	0	0	0	0	0	0	0	0	0	3.4	0
918429	0	0	0	0	0	0	0	60	1	18.4	10.6	279	20.3	35	1.47	122	139	16	1	95	1	0	76	0.7	0	108.6	53	3	5	0	0	0	0	0	0	0	0	0	0	3.4	1
413695	0	0	0	0	0	0	0	69	1	23.9	8.8	286	11.2	32	0.82	131	138	27	1	95	1	0	59.5	0.55	0	108.2	34.4	14	8	0	0	0	0	0	0	0	0	0	0	1.1	0
286109	0	0	0	1	0	0	0	51	2	7	8.9	196	10	27	1.1	97	139	16	1	97	0	1	108	1	0	108	44	15	6	0	0	1	1	0	0	0	0	0	0	2.3	0
433344	0	1	0	0	0	0	0	46	1	27.2	8.6	30	0.4	16	1.18	188	127	30	1	98	0	0	54	0.5	0	108	31	15	7	0	1	1	1	0	0	0	0	0	0	3.4	1
294602	0	0	0	0	0	0	0	61	1	29.3	11.2	265	16.4	40	1.1	138	155	24	1	97	0	1	97	0.9	0	107.8	44	15	5	0	0	0	1	0	0	0	0	0	0	3.4	0
157210	0	0	0	0	0	0	0	60	2	3	12.3	157	10.4	26	1.66	176	143	21	1	93	1	0	75	0.7	0	107.1	46	14	6	1	1	0	0	0	0	0	0	0	0	6.2	0
959781	0	0	0	0	0	0	0	65	1	5.7	9.7	156	10.9	14	1.1	144	142	33	1	96	1	1	107	1	0	107	46	10	4	1	0	1	1	0	0	0	0	0	0	2	1
580916	0	0	0	0	0	0	0	72	1	8	12.5	239	13.2	29	2.28	133	142	22	0	91	1	1	107	1	0	107	95	11	10	0	1	1	0	0	0	0	0	0	0	1.4	0
963763	1	0	0	0	0	0	0	71	2	24.8	12.6	247	21.4	21	0.4	108	143	21	0	92	1	0	47	0.44	0	106.8	57	7	7	0	0	1	1	0	0	0	0	0	0	1.6	0
825425	0	0	0	0	0	0	0	40	1	15.1	6.4	295	5.7	21	1.55	97	138	30	1	94	1	0	74.7	0.7	0	106.7	55	8	7	0	1	1	0	0	0	0	0	0	0	1.4	0
292315	0	1	0	0	0	0	0	45	2	0.4	11.1	287	27.4	10	0.4	111	134	38	0	92	0	0	64	0.6	0	106.7	53	15	6	0	0	0	1	0	0	0	0	0	0	2.2	0
245885	0	0	0	0	0	0	0	64	1	5.1	10.4	206	40.52	56	3.02	187	133	20	0	90	0	0	84.9	0.8	0	106.1	34.4	15	7	0	1	1	1	0	0	0	0	0	0	4.1	0
177241	0	0	0	0	0	0	0	45	2	10.8	11.6	333	16.1	3	1	100	148	21	1	93	1	1	106	1	0	106	64	7	5	0	0	0	0	0	0	0	0	0	0	2.1	1
808611	0	0	0	0	0	0	0	89	2	8	10.1	136	21.2	36	1.15	105	151	20	1	93	1	1	106	1	0	106	53	10	12	0	0	1	0	0	0	0	0	0	0	3.4	1
313429	0	0	0	0	0	1	1	75	1	19.1	0	0	0	0	0	0	0	21	0	90	1	0	63.4	0.6	0	105.7	31.1	10	5	0	1	0	0	0	0	0	0	0	0	3.4	0
604417	0	0	0	0	0	0	0	77	2	9	11.7	251	24.2	22	1.27	104	148	23	0	92	0	1	99	0.75	0	105.3	38	15	8	0	0	1	0	0	0	0	0	0	0	3.9	0
520139	1	0	0	0	0	0	0	89	1	14.5	10.5	138	16.4	23	0.72	117	144	28	1	93	1	1	105.2	1	0	105.2	86.7	14	9	0	0	1	1	0	0	0	0	0	0	3.4	0
304256	0	0	0	0	0	0	1	31	1	2	13.5	215	10.1	14	1.1	89	136	22	1	98	0	0	84	0.8	0	105	78	15	6	0	0	0	1	0	0	0	0	0	0	1.1	0
455830	0	0	0	0	0	1	0	73	2	1.4	16.8	175	90.3	45	3.64	200	138	26	0	88	0	1	104.8	1	0	104.8	47.4	15	12	0	1	1	1	0	0	0	0	0	0	3.4	1
400311	0	0	0	0	0	1	0	80	1	27.7	9.2	194	8.7	52	2.45	160	151	35	1	94	1	0	47.1	0.45	0	104.7	37.8	3	6	0	1	0	0	0	0	0	0	0	0	1.5	1
349063	0	0	0	0	0	0	0	42	2	5.7	13.4	249	22.5	7	0.56	102	137	21	1	100	0	0	88.8	0.5	0	104.6	28.7	15	5	0	0	0	0	0	0	0	0	0	0	3.4	0
445202	1	0	0	0	0	0	0	89	1	3.1	9.7	194	16.5	28	0.81	84	136	19	1	99	0	0	88.8	0.5	0	104.6	68.9	15	6	1	1	0	1	0	0	0	0	0	0	2	1
919164	0	0	0	0	0	0	0	77	1	7.8	10.4	177	10.7	16	1.14	331	136	20	0	90	1	1	104.2	1	0	104.2	32.9	10	5	0	0	0	0	0	0	0	0	0	0	3.5	0
417160	0	0	0	0	0	1	0	68	2	16.8	8.6	46	1	38	0.9	168	135.3	19	1	96	0	0	88	0.5	0	104	48	15	7	1	0	0	0	0	0	0	0	0	0	3.4	0
968632	0	0	0	0	0	0	0	61	1	7	16.6	150	14.2	14	1.04	103	141	16	1	96	0	0	88	0.5	0	104	66	15	13	0	0	1	1	0	0	0	0	0	0	3.3	0
342303	0	0	0	0	0	0	1	86	2	3.9	0	0	20.4	25	1.3	274	145	32	1	95	1	0	52	0.5	0	104	43	10	6	0	0	0	1	0	0	0	0	0	0	3.4	0
230245	0	0	0	0	0	0	0	26	1	4.8	12.4	185	6.7	16	0.98	113	136	21	0	92	0	0	58	0.56	0	103.6	35	15	3	0	0	0	0	0	0	0	0	0	0	1	0
976276	0	0	0	0	0	0	0	85	1	39.5	8.5	24	2	69	1.21	278	142	21	1	100	0	0	88	0.85	0	103.5	46	15	9	0	0	1	1	0	0	0	0	0	0	3.4	1
754258	0	0	0	0	0	0	0	49	2	26.5	11.1	267	28.2	43	2.33	126	140	30	1	94	1	0	77.5	0.75	0	103.3	74.2	3	8	0	1	0	0	0	0	0	0	0	0	2.7	0
446470	0	0	0	0	0	0	0	85	1	21.6	8.8	206	14.3	42	1.65	102	138	25	0	92	0	1	103.1	1	0	103.1	74.3	15	6	1	1	0	1	0	0	0	1	0	1	3.4	1
659727	0	0	0	0	0	0	0	65	1	43.9	9.6	111	14.5	26	2.41	135	133	20	0	91	1	1	103	1	0	103	83.1	14	11	0	0	1	0	0	0	0	0	0	0	6.3	1
182929	1	0	0	0	0	0	1	71	2	27.2	8.7	272	11.1	36	0.8	105	139	18	0	90	1	0	37	0.36	0	102.8	59	14	3	0	1	0	0	0	0	0	0	0	0	4.6	0
654018	0	0	0	0	0	0	0	47	2	18.8	7.1	144	8.4	35	2.7	149	142	16	0	91	1	0	61.6	0.6	0	102.7	52.7	10	11	0	1	1	0	0	0	0	0	0	0	1	0
403730	0	0	0	0	0	0	0	80	2	19.2	9.2	250	34.2	28	1.45	139	145	21	0	91	1	0	51.3	0.5	0	102.6	29.4	8	8	0	0	0	0	0	0	0	0	0	0	4.7	0
350819	0	0	0	0	0	0	0	75	1	2.2	13.1	0	7.8	13	0.7	112	139	20	0	92	0	0	81	0.5	0	102	32	15	2	0	0	0	0	0	0	0	0	0	0	3.4	0
364263	0	0	0	0	0	1	0	72	2	13.3	9.7	278	38.2	24	1.33	89	137	24	1	98	0	0	61.2	0.6	0	102	44.8	15	2	0	0	0	0	0	0	0	0	0	0	3.4	0
418012	0	0	0	0	0	1	1	63	1	52.1	7.4	88	12.4	70	2.38	114	127	19	0	91	1	0	61.1	0.6	0	101.8	67.4	8	11	0	1	0	0	0	0	0	0	0	0	1.1	0
368794	0	0	0	0	0	1	0	74	1	23.1	11.6	174	9.2	19	1.17	108	139	15	1	100	0	1	100.7	1	0	100.7	75.3	15	7	0	0	0	0	0	0	0	1	0	0	5.5	0
382350	0	0	0	0	0	0	1	49	2	5.8	10.7	263	20.2	23	0.81	114	141	23	1	96	0	0	70.2	0.7	0	100.3	48.1	15	5	0	0	0	0	0	0	0	0	0	0	3.4	0
227679	0	1	0	0	0	0	0	46	1	2.5	11.4	126	21.6	21	1.3	58	139	26	1	93	1	1	100	1	0	100	48	3	14	0	1	0	0	0	0	0	0	0	0	13.6	1
340482	0	0	0	0	0	0	0	64	2	21.1	8.1	177	10.2	13	0.65	97	137	30	0	90	1	1	99.5	1	0	99.5	40.5	7	7	0	0	0	1	0	0	0	0	0	0	0.6	0
882005	0	0	0	0	1	0	0	75	1	5.4	14.3	250	51.7	80	4.72	155	140	21	0	92	0	1	99	1	0	99	42	15	6	0	1	1	0	0	0	0	0	0	0	1.7	1
939222	0	0	0	0	0	0	0	65	2	1.4	6	210	19.8	36	0.48	129	144	18	1	96	1	0	79	0.8	0	98.8	58.9	10	8	0	0	1	0	0	0	0	0	0	0	3.4	1
1002016	1	0	0	0	0	0	0	61	2	22.5	11.9	215	22.8	5	1	159	142	23	1	96	1	0	69	0.7	0	98.6	55.1	15	3	0	0	0	1	0	0	0	0	0	0	3.4	0
771415	0	0	0	0	0	1	1	70	1	16.7	7.9	98	5.6	74	4.93	92	143	18	0	91	0	0	69	0.7	0	98.6	41	15	8	0	1	1	0	0	0	0	0	0	0	3.4	0
521144	1	0	0	0	0	0	0	55	1	45.1	11	164	20.3	11	1.16	91	128	21	0	92	0	0	87.8	0.28	0	98.2	33.6	15	11	0	0	1	1	0	0	0	0	0	0	5.1	0
318809	0	0	0	0	0	0	0	81	1	3.1	8	44	164.6	71	6.26	98	138	20	0	90	0	0	58.9	0.6	0	98.2	34.1	15	12	0	1	0	0	0	0	0	0	0	0	1.8	1
978527	0	0	0	1	0	0	0	58	1	27.3	10.1	125	19.5	25	1.15	90	145	21	1	99	0	1	98	1	0	98	57	15	4	0	0	0	1	0	0	0	0	0	0	2.6	0
435887	0	0	0	0	0	0	1	85	1	24.9	9	394	13.36	103	3.19	443	129	22	1	96	0	1	98	1	0	98	37.7	15	13	0	1	1	1	0	0	0	0	0	0	3.4	1
337401	0	0	0	0	0	0	0	68	1	39.7	9.6	176	16.9	35	0.53	139	136	46	1	96	0	0	89	0.5	0	98	44	15	3	0	1	0	0	0	0	0	0	0	0	3.4	0
330785	0	0	0	0	0	0	1	84	1	10.1	10.8	287	18.1	13	0.81	142	133	26	0	84	0	0	88.7	0.5	0	97.4	50.2	15	4	0	0	0	0	0	0	0	0	0	0	3.4	0
320496	0	0	0	0	0	1	1	65	1	6.7	12.9	230	10.5	25	1.13	106	138	21	0	84	0	0	58.4	0.6	0	97.3	54.2	15	5	0	0	0	1	0	0	0	0	0	0	3.4	0
366404	0	0	0	0	0	1	1	75	2	15.3	6.6	6	9.6	37	1.95	89	131	21	0	92	0	0	58.2	0.6	0	97	47.2	15	7	1	1	0	0	0	0	0	0	0	0	0.7	0
293882	0	0	0	0	0	0	0	79	1	1.3	11.1	8	0.2	81	2.32	145	147	27	0	92	0	0	77	0.8	0	96.3	28	15	16	1	0	1	1	0	0	0	0	0	0	5.6	1
803266	0	0	0	0	0	0	0	56	1	6.9	13.3	194	18.5	17	1.16	92	139	23	1	97	0	0	96	1	0	96	34	15	3	0	0	0	0	0	0	0	0	0	0	1.9	0
850679	0	0	0	0	0	0	0	23	1	15.7	7.2	4	0.4	29	2.7	106	139	21	0	89	1	0	62	0.65	0	95.4	46	10	16	0	1	1	0	0	0	0	0	0	0	11.1	1
412631	0	0	0	0	0	0	0	60	2	14.1	7.9	487	18.2	5	0.51	94	143	19	1	100	0	0	57.2	0.6	0	95.3	43.5	15	5	1	0	0	0	0	0	0	0	0	0	3.4	0
373462	0	0	0	0	0	1	1	74	1	1	7.9	74	27.3	47	3.79	85	133	27	0	88	1	0	95.1	1	0	95.1	35	6	10	0	1	0	0	0	0	0	0	0	0	7.3	1
297638	0	0	0	0	0	0	0	80	2	24.1	12.9	0	0	19	0.6	125	128	28	1	93	1	0	80	0.85	0	94.1	40	14	3	0	0	0	1	0	0	0	0	0	0	3.4	0
632704	0	0	0	0	0	0	0	54	2	6.5	8.2	17	23.1	98	0.77	67	169	30	1	93	1	0	94	1	0	94	45	8	11	0	0	1	0	0	0	0	0	0	0	3.1	1
365396	0	0	0	0	0	1	1	64	1	9.8	12.4	149	22.8	84	4.03	36	135	21	1	96	0	0	94	1	0	94	42	15	6	0	1	0	0	0	0	0	0	0	0	1.5	0
991813	0	1	0	0	0	1	0	57	1	55.8	14.2	241	9.1	14	0.98	136	139	31	1	94	1	0	84	0.9	0	93.3	68.5	8	2	0	1	0	1	0	0	0	0	0	0	3.4	0
599136	0	0	0	0	0	0	0	72	1	8.2	14.1	146	13.3	28	2.44	82	140	23	0	92	0	0	93	1	0	93	41	15	7	0	1	1	0	0	0	0	0	0	0	5.9	0
463167	1	1	0	0	0	0	0	46	2	12.6	10.3	385	14	32	2.63	121	136	25	0	91	1	0	37.2	0.4	0	93	97.2	13	14	0	1	1	1	0	0	0	0	0	0	0.3	1
370755	0	0	0	0	0	1	0	51	1	46	9.4	292	24.2	26	1.43	157	138	29	1	100	0	0	92.7	1	0	92.7	53	15	8	0	1	0	0	0	0	0	0	0	0	0.8	1
275725	1	0	0	0	0	0	0	21	1	4.2	10.6	173	21	11	1	102	139	27	0	92	0	0	81	0.55	0	92.7	37.8	15	8	0	0	0	1	0	0	0	0	0	0	1.2	0
526685	0	1	0	0	0	1	0	84	2	2.4	8.1	385	21.3	53	2.69	118	144	33	0	88	1	0	55.5	0.6	0	92.5	38.3	15	9	0	1	0	1	0	0	0	0	0	0	2.8	1
1029626	0	0	0	0	0	0	0	22	1	3.1	10	136	8.4	14	1	177	139	16	1	99	0	0	92	1	0	92	44.3	15	3	0	0	0	1	0	0	0	0	0	0	3.4	0
246128	0	0	0	0	0	0	0	53	1	2	7.6	187	29.1	25	1.9	126	145	31	0	88	0	0	92	1	0	92	36	15	6	0	0	1	1	0	0	0	0	0	0	5.6	0
626989	0	0	0	0	0	0	0	76	2	0.6	12	323	6.9	10	0.6	340	136	14	0	91	1	0	91.6	1	0	91.6	43.6	3	10	0	0	1	0	0	0	0	0	0	0	5.2	1
686977	0	0	0	0	0	0	0	82	2	8.6	11.8	239	20	25	1.22	123	141	21	0	90	1	0	63.8	0.7	0	91.1	42.8	8	6	0	1	0	0	0	0	0	0	0	0	2.6	0
756508	0	0	0	0	0	0	0	74	1	7.2	9.9	228	29	37	0.81	76	139	18	1	94	1	0	91	1	0	91	46	8	7	0	0	1	0	0	0	0	0	0	0	2.2	0
376868	0	1	0	0	0	0	0	46	1	48.8	8.7	226	7	12	0.61	110	138	15	1	100	0	0	72.6	0.8	0	90.8	36.7	15	2	0	0	0	0	0	0	0	0	0	0	3.4	0
370482	0	0	0	0	0	0	0	78	2	22.1	9.1	106	17.6	59	4.13	112	143	21	0	87	1	0	90.7	1	0	90.7	115.9	10	8	0	1	0	0	0	0	0	0	0	0	12.1	1
669267	0	0	0	0	0	0	1	86	2	16	15.3	92	13.9	26	1.42	92	138	7	0	84	1	0	77	0.85	0	90.6	22	4	9	0	1	1	0	0	0	0	0	0	0	14	1
249328	1	0	0	0	0	0	0	87	1	14.2	9.5	147	20.2	42	3.1	116	136	28	1	93	1	0	81	0.9	0	90	46	11	10	0	0	1	1	0	0	0	0	0	0	1.8	0
334059	0	0	0	0	0	1	0	61	1	8	17.2	292	27.1	36	4.13	212	141	19	1	100	0	0	72	0.8	0	90	43.2	15	12	1	1	0	0	0	0	0	0	0	0	5.1	0
376892	0	0	0	0	0	1	0	76	1	19.7	10.2	242	15.7	63	2.16	125	134	18	1	100	0	0	58.5	0.65	0	90	38.3	15	8	0	1	0	0	0	0	0	0	0	0	3.4	0
205347	0	0	0	0	0	0	1	70	2	7.2	9.3	403	31.8	25	0.72	111	141	21	1	93	1	0	89	1	0	89	57	10	5	0	0	0	0	0	0	0	0	0	0	3.4	1
969709	0	0	0	0	0	0	0	59	1	0.7	10.5	355	14.9	63	5.09	6	136	6	0	69	1	0	89	1	0	89	26	6	10	0	0	1	1	0	0	0	0	0	0	14.5	1
972027	0	0	0	0	0	0	1	69	2	18.1	8.2	229	12	37	1.49	121	137	18	1	96	0	0	80	0.9	0	88.9	33	15	4	0	0	0	1	0	0	0	0	0	0	4.4	0
684363	0	0	0	0	0	0	0	69	1	15.8	9	272	22.2	17	1.01	139	141	21	1	93	1	0	62	0.7	0	88.6	41	9	8	0	1	1	0	0	0	0	0	0	0	3.4	0
160099	0	0	0	0	0	1	1	68	1	4.7	11.2	219	7.5	22	0.8	131	138	20	1	97	0	0	88	1	0	88	83	15	4	0	0	0	0	0	0	0	0	0	0	3.4	0
990071	0	1	0	0	0	0	0	45	2	20.7	9.3	276	15.6	11	0.7	58	141	19	0	89	1	0	84	0.96	0	87.5	33.4	6	4	0	0	0	1	0	0	0	0	0	0	3.4	0
1002322	0	0	0	0	0	0	0	30	2	0.8	10.4	216	5.9	49	2.5	75	144	16	1	93	1	0	87	1	0	87	51.1	12	9	0	1	1	1	0	0	0	0	0	0	5	1
260435	0	0	0	0	0	0	1	56	1	5.7	12.7	197	10.2	16	1.5	100	143	22	1	96	0	0	87	1	0	87	30	15	6	0	0	0	1	0	0	0	0	0	0	1.2	0
759320	0	0	0	0	0	0	0	72	1	16.8	11.1	151	5.3	30	1.27	150	144	23	0	91	0	0	87	1	0	87	36	15	4	0	0	1	0	0	0	0	0	0	0	3.4	0
401481	0	0	0	0	0	0	0	64	2	7.7	12.7	286	9.7	24	7.81	147	135	19	0	90	1	0	60.9	0.7	0	87	41.3	5	9	0	1	0	0	0	0	0	0	0	0	2.1	1
423132	0	0	0	0	0	0	0	86	1	0.3	10.1	397	20.2	33	1.2	274	125.8	14	1	93	1	0	86.9	1	0	86.9	59.2	3	10	0	0	0	1	0	0	0	0	0	0	11.6	1
459887	0	0	0	0	0	1	1	51	1	20.7	10.1	180	11.8	30	2.2	105	138	22	1	97	0	0	86.9	1	0	86.9	39.4	15	7	0	0	0	1	0	0	0	0	0	0	3.4	0
945208	0	0	0	0	0	0	0	75	2	11.5	9.9	375	17.2	58	1.5	138	143	23	1	93	1	0	69	0.8	0	86.3	58	12	7	0	0	0	0	0	0	0	0	0	0	1.1	0
272323	0	0	0	0	0	0	0	50	2	15.7	8.1	99	20.3	29	2.8	165	140	22	1	93	1	0	56	0.65	0	86.2	45	14	15	0	1	1	1	0	0	0	0	0	0	1.9	1
378959	0	0	0	0	0	1	0	37	1	34.7	13.4	145	5.7	10	0.77	148	137	34	1	93	1	0	86.1	1	0	86.1	41.4	7	4	0	1	0	0	0	0	0	0	0	0	3.4	0
1031914	0	0	0	0	0	0	0	37	1	9.7	12.9	168	13.9	11	0.8	232	130	40	1	96	1	0	86	1	0	86	65.1	8	5	0	0	0	1	0	0	0	0	0	0	1.9	0
370199	0	0	0	0	0	0	0	42	2	5	14	95	3.7	25	1.73	141	134	21	1	93	1	0	68.7	0.8	0	85.9	39.1	3	8	0	1	0	0	0	0	0	0	0	0	1.4	0
241200	0	0	0	0	0	0	0	50	1	27.8	12.1	223	11.2	11	0.9	164	144	12	1	93	1	0	60	0.7	0	85.7	46	13	5	0	0	0	0	0	0	0	0	0	0	2.5	0
707453	0	0	0	0	0	0	0	45	1	14.5	10	72	17.2	22	1.1	174	141	5	1	93	1	0	60	0.7	0	85.7	32	9	12	0	0	1	0	0	0	0	0	0	0	7.9	0
445575	0	0	0	0	0	0	0	86	2	1	11.4	188	18.1	25	2.58	192	142	32	0	91	1	0	77	0.9	0	85.6	28.9	12	13	0	1	0	1	0	0	0	0	0	0	4.1	0
893333	0	0	0	0	0	0	0	66	1	3.6	0	0	0	0	0	0	0	18	1	96	1	0	85	1	0	85	46	11	7	0	0	1	0	0	0	0	0	0	0	3.4	0
530687	0	0	0	0	0	0	0	67	2	69.8	10.5	234	24.2	31	1.38	73	141	23	0	91	1	0	85	1	0	85	67	14	10	0	1	1	1	0	0	0	0	0	0	5.2	1
966396	0	0	0	0	0	0	0	86	1	19.5	11.9	90	11	21	0.7	99	146	21	0	90	1	0	68	0.8	0	85	59	11	7	0	0	1	1	0	0	0	0	0	0	1.5	1
503778	0	0	0	0	0	0	0	73	1	10.3	13.6	260	10.44	49	2	107	144	23	1	93	1	0	84.7	1	0	84.7	39.5	14	8	0	1	1	1	0	0	0	0	0	0	1.6	0
897185	0	0	0	0	0	0	0	87	2	8.9	11.7	163	14.4	20	1.1	148	138	28	1	95	1	0	84.6	1	0	84.6	31.6	8	9	0	0	1	0	0	0	0	0	0	0	3.3	1
458464	0	0	0	0	0	0	0	89	2	1.2	10.6	310	24.79	52	3.12	157	129	28	0	91	1	0	84.3	1	0	84.3	44	8	11	0	1	1	1	0	0	0	0	0	0	3.4	1
149522	0	0	0	0	0	0	0	62	1	3.2	11.8	69	6.9	16	1.2	85	142	30	1	93	1	0	84	1	0	84	62	11	11	0	0	0	0	0	0	0	0	0	0	3.5	1
884706	0	0	0	0	0	1	0	76	2	4.4	10.2	215	16.2	71	1.79	117	146	21	0	90	1	0	75	0.9	0	83.3	38	10	8	0	1	1	0	0	0	0	0	0	0	2	1
164263	0	0	0	0	0	0	0	51	1	10.8	12.6	150	12.4	71	5.2	95	142	25	0	91	0	0	83	1	0	83	55	15	8	0	1	0	0	0	0	0	0	0	0	5.1	0
501964	0	0	0	0	0	0	0	82	2	3.8	9.3	258	23.5	25	1.15	130	147	22	0	84	1	0	82.9	1	0	82.9	43.3	9	10	0	0	0	1	0	0	0	0	0	0	1.8	1
812345	0	0	0	0	0	0	1	68	1	22.5	13.5	233	9.9	39	1.47	112	140	30	0	85	1	0	74.6	0.9	0	82.9	63.1	9	6	1	0	1	0	0	0	0	0	0	0	2.5	1
318874	0	0	0	0	0	0	0	79	2	10.3	0	0	21.5	32	1.2	256	148	14	0	90	1	0	82	1	0	82	45.8	13	4	0	0	0	1	0	0	0	0	0	0	3.4	1
376102	0	0	0	0	0	0	0	49	2	3.3	10	231	9.5	32	1.14	74	143	30	1	93	1	0	81.8	1	0	81.8	93.9	6	9	0	0	0	0	0	0	0	0	0	0	3.4	1
160593	0	0	0	0	0	0	0	32	1	69.2	0	0	0	0	0	0	0	28	1	93	1	0	57	0.7	0	81.4	55	11	5	0	1	0	0	0	0	0	0	0	0	3.4	1
989874	0	0	0	0	0	0	0	82	1	7.8	12.2	194	13.3	46	1.24	83	136	28	1	94	1	0	81	1	0	81	44.2	14	7	0	0	1	1	0	0	0	0	0	0	0.8	0
659169	0	0	0	0	0	0	0	81	2	19.9	9.6	77	18.4	30	0.85	96	131	20	0	92	0	0	88.8	0.44	0	80.7	43.1	15	10	0	0	1	0	0	0	0	0	0	0	2.3	0
628900	0	0	0	0	0	0	0	85	1	27.9	9.8	118	16.8	21	1.16	125	142	16	0	90	1	0	32.2	0.4	0	80.5	47.2	11	7	0	0	0	0	0	0	0	0	0	0	4.6	0
376676	0	0	0	0	0	1	1	52	2	11.5	13.3	214	14.4	15	0.71	140	145	21	1	93	1	0	80.3	1	0	80.3	62.7	10	5	0	0	0	0	0	0	0	0	0	0	3.4	0
618531	0	0	0	0	0	0	0	73	1	31.3	9.6	206	14.9	25	2.19	112	136	16	0	90	1	0	80.2	1	0	80.2	49	11	10	0	1	0	0	0	0	0	0	0	0	3.4	0
972000	0	0	0	0	0	0	0	49	1	0.8	4.1	15	9.7	133	4.27	32	144	38	1	100	0	1	99	1	0	79	45	15	17	0	1	1	1	0	0	0	0	0	0	6	1
376677	0	0	0	0	0	1	1	52	2	11.5	11.4	77	0	38	1.24	145	144	16	1	100	0	0	78.5	1	0	78.5	46.3	15	7	0	0	0	0	0	0	0	0	0	0	3.4	0
281697	0	0	0	0	0	0	0	74	1	4.5	9	108	2	74	9.8	67	140	25	1	93	1	0	78	1	0	78	65.1	14	11	0	1	1	0	0	0	0	0	0	0	3.3	1
995160	1	0	0	0	0	0	0	75	2	46.6	6.9	50	6.8	28	1.8	106	147	16	0	91	1	0	66	0.85	0	77.6	43.7	14	8	0	1	0	1	0	0	0	0	0	0	5.2	1
368992	0	0	0	0	0	1	0	53	2	15.3	11.2	163	19.1	10	0.53	111	135	18	1	97	0	0	58.2	0.75	0	77.6	52.1	15	8	0	0	0	0	0	0	0	0	0	0	1.1	0
1016637	0	0	0	0	0	1	0	74	2	7.4	5.6	191	13.4	40	2.83	137	145	16	1	100	0	0	58	0.75	0	77.3	40.1	15	6	0	1	0	1	0	0	0	0	0	0	0.6	0
402612	0	0	0	0	0	1	0	83	2	0.3	11.4	310	58.8	52	1.84	90	141	21	1	94	1	0	77.1	1	0	77.1	44.4	14	6	0	0	0	0	0	0	0	0	0	0	3.4	1
946535	0	0	0	0	0	0	0	60	1	1.9	13.7	27	7.9	47	3.7	61	142	25	1	93	1	0	77	1	0	77	30	6	19	0	0	1	0	0	0	0	0	0	0	17.6	1
1008916	0	0	0	0	0	1	0	68	2	3.8	9	149	13	22	1.1	130	139	26	1	93	1	0	77	1	0	77	31.5	12	4	0	0	0	1	0	0	0	0	0	0	3.4	0
354507	0	0	0	0	0	1	1	75	2	14.8	12	202	14.5	18	1.21	95	141	20	1	93	1	0	76.5	1	0	76.5	54.1	8	6	0	0	0	0	0	0	0	0	0	0	2.3	0
193850	0	0	0	0	0	0	0	39	1	20.8	7.7	357	23.2	19	1.24	174	140	25	0	90	1	0	76	1	0	76	56	10	5	0	0	0	0	0	0	0	0	0	0	2.8	0
1000406	0	0	0	0	0	1	1	62	1	25.2	8.4	352	35.6	40	1.3	132	136	37	0	88	1	0	53	0.7	0	75.7	62.5	8	6	1	0	0	1	0	0	0	0	0	0	3.4	0
364543	0	0	0	0	0	1	0	66	1	24.3	10	101	37	68	2.51	92	164	26	0	90	1	0	75.6	1	0	75.6	58.3	12	4	0	1	0	0	0	0	0	0	0	0	2.3	1
362088	0	0	0	0	0	1	0	74	2	4.2	10.9	243	15.9	46	2.87	148	143	17	0	90	1	0	60.3	0.8	0	75.4	34.6	14	10	1	1	0	0	0	0	0	0	0	0	1.9	0
721322	0	0	0	0	0	0	0	62	1	14.1	12.7	190	20.3	7	0.56	138	133	22	0	88	0	0	75.1	1	0	75.1	39	15	3	0	0	0	0	0	0	0	0	0	0	2.7	0
1007876	0	0	0	0	0	0	0	71	1	0.5	0	0	0	0	0	0	0	26	0	86	1	0	75	1	0	75	54.6	6	5	0	1	1	1	0	0	0	0	0	0	3.4	1
364544	0	0	0	0	0	1	0	66	1	24.3	7.6	146	19.7	72	2.56	141	146	28	0	90	1	0	74.9	1	0	74.9	44.3	6	14	1	1	0	0	0	0	0	0	0	0	9	1
320146	0	0	0	0	0	0	0	57	2	21.5	13.7	192	2.5	6	0.6	121	138	21	0	92	1	0	44.7	0.6	0	74.5	53	7	5	0	0	0	0	0	0	0	0	0	0	3.4	0
978617	0	0	0	0	0	0	0	77	1	5	8.1	194	12	20	2	72	144	16	1	100	0	0	67	0.9	0	74.4	39	15	5	0	0	0	1	0	0	0	0	0	0	3.4	1
358680	0	0	0	0	0	1	1	85	2	11	13.1	197	11	57	3.65	96	142	21	1	93	1	0	74.1	1	0	74.1	50.4	14	9	0	1	0	0	0	0	0	0	0	0	3.4	0
971675	1	0	0	0	0	0	0	89	1	1.4	11	159	21.7	43	2.1	97	149	21	0	89	1	0	74	1	0	74	31	8	12	0	0	1	1	0	0	0	0	0	0	7.7	1
860430	0	0	0	0	0	0	0	48	1	3.7	9.2	211	19.6	36	1.21	112	144	16	1	96	1	0	66.3	0.9	0	73.7	64.3	3	8	0	0	1	0	0	0	0	0	0	0	3.4	1
311437	0	0	0	0	0	0	0	74	2	2.6	13.7	431	17.6	107	5.21	170	140	18	1	93	1	0	66.3	0.9	0	73.7	161.6	11	10	0	1	0	0	0	0	0	0	0	0	12.6	1
430466	0	1	0	0	0	1	0	69	1	6.3	14	109	11	19	0.8	173	137	22	1	97	0	0	66	0.9	0	73.3	57.3	15	11	0	0	0	1	0	0	0	0	0	0	1.3	0
763544	0	0	0	0	0	0	0	78	1	10.2	9.1	216	15.8	36	1.06	96	142	33	0	90	1	0	73	1	0	73	60	7	10	0	0	1	0	0	0	0	0	0	0	1.1	1
898449	0	0	0	0	0	0	0	77	2	1.3	7.4	257	16.3	26	0.8	24	144	35	0	77	1	0	73	1	0	73	39	7	13	0	0	1	0	0	0	0	0	0	0	21	1
490805	0	0	0	0	0	0	0	55	1	31.7	8	175	15	26	1.46	112	139	20	0	91	1	0	51	0.7	0	72.9	54.8	3	5	0	0	0	1	0	0	0	0	0	0	3.4	0
716453	0	0	0	0	0	0	0	40	1	10.5	16	221	7	17	1.18	229	132	22	1	94	1	0	72	1	0	72	51	8	5	0	0	0	0	0	0	0	0	0	0	3.2	0
143466	0	1	0	0	0	0	0	60	2	9.8	7.8	186	16.5	28	2.02	308	134	21	0	90	1	0	72	1	0	72	74	7	8	1	1	0	0	0	0	0	0	0	0	1.4	1
470893	0	0	0	0	0	0	0	40	1	18.6	15.3	138	4.6	13	1.2	121	138	19	1	97	0	0	72	1	0	72	31	15	7	0	0	0	1	0	0	0	0	0	0	3.4	0
1025059	0	0	0	0	0	0	0	60	1	20.3	9.2	44	23.8	58	2.2	94	152	22	0	90	1	0	57	0.8	0	71.3	44.8	6	17	0	1	1	1	0	0	0	0	0	0	3.6	0
880116	0	0	0	0	0	0	0	44	1	0.2	7	3	0.1	16	1.43	240	124	16	0	90	1	0	71	1	0	71	26	3	13	0	1	1	0	0	0	0	0	0	0	1.7	1
177839	1	0	0	0	0	0	0	84	2	13.5	9.5	62	19.7	34	1.83	117	129	32	0	92	0	0	71	1	0	71	38	15	6	0	1	0	1	0	0	0	0	0	0	3.4	1
247249	0	1	0	0	0	0	0	68	2	14.3	13.8	311	13.84	9	0.88	135	139	23	0	92	0	0	70.6	1	0	70.6	50.3	15	7	0	0	1	1	0	0	0	0	0	0	2	0
343364	0	0	0	0	0	1	0	60	1	37.8	12.4	169	6.1	18	0.92	249	135	23	1	93	1	0	63.4	0.9	0	70.4	44.4	6	4	0	0	0	0	0	0	0	0	0	0	3.4	0
444880	0	0	0	0	0	0	0	71	2	20.3	11.7	292	8.4	6	0.3	101	132	24	0	92	0	0	70	1	0	70	66.5	15	6	0	0	0	1	0	0	0	0	0	0	3.4	0
918773	0	0	0	0	0	0	0	86	2	1	13.4	115	1.8	47	1.47	222	135	32	0	90	1	0	69.7	1	0	69.7	37.6	11	12	0	0	1	0	0	0	0	0	0	0	7.2	1
247030	0	0	0	0	0	0	0	44	1	1.9	11.9	241	19.41	11	0.8	113	140	17	1	93	1	0	69.3	1	0	69.3	37.2	9	5	0	0	0	1	0	0	0	0	0	0	1.8	1
732802	0	0	0	0	0	0	0	36	2	21.8	11.7	224	4.9	22	1.27	146	135	21	1	94	1	0	69	1	0	69	35	8	8	0	0	0	0	0	0	0	0	0	0	6.5	0
697154	0	0	0	0	0	0	0	62	2	38.2	3.9	186	42	40	2.3	153	141	21	1	100	0	0	81.8	0.6	0	68.7	16.2	15	14	0	0	1	0	0	0	0	0	0	0	6.4	0
376216	0	0	0	0	0	1	0	61	1	34.4	13.9	76	28.7	19	1.29	143	144	15	1	93	1	0	68.5	1	0	68.5	59.7	10	11	0	0	0	0	0	0	0	0	0	0	3.4	0
540156	0	0	0	0	0	0	0	69	2	10.3	9.3	382	17.6	20	0.8	112	147	22	1	99	0	0	68.5	1	0	68.5	34.2	15	2	0	0	0	0	0	0	0	0	0	0	3.4	0
333830	0	0	0	0	0	1	0	84	1	6.1	11.1	127	4.9	23	0.9	86	143.1	26	0	91	0	0	68.5	1	0	68.5	79.5	15	6	0	0	0	0	0	0	0	0	0	0	1.4	1
533185	0	0	0	1	0	1	0	63	1	20	10.3	189	29.37	25	0.72	78	143	21	0	91	1	0	68.1	1	0	68.1	26.3	14	9	0	0	1	1	0	0	0	0	0	0	1.5	1
523022	0	0	0	0	1	0	0	80	2	23.8	5.9	60	18.4	64	3.18	255	147	20	1	95	1	0	68	1	0	68	46.4	3	17	0	1	1	1	0	0	0	0	0	0	3.4	1
347236	0	0	0	0	0	1	1	73	1	15.2	10.1	98	4.8	78	13.9	99	138.6	23	0	90	1	0	67.9	1	0	67.9	71.5	10	13	0	1	0	0	0	0	0	0	0	0	3.4	0
372372	0	0	0	0	0	1	1	74	1	24.4	8	148	18.9	45	1.27	99	144	19	1	93	1	0	67.7	1	0	67.7	41.6	7	7	0	1	0	0	0	0	0	0	0	0	3.4	1
684994	0	0	0	0	0	0	0	70	1	6.8	15.2	190	7	18	1.14	206	138	18	0	89	1	0	57	0.85	0	67.1	68	8	6	0	0	0	0	0	0	0	0	0	0	1.9	0
737177	0	0	0	0	0	0	0	76	2	7.2	9.1	110	10.8	25	0.93	176	141	25	1	95	1	0	67	1	0	67	22	3	13	0	0	1	0	0	0	0	0	0	0	14.7	1
360580	0	0	0	0	0	0	0	68	2	70.8	8.9	257	7.8	84	2.23	114	142	21	0	90	1	0	43.2	0.65	0	66.5	55.1	14	9	0	0	0	0	0	0	0	0	0	0	0.7	1
916825	0	0	0	0	0	0	1	77	2	19.3	9.7	153	13.2	45	1.6	128	141	14	1	99	0	0	89.8	0.75	0	66.4	43.5	15	5	1	0	0	0	0	0	0	0	0	0	3.4	1
449988	0	0	0	0	0	0	0	60	2	34.2	4.7	4	1.25	24	1.35	77	143	31	0	82	0	0	65.7	1	0	65.7	24.7	15	17	0	0	1	1	0	0	0	0	0	0	3.1	1
892245	0	0	0	0	0	0	0	33	1	8.6	14	231	25.2	14	1.3	84	139	25	0	92	0	0	65	1	0	65	42	15	2	0	0	0	0	0	0	0	0	0	0	1.1	0
403964	0	0	0	0	0	1	0	46	2	6.1	9.7	398	12.6	79	2.05	103	151	31	0	91	1	0	64.6	1	0	64.6	39.4	14	7	0	1	0	0	0	0	0	0	0	0	3.4	1
842781	0	0	0	0	0	0	0	48	1	14.9	13.8	79	4.9	24	0.55	101	139	21	1	94	1	0	64.2	1	0	64.2	41.6	8	9	0	0	1	0	0	0	0	0	0	0	2.9	0
510314	0	0	0	0	0	0	0	65	2	15.3	8	150	11.5	40	2.47	145	139	23	1	98	0	0	63.7	1	0	63.7	35.5	15	10	0	1	1	1	0	0	0	0	0	0	4.4	0
725495	0	0	0	0	0	0	0	31	2	15.8	12.5	140	6.2	6	0.7	121	143	30	1	94	1	0	63.1	1	0	63.1	43.1	7	5	0	0	0	0	0	0	0	0	0	0	1.8	0
156843	0	1	0	0	0	0	0	31	2	40.3	5.3	4	7.2	10	0.94	115	145	32	1	94	1	0	63	1	0	63	56	3	11	0	0	0	0	0	0	0	0	0	0	1.7	1
967334	0	0	0	0	0	0	0	70	2	1.5	10	167	3.7	28	1.84	114	145	46	1	93	1	0	63	1	0	63	38	10	14	0	0	1	1	0	0	0	0	0	0	5.8	1
1016852	0	0	0	0	0	0	0	89	2	1.5	11.9	250	10.4	17	0.52	85	144	18	0	91	1	0	63	1	0	63	84.3	14	7	0	0	0	1	0	0	0	0	0	0	3.4	1
378589	0	0	0	1	0	1	1	62	1	41.2	7.7	81	15.2	78	4.96	118	143	18	0	90	1	0	62.2	1	0	62.2	48	8	7	0	1	0	1	0	0	0	0	0	0	7.6	1
328312	0	1	0	0	0	1	0	89	2	3.8	9.2	275	14.3	48	2.2	104	131	21	0	88	0	0	62.2	1	0	62.2	72.6	15	7	0	0	0	0	0	0	0	0	0	0	3.4	1
997929	0	1	0	0	0	0	0	52	2	17	7.9	177	17	25	0.81	120	145	18	1	96	1	0	62	1	0	62	61.9	6	9	0	1	1	1	0	0	0	0	0	0	9.6	1
510537	0	0	0	0	0	0	1	71	1	7.3	12.1	144	21.78	36	1.52	147	134	35	1	98	0	0	80.9	0.5	0	61.8	34.8	15	10	0	0	1	1	0	0	0	0	0	0	3.4	1
629423	0	0	0	0	0	0	0	76	2	1.4	12.6	266	8.1	25	0.52	116	149	21	1	93	1	0	61.1	1	0	61.1	34.5	14	14	0	0	1	0	0	0	0	0	0	0	5.2	0
427732	0	0	0	0	0	1	0	71	2	1	6.4	18	5.8	31	1.6	131	150	25	0	77	0	0	61	1	0	61	27.9	15	13	0	1	1	1	0	0	0	0	0	0	3.4	1
479057	0	0	0	0	0	1	0	76	1	2.4	12.2	209	10.7	46	2.2	115	139	17	1	100	0	0	80.8	0.5	0	60.4	64	15	8	0	1	0	1	0	0	0	0	0	0	3.4	0
368334	0	0	0	0	0	0	0	38	1	22.7	8	211	15.4	55	2.15	150	163	19	1	94	1	0	59.6	1	0	59.6	39.6	12	7	0	0	0	0	0	0	0	0	0	0	3.4	0
1004045	0	1	0	0	0	0	0	51	2	16	13.5	167	10.3	23	1.04	93	137	40	1	96	1	0	59	1	0	59	57.3	12	6	0	1	1	1	0	0	0	0	0	0	12.2	0
712865	0	0	0	0	0	0	0	81	1	7	11	73	9.9	34	1.03	74	137	26	0	89	1	0	59	1	0	59	24	8	4	0	0	1	0	0	0	0	0	0	0	2.1	1
167916	0	0	0	0	0	0	0	80	2	0.2	13.5	152	10.9	29	1.12	148	140	15	0	92	0	0	58	1	0	58	41	15	8	0	0	0	0	0	0	0	0	0	0	3.4	0
337255	0	0	0	0	0	1	0	72	2	12.4	10	124	17.5	28	0.55	101	134	21	1	95	1	0	57.2	1	0	57.2	40.7	9	9	0	0	0	0	0	0	0	0	0	0	3.4	0
969933	0	0	0	1	0	0	0	68	1	45.3	13.8	104	8.7	17	0.81	138	140	21	1	96	1	0	57	1	0	57	54	7	4	0	0	1	1	0	0	0	0	0	0	1.2	0
804720	0	0	0	0	0	0	0	75	1	1.2	16.1	60	9.2	84	2.9	116	144	30	0	85	1	0	57	1	0	57	64	8	13	0	1	1	0	0	0	0	0	0	0	10.1	1
283424	0	0	0	0	0	0	0	62	2	2.2	12.1	223	4.5	25	1	106	139	24	1	98	0	0	57	1	0	57	35.9	15	3	0	0	0	0	0	0	0	0	0	0	1.3	0
185477	0	0	0	0	0	0	0	77	2	1.7	7	139	19	42	2.36	78	146	21	0	92	0	0	57	1	0	57	32	15	10	0	1	0	0	0	0	0	0	0	0	20.6	1
495525	1	1	0	0	0	1	1	77	1	28.3	8	121	19.8	44	3.37	58	141	14	1	93	1	0	56.8	1	0	56.8	35.4	4	13	0	1	1	1	0	0	0	0	0	0	2.7	1
442209	0	0	0	0	0	0	0	77	1	30.9	10.5	19	2.83	35	1.17	69	139	21	1	99	0	0	56.2	1	0	56.2	34.2	15	12	0	0	1	1	0	0	0	0	0	0	3.9	0
172489	1	0	0	0	0	0	0	71	1	8.7	10.7	373	18.1	41	1.59	157	147	22	1	93	1	0	56	1	0	56	55	3	9	0	1	0	0	0	0	0	0	0	0	3.4	1
182146	0	0	0	0	0	1	0	63	2	9.1	14.8	123	13.6	47	2.18	121	142	18	0	90	1	0	56	1	0	56	55	10	7	0	1	0	0	0	0	0	0	0	0	3.4	0
482761	0	0	0	0	0	1	0	70	1	16.7	10.7	148	17.45	35	1.45	123	141	23	0	92	0	0	55.4	1	0	55.4	40.2	15	6	0	0	1	1	0	0	0	0	0	0	3.4	1
418383	0	0	0	0	0	1	1	81	1	41	8.3	106	15.4	25	1.93	94	142	16	0	91	1	0	54.9	1	0	54.9	57.4	12	6	0	1	0	0	0	0	0	0	0	0	4.4	1
334642	0	0	0	0	1	1	1	84	1	8	9.7	289	21.2	27	1	73	143	18	1	97	0	0	88.8	0.8	0	54.3	35.1	15	5	0	0	0	0	0	0	0	0	0	0	3.4	1
416918	0	0	0	0	0	1	1	69	2	16	8.6	99	6.7	72	4.45	93	142	30	0	91	1	0	54.2	1	0	54.2	51.6	13	7	0	1	0	0	0	0	0	0	0	0	1	1
986529	1	0	0	0	0	1	1	78	2	9.8	12.2	194	14.9	32	1.4	154	144	24	1	94	1	0	54	1	0	54	33.8	13	9	0	0	1	1	0	0	0	0	0	0	1.3	0
468168	0	0	0	0	0	0	0	67	1	10.6	9.4	181	18.1	38	1.3	106	145	12	0	91	1	0	53.6	1	0	53.6	28.9	12	8	0	0	1	1	0	0	0	0	0	0	4.5	0
515848	1	1	0	0	0	1	0	86	2	14.4	7.9	375	13.08	32	1.79	91	138	23	0	91	1	0	53.5	1	0	53.5	32.8	14	6	0	1	0	1	0	0	0	0	0	0	3.4	1
628546	0	0	0	0	0	0	0	57	1	20.8	11.7	161	6	25	0.92	85	137	21	0	91	1	0	53.5	1	0	53.5	45.8	7	2	0	0	1	0	0	0	0	0	0	0	3.1	1
1003062	0	0	0	0	0	0	0	84	1	0.3	12.5	375	18.7	117	3.6	105	165	30	0	89	1	0	53	1	0	53	48.3	6	13	0	1	1	1	0	0	0	0	0	0	5.7	1
962436	0	0	0	0	0	0	0	82	1	26.9	8.2	302	18	19	0.85	103	138	19	0	90	1	0	47	0.9	0	52.2	43	14	3	0	1	1	1	0	0	0	0	0	0	3.4	1
561799	0	1	0	0	0	0	0	74	1	1	11.1	169	10.8	54	1	126	153	21	1	93	1	0	52.1	1	0	52.1	35.6	9	9	0	0	0	0	0	0	0	0	0	0	2.5	0
399165	0	0	0	0	0	1	0	77	2	5.5	0	0	10.9	20	0.9	129	134	25	1	94	1	0	52	1	0	52	78	14	3	1	0	0	1	0	0	0	0	0	0	3.4	1
160279	0	0	0	0	0	1	0	43	1	59.2	14.1	236	12.2	17	1.75	117	140	20	0	91	1	0	51	1	0	51	45	14	7	0	1	0	0	0	0	0	0	0	0	2.9	0
921801	0	0	0	0	0	0	0	27	1	15.3	12.2	87	14.4	26	1.82	131	144	19	1	94	1	0	50	1	0	50	38	8	12	0	0	1	0	0	0	0	0	0	0	2.5	0
1008060	0	1	0	0	0	1	0	65	1	21.5	8.2	254	14.2	16	0.35	113	130	23	0	91	1	0	50	1	0	50	42.4	14	4	1	0	0	1	0	0	0	0	0	0	1.3	0
1003162	0	0	0	0	0	0	0	68	1	2.9	10.5	147	19.8	16	1.4	120	142	30	0	73	1	0	49	1	0	49	57.4	8	12	0	0	1	1	0	0	0	0	0	0	11.4	1
388149	0	0	0	0	0	1	0	58	2	11.8	7.9	344	15	14	0.43	113	141	20	1	97	0	0	88.9	1	0	48.9	50.9	15	6	0	0	0	0	0	0	0	0	0	0	3.4	1
626568	0	1	0	0	0	0	1	57	1	22.2	10.9	225	14.8	29	1.83	157	137	26	0	89	1	0	48.9	1	0	48.9	50.4	10	6	0	1	1	0	0	0	0	0	0	0	3.7	0
327306	1	0	0	0	0	0	1	78	2	10.4	11.2	313	9	21	0.93	111	136	21	0	63	0	0	87.8	1	0	47.4	31	15	4	0	0	0	0	0	0	0	0	0	0	3.4	0
885975	1	0	0	0	1	0	0	50	2	1.8	8.6	143	21.6	7	1.83	49	142	14	0	90	1	0	46	1	0	46	45	7	13	0	0	1	0	0	0	0	0	0	0	4	1
551342	0	0	0	0	0	0	0	55	2	4	8.7	180	13.4	21	4	82	136	14	0	90	1	0	39	0.85	0	45.9	41	7	13	0	0	1	0	0	0	0	0	0	0	10.3	1
679233	0	0	0	0	0	0	0	89	2	2.5	9.8	124	15.2	33	0.62	86	143	29	1	94	1	0	45.2	1	0	45.2	45.5	14	6	0	0	1	0	0	0	0	0	0	0	1.3	1
463998	0	1	0	0	0	0	0	78	1	0.5	3.7	465	27.73	52	1.56	286	146	25	1	93	1	0	45.2	1	0	45.2	97.7	4	14	0	0	1	1	0	0	0	0	0	0	10.9	1
840710	0	0	0	0	0	0	0	84	1	4.5	11.8	213	14.1	15	0.85	92	142	16	1	93	1	0	45	1	0	45	37	13	4	0	0	0	0	0	0	0	0	0	0	0.9	0
974392	0	0	0	0	0	0	0	71	2	4.6	11.6	250	16.6	13	0.22	222	141	14	0	91	0	0	88	1	0	44	57	15	4	1	0	1	1	0	0	0	0	0	0	3.4	1
978984	0	0	0	0	0	0	0	46	1	20.5	7.7	67	11.9	25	0.61	29	141	11	1	98	0	0	88	1	0	42	49	15	3	0	0	1	1	0	0	0	0	0	0	1.9	0
234020	0	0	0	0	0	1	0	72	1	9.4	12.8	187	12	24	1.4	111	137	24	0	91	0	0	86	0.9	0	40	31	15	6	0	1	0	0	0	0	0	0	0	0	3.4	1
389594	0	0	0	0	0	0	0	79	1	1.8	12.5	75	7.8	45	1.98	52	144	23	1	94	1	0	19.6	1	0	19.6	57.9	6	8	0	0	0	0	0	0	0	0	0	0	9.9	1
